# Supplementary material for: Small RNA sequencing of field Culex mosquitoes identifies patterns of viral infection and the mosquito immune response
Source: Sci Rep. 2023 Jun 30;13:10598. doi: 10.1038/s41598-023-37571-6 (PMC10313667; doi:10.1038/s41598-023-37571-6)
Supplement: Supplementary file 2 — Supplementary Table S1. [file 41598_2023_37571_MOESM2_ESM.xlsx]

## Sheet: Tab 1
Supplementary Table S1: Information About Each Mosquto Pool Sample Including # of Reads Mapped to Each Virus from that Sample
Sample	Year	Collected by	Collection Date	Organism	Number of Mosquitoes Pooled	Total Number of Length 18+ Adapter-trimmed Reads	Total Number of Length 18+ Reads Unmapped to CpipJ2 genome*	Number of Reads Mapping to Wolbachia Culex Endosymbiont	% CpipJ2-unmapped Reads Mapping to Wolbachia	Total Number of CpipJ2-unmapped reads mapping to viruses listed here (except CxNV1)	% CpipJ2-unmapped Reads Aligned to Viruses Listed Here (except CxNV1)	% Total Length 18+ Reads Aligned to Viruses Listed Here (except CxNV1)	% Total Length 18+ Reads Aligned to CxNV1	Aedes albopictus densovirus 7	Atrato picorna-like virus 1	Bat sobemovirus	Biggie virus and Culex Biggie-like virus	Cordoba virus and Culex Cordoba-like virus	Culex bunya-like virus	Culex bunyavirus 2	Culex Circovirus-like virus	Culex Daeseongdong-like virus	Culex densovirus	Culex flavivirus	Culex Hubei-like virus	Culex iflavi-like virus 1 and Yongsan iflavirus 1	Culex iflavi-like virus 4	Culex inatomii totivirus	Culex mosquito virus 1	Culex mosquito virus 3	Culex mosquito virus 6	Culex narnavirus 1	Culex Negev EO-329-like virus and Negev virus	Culex nigripalpus baculovirus 68	Culex phasma-like virus	Culex pipiens-associated Tunisia virus	Culex rhabdovirus and Merida virus	Culex Y virus	Culex-associated luteo-like virus	Culex-associated tombus-like virus	Culex-originated Tymoviridae-like virus	Dianke virus	Espirito Santo virus	Guadeloupe Culex tymo-like virus	Hart Park hapavirus	Hubei chryso-like virus 1	Hubei mosquito virus 4	Hubei reo-like virus 7	Hubei virga-like virus 2
CH	2018	West Valley MVCD (Ontario)	2018-04-25	Culex quinquefasciatus	50	45546345	1718379	51221	0.0298	10020	0.00583108	0.000219996	0.00239372	0	0	0	1	0	1644	399	0	815	0	334	0	1	1	309	0	0	0	109025	0	0	0	1	1448	0	0	0	68	0	0	85	1	1918	1	0	0
GRLA40	2017	UC Davis	2017	Culex quinquefasciatus	~50	2252673	237178	11645	0.0491	295	0.00124379	0.000130956	0.0024047	0	0	0	0	1	49	23	1	0	0	0	0	0	0	0	0	0	0	5417	0	0	24	0	0	0	0	0	8	0	0	5	0	179	0	0	0
GRLA42	2017	UC Davis	2017	Culex quinquefasciatus	~50	40543091	2658858	324868	0.1222	22973	0.00864018	0.000566632	0.00554699	0	2	0	2	0	1106	454	0	7	0	1	0	5	1	2	8379	0	0	224892	1	1	975	1	743	0	1	1185	920	3	7	504	2	8336	0	0	1
GRLA5556	2017	UC Davis	2018	Culex quinquefasciatus	~50	1799547	216175	17961	0.0831	2123	0.00982075	0.00117974	0.00203774	0	0	0	27	0	146	31	0	529	0	0	0	0	1	0	0	0	0	3667	1	1	0	0	6	0	0	0	8	1	1	3	0	1224	0	0	0
GRLA5563	2017	UC Davis	2018	Culex quinquefasciatus	~50	1446886	202708	13993	0.069	2022	0.00997494	0.00139748	0.00307073	1	0	0	29	0	184	50	0	141	0	0	0	51	0	0	1	0	0	4443	0	0	0	0	0	0	0	0	14	1	0	11	0	1091	0	0	0
Lab2FirstSeq	2018	(Lab sample)	2017-11-16	Culex quinquefasciatus	~50	84467075	7709657	448579	0.0582	50	6.48537e-06	5.91947e-07	1.67876e-05	1	4	0	0	0	2	5	0	2	0	2	0	1	1	1	0	1	0	1418	1	5	3	0	1	0	0	1	2	0	1	2	0	0	0	0	4
LabM10	2019	(Lab sample)	2019-01-23	Culex quinquefasciatus	~50	20421723	1815333	111051	0.0612	59	3.25009e-05	2.88908e-06	2.2574e-05	0	2	1	0	0	0	1	0	0	0	11	0	0	0	2	0	0	1	461	1	7	0	1	2	0	0	0	0	0	0	6	1	2	0	0	3
LabM11	2019	(Lab sample)	2019-01-23	Culex quinquefasciatus	~50	39665477	3039498	285573	0.094	91	2.99392e-05	2.29419e-06	2.66479e-05	0	2	0	1	0	1	4	0	1	1	19	1	1	0	1	0	0	0	1057	0	11	0	2	4	2	0	0	2	1	1	8	1	1	1	1	5
LabM19	2019	(Lab sample)	2019-01-23	Culex quinquefasciatus	~50	14635144	1389341	65274	0.047	116	8.34928e-05	7.92613e-06	4.64635e-05	0	2	0	0	2	1	1	0	0	0	64	0	1	0	2	0	0	0	680	0	17	0	1	2	0	0	0	1	1	0	6	1	2	1	0	2
LabM20	2019	(Lab sample)	2019-01-23	Culex quinquefasciatus	~50	17297326	1385624	65461	0.0472	113	8.15517e-05	6.5328e-06	5.68874e-05	0	0	0	0	0	1	0	0	3	0	62	0	0	0	0	0	0	1	984	0	14	2	2	0	0	0	0	0	1	0	11	0	2	2	0	1
MC	2018	West Valley MVCD (Ontario)	2018-07-17	Culex quinquefasciatus	17	50319074	1548623	137415	0.0887	24822	0.0160284	0.000493292	0.00102877	0	0	0	859	0	2442	584	0	983	0	0	0	7	0	0	0	0	0	51767	0	1	1	0	0	0	0	0	110	0	0	51	1	19024	0	0	0
NW24	2018	West Valley MVCD (Ontario)	2018-06-21	Culex quinquefasciatus	~50	13634317	777446	29428	0.0379	6363	0.00818449	0.00046669	0.00270039	0	0	1	0	1	663	104	0	0	0	159	0	0	0	0	0	0	0	36818	0	0	1	10	259	0	9	0	22	0	0	19	1	2084	0	0	100
NW35	2018	West Valley MVCD (Ontario)	2018-06-27	Culex quinquefasciatus	17	42069778	1503748	126282	0.084	143362	0.0953365	0.00340772	0.00176676	0	0	0	1665	0	999	342	0	0	0	0	1	0	0	0	0	0	0	74327	1295	1	0	86	703	0	0	0	90	2675	0	31	0	4473	0	0	122
NW46	2018	West Valley MVCD (Ontario)	2018-07-11	Culex quinquefasciatus	24	28142870	760731	148149	0.1947	11274	0.01482	0.000400599	0.000708741	12	0	0	1520	1953	929	121	0	0	16	0	0	534	0	0	0	0	0	19946	0	0	0	0	0	0	0	0	63	0	0	21	0	1874	0	0	0
ONT1FirstSeq	2017	West Valley MVCD (Ontario)	2017-11-16	Culex quinquefasciatus	~50	23945234	4849918	55357	0.0114	4142	0.000854035	0.000172978	0.00101999	0	1	0	0	0	209	97	0	0	0	1	0	0	0	0	0	0	0	24424	0	0	0	0	511	0	0	0	84	1	0	53	1	2817	0	0	0
ONT1FourthSeq	2018	West Valley MVCD (Ontario)	2018-07-24	Culex quinquefasciatus	52	1907773	345427	3662	0.0106	553	0.00160092	0.000289867	0.00384113	0	0	0	1	0	85	25	0	0	0	0	1	0	0	0	0	0	0	7328	0	0	0	0	14	0	0	1	4	0	0	1	0	282	0	0	0
ONT2FirstSeq	2017	West Valley MVCD (Ontario)	2017-11-16	Culex quinquefasciatus	~50	17661633	4575670	927	0.0002	11339	0.00247811	0.000642013	0.000507654	5	1	1	1	0	26	9	0	0	20	0	105	23	515	7	0	858	1184	8966	0	2	1	2357	2	0	1	0	0	0	0	0	0	2	1683	0	4432
ONT2FourthSeq	2018	West Valley MVCD (Ontario)	2018-08-09	Culex quinquefasciatus	55	14240447	3446966	25892	0.0075	32540	0.00944019	0.00228504	0.00600122	6	1	0	1	0	3039	380	0	1	8	3	0	1	1	0	0	0	0	85460	1	3	1	0	418	0	0	0	35	1	1	13	1	24737	0	309	1
ONT3FirstSeq	2017	West Valley MVCD (Ontario)	2017-11-16	Culex quinquefasciatus	~50	23141703	5626148	1195	0.0002	48914	0.00869405	0.00211367	0.000410341	0	0	22	3	0	1681	320	0	1	0	3	130	1994	34463	1	0	2	2	9496	2	3	1	0	0	0	90	0	3	1	1	0	0	1	1893	0	507
ONT3FourthSeq	2018	West Valley MVCD (Ontario)	2018-08-14	Culex quinquefasciatus	17	1825437	271503	4400	0.0162	246	0.000906067	0.000134762	0.000965796	0	0	0	0	0	21	10	0	0	0	0	0	0	0	0	1	0	0	1763	1	0	3	0	0	0	0	0	0	0	0	0	0	51	0	0	0
ONT4FirstSeq	2017	West Valley MVCD (Ontario)	2017-11-16	Culex quinquefasciatus	~50	41185527	4618116	87099	0.0189	16753	0.00362767	0.000406769	0.00152971	0	0	0	0	0	1652	441	0	0	0	0	1	0	0	917	0	0	0	63002	2	1	0	0	1361	0	0	0	247	0	0	135	1	5817	1	0	0
ONT4FourthSeq	2018	West Valley MVCD (Ontario)	2018-08-21	Culex quinquefasciatus	36	6861376	500303	10946	0.0219	8449	0.0168878	0.00123139	0.00160259	0	1	0	929	1	500	87	0	0	0	0	1	0	0	0	15	0	0	10996	371	0	0	0	56	0	0	2	36	62	0	15	0	3277	0	1	0
ONT5FourthSeq	2018	West Valley MVCD (Ontario)	2018-08-22	Culex quinquefasciatus	50	1717770	545690	2995	0.0055	830	0.00152101	0.000483185	0.00518172	40	0	0	0	0	64	12	0	0	72	0	1	0	0	10	0	0	0	8901	0	0	0	0	84	0	0	0	3	0	0	4	0	280	0	4	0
ONT6FourthSeq	2018	West Valley MVCD (Ontario)	2018-08-22	Culex quinquefasciatus	50	4800356	1014804	6127	0.006	5283	0.00520593	0.00110054	0.00541772	0	0	0	0	0	237	40	1	1	1	0	0	47	0	1	0	0	0	26007	0	1	0	1	210	0	0	0	11	1	0	7	1	3671	0	36	0
ONT7FourthSeq	2018	West Valley MVCD (Ontario)	2018-09-12	Culex quinquefasciatus	55	4037753	1164372	3856	0.0033	6788	0.00582975	0.00168113	0.00197783	19	0	0	130	0	672	88	0	0	21	0	371	3	1	22	0	0	0	7986	1	0	1	0	175	0	0	0	18	1	0	13	0	4642	42	93	1
ONT8FourthSeq	2018	West Valley MVCD (Ontario)	2018-09-25	Culex quinquefasciatus	12	1446544	152611	4018	0.0263	239	0.00156607	0.000165221	0.000764581	1	0	0	0	0	25	9	0	0	0	0	0	9	0	0	0	0	0	1106	0	0	0	0	0	0	0	0	0	0	0	0	0	159	0	1	0
RC	2018	West Valley MVCD (Ontario)	2018-06-20	Culex quinquefasciatus	27	29064605	1178288	74304	0.0631	25934	0.0220099	0.000892288	0.00216057	0	0	0	875	0	1649	393	0	0	0	0	0	0	0	0	956	0	0	62796	0	0	0	0	1	1	0	251	218	311	0	113	1	4392	0	0	0
10neg	2019	West Valley MVCD (Ontario)	2019-08-30	Culex quinquefasciatus	50	31284168	1171205	99430	0.0849	7225	0.00616886	0.000230947	0.00206846	3	12	2	108	33	344	99	1	1543	1	6	88	41	75	15	71	0	0	64710	34	23	112	5	400	0	8	6	110	2	3	35	1	1673	303	1	82
2059	2019	West Valley MVCD (Ontario)	2019-08-22	Culex quinquefasciatus	30	53818636	2287564	225535	0.0986	15477	0.00676571	0.000287577	0.00173399	2	10	0	1218	36	2899	848	1	22	1	11	138	10	113	14	115	0	0	93321	1102	36	1	7	1067	4	9	21	61	6	6	43	3	4407	536	1	25
2079	2019	West Valley MVCD (Ontario)	2019-08-22	Culex quinquefasciatus	49	53640043	3490045	368816	0.1057	30954	0.00886923	0.000577069	0.00362475	4	17	0	176	67	2307	466	1	19	4	3191	147	11	132	338	124	2	0	194432	62	37	0	4	3876	561	13	16	178	8	551	84	4	12097	556	2	20
2090	2019	West Valley MVCD (Ontario)	2019-08-22	Culex tarsalis	50	51942920	11234838	11044	0.001	47953	0.00426824	0.000923186	0.001457	2	7	37	167	39	4999	1329	3	21	0	9	1123	231	4291	11	104	1	0	75681	48	25	1	3	644	2	182	8	14	5	5	5	0	179	9113	2	3397
2845	2019	Coachella Valley MVCD	2019-06-10	Culex quinquefasciatus	31	49111551	2125499	278493	0.131	12977	0.00610539	0.000264235	0.00240622	70	9	2	3317	33	837	326	0	15	92	9	88	2034	66	869	68	0	1	118173	47	18	1	7	1642	6	10	4	186	4	10	94	1	168	329	4	366
2849	2019	Coachella Valley MVCD	2019-06-10	Culex quinquefasciatus	22	46558285	2260556	389460	0.1723	70557	0.0312122	0.00151546	0.00356609	0	6	0	147	20	1229	855	0	20	0	5	57512	5	56	19	63	0	1	166031	30	23	54	241	420	3	9	9	62	7	4	47	4	132	4146	3952	14
2875	2019	Coachella Valley MVCD	2019-06-10	Culex tarsalis	50	53243325	4554787	9881	0.0022	92855	0.0203862	0.00174397	0.000340831	0	8	160	150	29	2247	2451	3	8	3	8	2128	230	4366	83	310	0	2	18147	27	16	1	4	34727	2	1184	84	8	5	6	0	4	106	14655	1	566
2877	2019	Coachella Valley MVCD	2019-06-10	Culex tarsalis	50	52970804	5298083	10550	0.002	160684	0.0303287	0.00303344	0.00101007	0	948	136	6529	44	2114	1646	124	23	3	11	4639	14	83	20	38453	0	0	53504	42	31	2	3	28209	3	935	4823	6	5	6	3	1	188	34524	4	825
2885	2019	Coachella Valley MVCD	2019-06-10	Culex tarsalis	7	30505805	4127033	26594	0.0064	584259	0.141569	0.0191524	0.00095336	0	61	1044	784	37	20632	25994	2904	17	0	7	13144	5700	67460	16	91579	0	0	29083	36	26	4	3	159453	4	5513	7643	11	3	3	3	1	164	56216	7	65
2891	2019	Coachella Valley MVCD	2019-06-10	Culex tarsalis	50	55262162	8066318	16474	0.002	497263	0.0616468	0.00899825	0.00232436	0	214	350	150	43	8419	9063	2	16	1	4	16422	656	10675	43	22860	0	0	128449	49	19	3	2	258490	2	1912	1550	12	2	10	0	2	162	109102	1	1493
2893	2019	Coachella Valley MVCD	2019-06-10	Culex tarsalis	50	39306609	5177577	16245	0.0031	242835	0.0469013	0.00617797	0.0029839	0	57	342	137	38	4146	4910	74	19	0	4	11049	111	5024	1739	3534	4	1	117287	41	19	4	281	81613	2	1778	759	5	6	2	4	2096	149	83644	1	17
2894	2019	Coachella Valley MVCD	2019-06-10	Culex tarsalis	50	53866384	7223141	22997	0.0032	185973	0.0257468	0.00345249	0.00104345	1	6512	130	152	39	7286	3296	26	10	0	8	5143	12	84	11	10422	2	0	56207	49	32	2	5	39932	8	658	921	6	8	4	4	3	176	43433	2	191
2906	2019	Coachella Valley MVCD	2019-06-10	Culex tarsalis	50	43617331	6721451	27436	0.0041	476725	0.0709259	0.0109297	0.00227483	2	8537	198	116	24	6400	5240	120	14	3	6	40366	7	51	9	67	1	0	99222	25	11	1	1	41214	4	1095	7	2	1	2	5	1	132	310365	0	11
2917	2019	Coachella Valley MVCD	2019-06-10	Culex quinquefasciatus	50	77721451	4444418	872045	0.1962	53995	0.0121489	0.000694725	0.00106126	1	14	1	23249	66	2838	301	38	24	1	10	170	119	126	4687	619	0	0	82483	2700	14324	1	276	1245	1	14	159	546	8	9	324	3	236	530	3	20
2934	2019	Coachella Valley MVCD	2019-06-11	Culex quinquefasciatus	50	41976934	1758131	113751	0.0647	10111	0.00575099	0.00024087	0.00157191	40	14	4	3443	1880	298	53	8	26	44	7	741	16	121	350	95	0	0	65984	309	33	1	227	615	7	16	9	25	6	4	11	2	215	509	2	14
2939	2019	Coachella Valley MVCD	2019-06-11	Culex quinquefasciatus	49	50140526	4431351	172673	0.039	34080	0.00769066	0.00067969	0.000872528	0	30	1	240	59	948	153	3	31	1	8	12894	513	158	26	127	0	0	43749	66	2146	2	81	774	3260	11	16	122	17	4927	85	6	271	1318	178	19
2977	2019	Coachella Valley MVCD	2019-06-11	Culex quinquefasciatus	50	52116733	2586996	232498	0.0899	8809	0.00340511	0.000169024	0.000711134	17	16	1	3583	58	107	58	3	17	27	11	162	119	104	190	122	0	0	37062	55	497	0	618	649	6	10	13	14	7	6	6	7	218	546	4	237
2978	2019	Coachella Valley MVCD	2019-06-11	Culex quinquefasciatus	50	44090606	1736882	218127	0.1256	14918	0.00858895	0.000338349	0.000788694	35	8	2	9826	182	82	50	2	17	47	7	103	9	82	1124	80	0	0	34774	60	1323	1	3	467	4	12	17	36	4	2	16	2	138	349	3	12
2983	2019	Coachella Valley MVCD	2019-06-11	Culex quinquefasciatus	50	51526175	1966833	273022	0.1388	19047	0.0096841	0.000369657	0.00144453	1	10	11	12342	37	958	236	2	20	3	6	108	89	82	1262	68	0	0	74431	46	28	0	151	578	2	27	9	40	1	5	33	4	176	428	0	525
2987	2019	Coachella Valley MVCD	2019-06-11	Culex quinquefasciatus	50	52790803	2343702	172328	0.0735	13566	0.00578828	0.000256977	0.00305697	36	14	1	1399	66	185	72	1	19	35	7	8810	16	71	50	184	0	1	161380	96	20	1	4	508	3	6	44	44	4	3	57	2	162	910	2	21
3104	2019	Coachella Valley MVCD	2019-06-13	Culex quinquefasciatus	50	44771396	3364503	122765	0.0365	30465	0.00905483	0.000680457	0.00141101	0	15	2	8326	7732	913	108	1	21	3	3	107	14	90	1021	1454	0	1	63173	4204	2035	2	3	452	2	12	452	53	8	1	54	2	2045	395	3	18
3110	2019	Coachella Valley MVCD	2019-06-13	Culex quinquefasciatus	50	16772497	750748	23717	0.0316	7380	0.0098302	0.000440006	0.00167035	8	8	1	2523	33	412	60	40	18	7	4	79	19	70	150	1088	0	0	28016	471	25	1	4	547	6	3	392	59	5	7	35	7	147	303	0	7
3130	2019	Coachella Valley MVCD	2019-06-13	Culex quinquefasciatus	50	20768407	983644	18981	0.0193	8723	0.00886805	0.000420013	0.00281163	0	7	2	167	30	4590	394	1	9	2	3	109	11	89	783	79	0	0	58393	41	29	0	5	660	3	6	13	37	7	3	45	4	121	373	3	17
3133	2019	Coachella Valley MVCD	2019-06-13	Culex quinquefasciatus	50	19118753	992548	44766	0.0451	17740	0.0178732	0.000927885	0.00147996	3	11	1	4405	4043	431	71	0	26	5	6	128	5	99	95	102	3	0	28295	4938	28	3	164	637	3	7	12	10	9	10	8	3	222	471	3	14
3135	2019	Coachella Valley MVCD	2019-06-13	Culex quinquefasciatus	50	33194321	1481120	78496	0.053	10292	0.0069488	0.000310053	0.00133423	43	7	1	3382	22	1684	187	0	9	31	2	73	10	63	859	63	0	0	44289	31	19	1	495	307	2	3	8	259	8	5	222	0	117	257	3	5
3136	2019	Coachella Valley MVCD	2019-06-13	Culex quinquefasciatus	50	69460101	5773210	109014	0.0189	20563	0.0035618	0.00029604	0.00043985	0	11	0	4685	44	705	58	3	28	0	13	111	12	81	926	82	0	1	30552	42	8586	2	95	523	7	8	11	60	6	2	28	6	164	426	4	19
3137	2019	Coachella Valley MVCD	2019-06-13	Culex quinquefasciatus	39	31841771	1422634	53110	0.0373	31291	0.0219951	0.000982703	0.000649807	0	9	4	11961	41	430	84	4	20	0	5	116	16	84	335	89	0	0	20691	31	6320	3	200	545	4	9	11	44	281	4	35	6	180	423	2	16
3146	2019	Coachella Valley MVCD	2019-06-13	Culex quinquefasciatus	50	70871722	2252330	232386	0.1032	12172	0.00540418	0.000171747	0.000837287	80	6	1	2281	32	108	40	1	19	42	7	3545	132	80	2976	78	0	0	59340	52	21	0	57	465	1	8	11	343	3	7	304	1	120	555	4	11
A3	2019	West Valley MVCD (Ontario)	2019-07-16	Culex quinquefasciatus	50	23875766	815248	84112	0.1032	2598	0.00318676	0.000108813	0.00237525	2	6	1	52	22	302	79	0	12	0	3	53	6	38	6	31	0	1	56711	23	7	0	2	195	0	2	5	28	3	1	17	1	691	177	1	9
B12	2019	West Valley MVCD (Ontario)	2019-06-25	Culex quinquefasciatus	31	49259109	2240505	171515	0.0766	37772	0.0168587	0.000766802	0.00166694	2	8	0	123	42	3846	855	1	19	1	7	97	124	5252	13	82	0	1	82112	26	19	2	1	461	2	5	6	1128	2	3	333	1	22087	317	1	15
D4	2019	West Valley MVCD (Ontario)	2019-07-16	Culex quinquefasciatus	50	43434812	1415942	135222	0.0955	35104	0.024792	0.0008082	0.00320153	2	9	1	1612	35	427	93	0	2791	1	2	101	261	74	6	71	0	0	139058	44	18	386	2	519	0	7	11	119	658	3	31	2	5027	276	2	13
D12	2019	West Valley MVCD (Ontario)	2019-07-16	Culex tarsalis	30	42654019	6233129	7120	0.0011	43378	0.00695927	0.00101697	0.0013327	0	8	56	128	36	4679	1684	2	12	1	3	77	608	13174	16	66	1	0	56845	37	23	1	2	407	4	200	5	5	3	3	1	2	136	315	1	2432
E5	2019	West Valley MVCD (Ontario)	2019-07-16	Culex quinquefasciatus	50	29181074	2764581	207871	0.0752	85780	0.0310282	0.00293958	0.00391778	0	3	0	77	25	4934	691	0	7	0	2	76	3	42	8	47	3	3	114325	25	14	1	0	787	5	3	4	44	691	4	19	2	38316	235	3	9
F4	2019	West Valley MVCD (Ontario)	2019-07-16	Culex quinquefasciatus	50	15974827	658113	41937	0.0637	3577	0.00543524	0.000223915	0.00348398	1	9	1	901	15	632	117	0	9	0	3	60	12	49	4	43	0	0	55656	16	6	96	3	238	2	4	2	25	3	1	16	4	768	173	1	8
F7	2019	West Valley MVCD (Ontario)	2019-07-16	Culex quinquefasciatus	31	57662460	3077603	270394	0.0879	42752	0.0138913	0.000741418	0.00167943	7	18	0	2955	48	6774	1952	0	23	2	13	130	6	117	15	100	0	1	96840	75	117	0	7	649	9	7	9	293	6	7	109	3	19494	537	3	957
G1	2019	West Valley MVCD (Ontario)	2019-07-16	Culex quinquefasciatus	50	22856651	627126	66554	0.1061	4992	0.00796012	0.000218405	0.0012284	2	5	0	628	14	302	95	1	2010	0	3	57	7	42	4	30	0	0	28077	18	6	0	0	347	1	2	4	78	2	2	26	1	571	199	4	8
[truncated: 13 more columns]
