# Supplementary material for: Small RNA sequencing of field Culex mosquitoes identifies patterns of viral infection and the mosquito immune response
Source: Sci Rep. 2023 Jun 30;13:10598. doi: 10.1038/s41598-023-37571-6 (PMC10313667; doi:10.1038/s41598-023-37571-6)
Supplement: Supplementary file 3 — Supplementary Table S2. [file 41598_2023_37571_MOESM3_ESM.xlsx]

## Sheet: Tab 1
Supplementary Table S2: Virus Match Information (Blastn 90% Identity Minimum)
Virus	# Samples with virus detected (out of 63)	# Lab samples (out of 5)	# Field samples (out of 58)	# Field Cq samples (out of 49)	# Field Ct samples (out of 9)	Average number of contigs in sample with virus	Average coverage of virus genome in sample with virus	Averae nucleotide identity in sample with virus	Clear evidence of siRNAs generated against virus?	Clear evidence of piRNAs generated against virus?	Possible piRNAs generated against virus (but not necessarily clear ping-pong signature)?
Aedes albopictus densovirus 7	2	0	2	2	0	11	0.185	0.97305	0	0	0
Atrato picorna-like virus 1	2	0	2	0	2	66	0.5855	0.90545	0	0	1: Enrichment of size 24-25 nt reads
Bat sobemovirus	6	0	6	0	6	7	0.230333	0.952667	1	0	0
Biggie virus	1	0	1	1	0	12	0.988	0.9638	1	0	0
Citrus exocortis viroid	38	4	34	27	7	1.84615	0.233026	0.940341	0	0	0
Cordoba virus	4	0	4	4	0	41.75	0.5045	0.9726	1	0	0
Culex Biggie-like virus	25	0	25	23	2	44.96	0.65016	0.997856	1	0	0
Culex bunya-like virus	14	0	14	8	6	10.2143	0.1247	0.996	1	1	1: 24-29 nt reads with ping-pong signature
Culex bunyavirus 2	10	0	10	2	8	31.5	0.8459	0.99685	1	0	0
Culex Circovirus-like virus*	4	0	4	0	4	4.5	0.2985	0.97915	1	0	0
Culex Cordoba-like virus	2	0	2	2	0	34.5	0.554	0.98815	1	0	0
Culex Daeseongdong-like virus	6	0	6	6	0	32.3333	0.763	0.9878	1	0	0
Culex densovirus	3	0	3	3	0	20.6667	0.41	0.9853	1	0	0
Culex flavivirus	1	0	1	1	0	64	0.793	0.9763	1	0	0
Culex Hubei-like virus*	22	0	22	16	6	18.7692	0.553231	0.965008	1	0	0
Culex iflavi-like virus 1	1	0	1	1	0	51	0.533	0.9819	1	0	0
Culex iflavi-like virus 4	10	0	10	4	6	54.2	0.6846	0.96874	1	0	0
Culex inatomii totivirus	1	0	1	1	0	19	0.216	0.9049	1	0	0
Culex mosquito virus 1	15	0	15	9	6	6.86667	0.612133	0.98768	1	0	0
Culex mosquito virus 3	1	0	1	1	0	11	0.899	0.9798	1	0	0
Culex mosquito virus 6	1	0	1	1	0	20	0.649	0.9793	1	0	0
Culex narnavirus 1	58	0	58	49	9	18.7586	0.894259	0.970248	1	0	1: 24-29 nt antisense peak on coverage plot (RdRp segment)
Culex Negev EO-329-like virus	5	0	5	5	0	48.6	0.4852	0.98696	1	0	0
Culex nigripalpus baculovirus	5	0	5	5	0	11.8	0.7146	0.99686	0	0	0
Culex phasma-like virus	1	0	1	1	0	23	0.4867	0.9903	1	1	1: 24-29 nt reads with ping-pong signature
Culex pipiens associated Tunisia virus	1	0	1	1	0	37	0.504	0.9731	1	0	0
Culex rhabdovirus	24	0	24	16	8	49.375	0.604375	0.980962	1	0	0
Culex Y virus	2	0	2	2	0	15.5	0.746	0.9826	0	0	0
Culex-associated luteo-like virus	8	0	8	0	8	15.125	0.758375	0.9923	1	0	0
Culex-associated tombus-like virus	6	0	6	1	5	13.6667	0.8655	0.988783	1	0	0
Culex-originated Tymoviridae-like virus	6	0	6	6	0	39.3333	0.428833	0.983717	1	0	0
Dianke virus	5	0	5	5	0	108.6	0.4254	0.95088	1	0	0
Espirito Santo virus	2	0	2	2	0	28.5	0.80475	0.9842	0	0	0
Guadeloupe Culex tymo-like virus	6	0	6	6	0	34.3333	0.362833	0.9676	1	0	0
Hart Park hapavirus	1	0	1	0	1	86	0.49	0.9924	1	1	1: 24-29 nt reads with ping-pong signature
Hubei chryso-like virus 1	21	0	21	21	0	58.8696	0.600543	0.978809	1	0	0
Hubei mosquito virus 4*	31	0	31	22	9	22.6897	0.605793	0.959731	1	0	0
Hubei reo-like virus 7	2	0	2	2	0	19	0.536	0.949	1	0	0
Hubei virga-like virus 2	6	0	6	2	4	59.8333	0.677833	0.984933	1	0	0
Jotan virus	1	0	1	1	0	48	0.52	0.9575	1	0	0
Marma virus	23	0	23	14	9	12.6087	0.710913	0.984226	1	0	0
Merida virus	4	0	4	4	0	80.5	0.479	0.973875	0	0	0
Nam Dinh virus	8	0	8	8	0	97.75	0.518875	0.990938	1	0	0
Negev virus #730	3	0	3	3	0	44	0.4137	0.959	1	0	0
Partitivirus-like Culex mosquito virus	3	0	3	1	2	1.66667	0.708	0.998567	0	0	0
Rinkaby virus	1	0	1	1	0	53	0.283	0.9742	0	0	0
Sonnbo virus	27	0	27	27	0	8.72414	0.71069	0.987297	1	0	0
Totivirus-like Culex mosquito virus 2	2	0	2	0	2	3	0.19	0.9302	0	0	0
Turlock orthobunyavirus	1	0	1	1	0	8.25	0.2462	0.9847	1	1	1: 24-29 nt reads with ping-pong signature, presence of 24-29 nt antisense reads on coverage plot
Umatilla virus	2	0	2	0	2	97.5	0.71905	0.9786	1	0	0
West Nile virus	8	0	8	6	2	61.25	0.42625	0.992912	1	0	0
Wuhan insect virus 23	1	0	1	1	0	15	0.8145	0.9889	0	0	1: Enrichment of size 23-27 nt reads, and presence of 24-29 nt antisense reads for both segments on coverage plots, many of which have piRNA nucleotide bias
Wuhan mosquito virus 6	12	0	12	3	9	28.1538	0.550923	0.982969	1	0	1: Prevalence of both sense and antisense 24-29 nt reads with ping-pong bias and 10-nt overlaps on segment 6 coverage plot
Wuhan spider virus 10	1	0	1	1	0	13	0.787	0.9535	0	0	1: Enrichment of size 23-27 nt reads, and prevalence of 24-29 nt antisense reads on coverage plot, many of which have piRNA nucleotide bias
Yongsan Iflavirus 1	1	0	1	1	0	50	0.52	0.9589	1	0	0
NOTE: Virus detections with <90% identity by blastn (or detected only by blastx) not included.
NOTE: Virus detections with <10% of full genome coverage also not included.
* Includes some matches to genomes labeled as "unverified".
