# Supplementary material for: Small RNA sequencing of field Culex mosquitoes identifies patterns of viral infection and the mosquito immune response
Source: Sci Rep. 2023 Jun 30;13:10598. doi: 10.1038/s41598-023-37571-6 (PMC10313667; doi:10.1038/s41598-023-37571-6)
Supplement: Supplementary file 4 — Supplementary Table S3. [file 41598_2023_37571_MOESM4_ESM.xlsx]

## Sheet: Tab 1
Supplementary Table S3: More Distant Matches Found Only by Blastx (50% Identity Minimum)
Sample	CH	GRLA40	GRLA42	GRLA5556	GRLA5563	Lab2FirstSeq	LabM10	LabM11	LabM19	LabM20	MC	NW24	NW35	NW46	ONT1FirstSeq	ONT1FourthSeq	ONT2FirstSeq	ONT2RerunFourthSeq	ONT3FirstSeq	ONT3FourthSeq	ONT4FirstSeq	ONT4FourthSeq	ONT5FourthSeq	ONT6FourthSeq	ONT7FourthSeq	ONT8FourthSeq	RC	10neg	2059	2079	2090	2845	2849	2875	2877	2885	2891	2893	2894	2906	2917	2934	2939	2977	2978	2983	2987	3104	3110
Year	2018	2017	2017	2017	2017	2017	2019	2019	2019	2019	2018	2018	2018	2018	2017	2018	2017	2018	2017	2018	2017	2018	2018	2018	2018	2018	2018	2019	2019	2019	2019	2019	2019	2019	2019	2019	2019	2019	2019	2019	2019	2019	2019	2019	2019	2019	2019	2019	2019
Collected by	West Valley MVCD (Ontario)	UC Davis	UC Davis	UC Davis	UC Davis	(Lab sample)	(Lab sample)	(Lab sample)	(Lab sample)	(Lab sample)	West Valley MVCD (Ontario)	West Valley MVCD (Ontario)	West Valley MVCD (Ontario)	West Valley MVCD (Ontario)	West Valley MVCD (Ontario)	West Valley MVCD (Ontario)	West Valley MVCD (Ontario)	West Valley MVCD (Ontario)	West Valley MVCD (Ontario)	West Valley MVCD (Ontario)	West Valley MVCD (Ontario)	West Valley MVCD (Ontario)	West Valley MVCD (Ontario)	West Valley MVCD (Ontario)	West Valley MVCD (Ontario)	West Valley MVCD (Ontario)	West Valley MVCD (Ontario)	West Valley MVCD (Ontario)	West Valley MVCD (Ontario)	West Valley MVCD (Ontario)	West Valley MVCD (Ontario)	Coachella Valley MVCD	Coachella Valley MVCD	Coachella Valley MVCD	Coachella Valley MVCD	Coachella Valley MVCD	Coachella Valley MVCD	Coachella Valley MVCD	Coachella Valley MVCD	Coachella Valley MVCD	Coachella Valley MVCD	Coachella Valley MVCD	Coachella Valley MVCD	Coachella Valley MVCD	Coachella Valley MVCD	Coachella Valley MVCD	Coachella Valley MVCD	Coachella Valley MVCD	Coachella Valley MVCD
Collection Date	2018-04-25	2017	2017	2018	2018	2017-11-16	2019-01-23	2019-01-23	2019-01-23	2019-01-23	2018-07-17	2018-06-21	2018-06-27	2018-07-11	2017-11-16	2018-07-24	2017-11-16	2018-08-09	2017-11-16	2018-08-14	2017-11-16	2018-08-21	2018-08-22	2018-08-22	2018-09-12	2018-09-25	2018-06-20	2019-08-30	2019-08-22	2019-08-22	2019-08-22	2019-06-10	2019-06-10	2019-06-10	2019-06-10	2019-06-10	2019-06-10	2019-06-10	2019-06-10	2019-06-10	2019-06-10	2019-06-11	2019-06-11	2019-06-11	2019-06-11	2019-06-11	2019-06-11	2019-06-13	2019-06-13
Organism	Culex quinquefasciatus	Culex quinquefasciatus	Culex quinquefasciatus	Culex quinquefasciatus	Culex quinquefasciatus	Culex quinquefasciatus	Culex quinquefasciatus	Culex quinquefasciatus	Culex quinquefasciatus	Culex quinquefasciatus	Culex quinquefasciatus	Culex quinquefasciatus	Culex quinquefasciatus	Culex quinquefasciatus	Culex quinquefasciatus	Culex quinquefasciatus	Culex quinquefasciatus	Culex quinquefasciatus	Culex quinquefasciatus	Culex quinquefasciatus	Culex quinquefasciatus	Culex quinquefasciatus	Culex quinquefasciatus	Culex quinquefasciatus	Culex quinquefasciatus	Culex quinquefasciatus	Culex quinquefasciatus	Culex quinquefasciatus	Culex quinquefasciatus	Culex quinquefasciatus	Culex tarsalis	Culex quinquefasciatus	Culex quinquefasciatus	Culex tarsalis	Culex tarsalis	Culex tarsalis	Culex tarsalis	Culex tarsalis	Culex tarsalis	Culex tarsalis	Culex quinquefasciatus	Culex quinquefasciatus	Culex quinquefasciatus	Culex quinquefasciatus	Culex quinquefasciatus	Culex quinquefasciatus	Culex quinquefasciatus	Culex quinquefasciatus	Culex quinquefasciatus
NOTES																						De novo assembly outside of VirusDetect							De novo assembly outside of VirusDetect													De novo assembly outside of VirusDetect						De novo assembly outside of VirusDetect	De novo assembly outside of VirusDetect
Blastx-only virus 1	Culex bunya-like virus complete genome	NONE	Culex bunya-like virus complete genome	NONE	NONE	NONE					Cotesia plutellae polydnavirus segment CpBV-S30	Hubei virga-like virus 23, 3 genes	Culex bunya-like virus complete genome	Culex bunya-like virus complete genome	NONE	NONE	Choristoneura fumiferana granulovirus, known and unknown proteins	Culex bunya-like virus complete genome	Culex bunya-like virus complete genome	NONE	NONE	Choristoneura fumiferana granulovirus, known and unknown proteins	NONE	NONE	NONE	NONE	Culex-associated tombus-like virus	Chaq virus-like 2 ORF1	Choristoneura fumiferana granulovirus, known and unknown proteins	Culex inatomii totivirus capsid and RdRp proteins	Culex bunya-like virus	Hubei virga-like virus 23, 4 proteins	Hubei virga-like virus 23, 4 proteins	Culex bunya-like virus	Choristoneura fumiferana granulovirus, known and unknown proteins	Stretch Lagoon orbivirus VP7 gene	Culex inatomii luteo-like virus segment 2 hypothetical protein	Culex inatomii totivirus capsid and RdRp proteins	Wuhan mosquito virus 9, 5 proteins	Spodoptera liptura nucleopolyhedrovirus, known and unknown proteins		Culex bunya-like virus	Chaq virus-like 2 ORF1	Culex nigripalpus baculovirus, putative early protein and unknown proteins	Culex densovirus	Hubei mosquito virus 4, 3 hypothetical proteins	Cotesia plutellae polydnavirus segment CpBV-S30	Culex bunya-like virus	Culex Negev EO-329-like virus
Identity	1		0.98								0.8	0.5312	1	1			0.9565	1	1			1					1	0.5213	0.9524	0.9785	0.9909	0.6071	0.54	0.9842	1	0.8955	0.7414	0.8575	0.7885	0.8085		1	0.6491	0.9915	0.9882	1	0.95	1	1
Coverage	0.516		0.12								0.177	0.124	0.213	0.101			0.242	0.201	0.336			0.179					0.157	0.315	0.221	0.107	0.528	0.108	0.197	0.592	0.189	0.382	0.523	0.365	0.186	0.142		0.293	0.188	0.494	0.107	0.134	0.142	0.106	0.188
Blastx-only virus 2	Culex inatomii totivirus, capsid and RdRp		Zhejiang mosquito virus 3 complete hypothetical protein and partial RdRp								Choristoneura fumiferana granulovirus, known and unknown proteins		Merida-like virus KE-2017a	Chaq virus-like 3 ORF1			Coredo virus segment M		Hubei virga-like virus 2 RdRp and putative coat protein			Spodoptera liptura nucleopolyhedrovirus, known and unknown proteins					Culex bunya-like virus		Cotesia congregata virus, segment Circle7	Hubei virga-like virus 23, 4 proteins	Spodoptera liptura nucleopolyhedrovirus ubiquitin gene cluster			Hubei mosquito virus 2 segment 2 hypothetical protein	Culex inatomii luteo-like virus segment 2 hypothetical protein	Koyama Hill virus segment 10		Culex pseudovishnui bunya-like virus polyprotein	Hubei reo-like virus 7 RdRp	Hubei mosquito virus 2 segment 2, hypothetical protein		Culex inatomii totivirus capsid and RdRp proteins			Culex nigripalpus baculovirus, putative late expression factor and unknown proteins	Culex inatomii totivirus capsid and RdRp proteins	Choristoneura fumiferana granulovirus, known and unknown proteins	Culex inatomii totivirus, capsid and RdRp	Culex inatomii totivirus, capsid and RdRp
Identity	0.8944		0.5747								0.75		0.9885	0.6883			0.5122		1			0.881					0.9922		0.9444	0.5625	0.8889			0.6581	0.7633	0.8409		0.8333	0.6702	0.6817		0.8546			0.9811	0.8689	0.7931	0.9329	0.9032
Coverage	0.128		0.419								0.337		0.468	0.25			0.106		0.385			0.127					0.305		0.206	0.189	0.228			0.62	0.339	0.167		0.131	0.158	0.698		0.261			0.453	0.417	0.305	0.171	0.178
Blastx-only virus 3	Cotesia plutellae polydnavirus segment CpBV-S30												Merida virus						Wuhan mosquito virus 6 segment 6			Cotesia plutellae polydnavirus segment CpBV-S30					Guadeloupe Culex tymo-like virus		Culex pseudovishnui bunya-like virus polyprotein		Chaq virus-like 2 ORF1				Hubei virga-like virus 23, 4 proteins	Bat sobemovirus partial capsid and hypothetical proteins		Fitzroy Crossing toti-like virus 1	Culex inatomii luteo-like virus segment 2 hypothetical protein			Cotesia plutellae polydnavirus segment CpBV-S30			Culex inatomii totivirus capsid and RdRp proteins		Helicoverpa armigera nuclear polyhedrosis virus, complete and partial proteins	Choristoneura fumiferana granulovirus, known and unknown proteins	Cotesia plutellae polydnavirus segment CpBV-S30
Identity	0.8611												0.9844						1			0.8333					0.9747		0.803		0.7333				0.6071	0.8298		0.8166	0.6569			0.8478			0.8852		0.5143	0.8934	0.8769
Coverage	0.255												0.391						0.367			0.411					0.407		0.35		0.252				0.108	0.182		0.21	0.535			0.411			0.451		0.321	0.674	0.298
Blastx-only virus 4	Spodoptera liptura nucleopolyhedrovirus, known and unknown proteins												Chaq virus-like 2 ORF1						Autographa californica nuclear polyhedrosis virus 39K protein			Chaq virus-like 2 ORF1							Hubei mosquito virus 2 segment 2 hypothetical protein		Hubei mosquito virus 2 segment 2 hypothetical protein					Culex pseudovishnui bunya-like virus polyprotein		Spodoptera liptura nucleopolyhedrovirus, known and unknown proteins				Hubei mosquito virus 2 segment 2, hypothetical protein						Cotesia plutellae polydnavirus segment CpBV-S30	Diachasmimorpha longicaudata entomopox virus, unknown protein
Identity	0.8												0.6557						0.8696			0.6977							0.7794		0.6784					0.8042		0.7805				0.7093						0.878	0.7857
Coverage	0.136												0.409						0.299			0.144							0.243		0.676					0.581		0.123				0.581						0.291	0.185
Blastx-only virus 5	Chaq virus-like 2 ORF1																		Culex inatomii luteo-like virus segment 2 hypothetical protein										Spodoptera liptura nucleopolyhedrovirus, 6 proteins		Hubei virga-like virus 23, 4 proteins					Valmbacken virus RdRp		Valmbacken virus RdRp				Diachasmimorpha longicaudata entomopox virus, unknown protein						Hubei mosquito virus 2 segment 2 hypothetical protein	Culex inatomii luteo-like virus segment 2 hypothetical protein
Identity	0.6493																		0.6774										0.775		0.5263					0.771		0.7439				0.7031						0.7241	0.7216
Coverage	0.426																		0.311										0.156		0.225					0.208		0.293				0.169						0.233	0.353
Blastx-only virus 6																			Guadeloupe mosquito virus segment 2										Culex inatomii luteo-like virus segment 2 hypothetical protein							Culex inatomii luteo-like virus segment 2 hypothetical protein		Wuhan mosquito virus 9, 5 proteins				Chaq virus-like 3 ORF1						Diachasmimorpha longicaudata entomopox virus, unknown protein	Chaq virus-like 3 ORF1
Identity																			0.6486										0.7429							0.7164		0.7308				0.68						0.6383	0.6933
Coverage																			0.168										0.345							0.551		0.116				0.279						0.124	0.179
Blastx-only virus 7																			Hubei virga-like virus 23, 4 proteins										Chaq virus-like 3 ORF1							Hubei reo-like virus 7		Culex inatomii luteo-like virus segment 2 hypothetical protein				Spodoptera liptura nucleopolyhedrovirus, 6 proteins						Chaq virus-like 3 ORF1	Guadeloupe mosquito virus segment 2
Identity																			0.5714										0.6235							0.7123		0.7061				0.6593						0.6275	0.6786
Coverage																			0.225										0.51							0.353		0.116				0.118						0.166	0.127
Blastx-only virus 8																													Diachasmimorpha longicaudata entomopox virus, unknown protein							Mosquito circovirus		Atrato reo-like virus segment 4				Hubei virga-like virus 23, 4 proteins							Hubei virga-like virus 23, 4 proteins
Identity																													0.5489							0.6286		0.5685				0.6296							0.6176
Coverage																													0.422							0.17		0.18				0.108							0.137
Blastx-only virus 9																													Agrotis segetum granulovirus unknown proteins							Culex circovirus-like virus						White spot syndrome virus, partial protein
Identity																													0.5							0.5952						0.56
Coverage																													0.188							0.201						0.224
[truncated: 14 more columns]
