# Supplementary material for: Small RNA sequencing of field Culex mosquitoes identifies patterns of viral infection and the mosquito immune response
Source: Sci Rep. 2023 Jun 30;13:10598. doi: 10.1038/s41598-023-37571-6 (PMC10313667; doi:10.1038/s41598-023-37571-6)
Supplement: Supplementary file 5 — Supplementary Table S4. [file 41598_2023_37571_MOESM5_ESM.xlsx]

## Sheet: Tab 1
Supplementary Table S4: Differentially Expressed miRNAs between High and Low Virus Samples
Gene ID	Gene Annotation	Log2Fold Change (high virus group vs. low virus group)	Adjusted P-Value (for multiple testing)	Log2Fold Change Standard Error	P-value (unadjusted)	Mean of Normalized Counts, All Samples (base mean)
CPIJ040146	cqu-mir-989	1.7272	0.00333891	0.409481	2.46458e-05	20758.6
CPIJ040137	cqu-mir-252-1	1.69836	0.00333891	0.386832	1.13123e-05	2022.42
CPIJ040152	cqu-mir-13	1.58121	0.0497341	0.533939	0.00306241	676.861
CPIJ039993	cqu-mir-1	1.52211	0.00707611	0.402521	0.000155927	25665.9
CPIJ040170	cqu-mir-184	1.42784	0.00384646	0.35866	6.86147e-05	58575
CPIJ040145	cqu-mir-275	1.39914	0.00333891	0.3398	3.82919e-05	12184.1
CPIJ040183	cqu-mir-1891	1.38431	0.00333891	0.323228	1.8458e-05	2560.12
CPIJ040168	cqu-mir-210	1.34875	0.0255104	0.407378	0.000930302	1141.08
CPIJ040164	cqu-mir-316	1.33123	0.00384646	0.332913	6.36818e-05	1026.19
CPIJ039737	cqu-mir-305	1.28761	0.0212359	0.377473	0.000646934	639.71
CPIJ040179	cqu-mir-92	1.28328	0.0387499	0.41262	0.00187041	572.446
CPIJ040150	cqu-mir-277	1.2662	0.023213	0.375867	0.000755093	18893.9
CPIJ040175	cqu-mir-281-2	1.2629	0.00333891	0.304984	3.45981e-05	15968.6
CPIJ040171	cqu-mir-283	1.26132	0.0255104	0.383003	0.000990435	2137.82
CPIJ040117	cqu-mir-10	1.23582	0.0111227	0.339138	0.000268438	29280.5
CPIJ040115	cqu-mir-133	1.22522	0.00375535	0.302527	5.12272e-05	1187.54
CPIJ040121	cqu-mir-276-2	1.22173	0.00333891	0.293478	3.14154e-05	71181.4
CPIJ040135	cqu-mir-281-1	1.22165	0.00333891	0.298258	4.2043e-05	15984.2
CPIJ040120	cqu-mir-276-1	1.21772	0.00333891	0.294546	3.56125e-05	71034.3
CPIJ040176	cqu-bantam	1.21729	0.0255104	0.369079	0.000973105	6528.03
CPIJ040142	cqu-mir-276-3	1.21163	0.00333891	0.294939	3.98976e-05	71289.9
CPIJ040148	cqu-mir-317-1	1.20185	0.00384646	0.301685	6.78249e-05	22037.7
CPIJ039924	cqu-mir-8	1.18605	0.0407243	0.38551	0.00209391	17345.1
CPIJ040149	cqu-mir-317-2	1.18507	0.00447326	0.302022	8.71735e-05	22076.1
CPIJ040169	cqu-mir-31	1.14909	0.00815456	0.307714	0.000188248	3324.05
CPIJ040189	cqu-mir-252-2	1.13473	0.0233881	0.338122	0.000790856	5108.65
CPIJ040159	cqu-mir-87	1.08874	0.0233881	0.325055	0.000809871	3763.3
CPIJ040177	cqu-mir-14	1.07943	0.0450206	0.357231	0.00251396	8474.86
CPIJ040133	cqu-mir-11	1.07609	0.0156383	0.304547	0.000410238	5384.72
CPIJ040185	cqu-mir-306	1.06328	0.0407243	0.345207	0.00206909	5564.61
CPIJ040180	cqu-mir-957	1.05974	0.0305582	0.328389	0.00125055	593.863
CPIJ040188	cqu-mir-1175	1.03547	0.0153761	0.291793	0.000387225	1200.83
CPIJ040151	cqu-mir-2	1.03391	0.0493695	0.347119	0.00289614	3817.75
CPIJ040154	cqu-mir-375-1	1.03033	0.0346538	0.325783	0.0015636	319.253
CPIJ039762	mir-263	1.02321	0.0497341	0.345709	0.00307902	2270.7
