# Supplementary material for: Small RNA sequencing of field Culex mosquitoes identifies patterns of viral infection and the mosquito immune response
Source: Sci Rep. 2023 Jun 30;13:10598. doi: 10.1038/s41598-023-37571-6 (PMC10313667; doi:10.1038/s41598-023-37571-6)
Supplement: Supplementary file 6 — Supplementary Table S5. [file 41598_2023_37571_MOESM6_ESM.xlsx]

## Sheet: TargetingPrediction
Supplementary Table S5: Predicted targets of top 20 most highly expressed of the miRNAs differentially expressed in high-virus samples
Targeting predicted by all 4 algorithms
miRNA upregulated in high-virus sample	Gene targeted	Number of algorithms predicting targeting	Algorithsm predicting targeting	Gene targeted annotation
cqu-bantam-3p	CPIJ000753	4	[pita, miranda, ts, seed2-8]	unspecified product
cqu-bantam-3p	CPIJ003595	4	[pita, miranda, ts, seed2-8]	uncharacterized protein [Source:UniProtKB/TrEMBL;Acc:B0W979]
cqu-bantam-3p	CPIJ014604	4	[pita, miranda, ts, seed2-8]	NAD dependent epimerase/dehydratase [Source:UniProtKB/TrEMBL;Acc:B0X5C7]
cqu-bantam-3p	CPIJ002805	4	[pita, miranda, ts, seed2-8]	uncharacterized protein [Source:UniProtKB/TrEMBL;Acc:B0W8C7]
cqu-bantam-3p	CPIJ006836	4	[pita, miranda, ts, seed2-8]	histone deacetylase Rpd3
cqu-bantam-5p	CPIJ013379	4	[pita, miranda, ts, seed2-8]	Sorbitol dehydrogenase [Source:UniProtKB/TrEMBL;Acc:B0X1N9]
cqu-bantam-5p	CPIJ011976	4	[pita, miranda, ts, seed2-8]	Protein tyrosine phosphatase, non-receptor type nt1 [Source:UniProtKB/TrEMBL;Acc:B0WY59]
cqu-bantam-5p	CPIJ018005	4	[pita, miranda, ts, seed2-8]	Helicase conserved C-terminal domain containing protein [Source:UniProtKB/TrEMBL;Acc:B0XEZ1]
cqu-bantam-5p	CPIJ005682	4	[pita, miranda, ts, seed2-8]	translocon-associated protein subunit beta precursor
cqu-bantam-5p	CPIJ017302	4	[pita, miranda, ts, seed2-8]	Anoctamin [Source:UniProtKB/TrEMBL;Acc:B0XDV5]
cqu-bantam-5p	CPIJ019325	4	[pita, miranda, ts, seed2-8]	uncharacterized protein [Source:UniProtKB/TrEMBL;Acc:B0XIT9]
cqu-bantam-5p	CPIJ007538	4	[pita, miranda, ts, seed2-8]	Arginine kinase [Source:UniProtKB/TrEMBL;Acc:B0WLS0]
cqu-bantam-5p	CPIJ005778	4	[pita, miranda, ts, seed2-8]	uncharacterized protein [Source:UniProtKB/TrEMBL;Acc:B0WEX8]
cqu-bantam-5p	CPIJ018062	4	[pita, miranda, ts, seed2-8]	histone H1, putative
cqu-bantam-5p	CPIJ000753	4	[pita, miranda, ts, seed2-8]	unspecified product
cqu-bantam-5p	CPIJ014822	4	[pita, miranda, ts, seed2-8]	uncharacterized protein [Source:UniProtKB/TrEMBL;Acc:B0X5P4]
cqu-bantam-5p	CPIJ017907	4	[pita, miranda, ts, seed2-8]	unspecified product
cqu-bantam-5p	CPIJ016283	4	[pita, miranda, ts, seed2-8]	uncharacterized protein [Source:UniProtKB/TrEMBL;Acc:B0XA54]
cqu-bantam-5p	CPIJ001054	4	[pita, miranda, ts, seed2-8]	Hemolymph proteinase 6 [Source:UniProtKB/TrEMBL;Acc:B0W1Y9]
cqu-bantam-5p	CPIJ004640	4	[pita, miranda, ts, seed2-8]	Trypsin 5G1 [Source:UniProtKB/TrEMBL;Acc:B0WBU1]
cqu-bantam-5p	CPIJ020266	4	[pita, miranda, ts, seed2-8]	uncharacterized protein [Source:UniProtKB/TrEMBL;Acc:B0XLE7]
cqu-miR-1	CPIJ011296	4	[pita, miranda, ts, seed2-8]	Peroxiredoxin 6 [Source:UniProtKB/TrEMBL;Acc:B0WVV3]
cqu-miR-1	CPIJ004943	4	[pita, miranda, ts, seed2-8]	Putative uncharacterized protein [Source:UniProtKB/TrEMBL;Acc:B0WCN0]
cqu-miR-1	CPIJ012682	4	[pita, miranda, ts, seed2-8]	Mitochondrial dicarboxylate carrier [Source:UniProtKB/TrEMBL;Acc:B0WZX3]
cqu-miR-1	CPIJ007204	4	[pita, miranda, ts, seed2-8]	apolipophorins precursor
cqu-miR-1	CPIJ015663	4	[pita, miranda, ts, seed2-8]	Protein quiver [Source:UniProtKB/TrEMBL;Acc:B0X7N0]
cqu-miR-1	CPIJ009567	4	[pita, miranda, ts, seed2-8]	Ornithine decarboxylase [Source:UniProtKB/TrEMBL;Acc:B0WR60]
cqu-miR-1	CPIJ005888	4	[pita, miranda, ts, seed2-8]	uncharacterized protein [Source:UniProtKB/TrEMBL;Acc:B0WG79]
cqu-miR-1	CPIJ017507	4	[pita, miranda, ts, seed2-8]	Low-density lipoprotein receptor [Source:UniProtKB/TrEMBL;Acc:B0XE17]
cqu-miR-1	CPIJ017123	4	[pita, miranda, ts, seed2-8]	Myosin light chain 2 [Source:UniProtKB/TrEMBL;Acc:B0XDR8]
cqu-miR-1	CPIJ010891	4	[pita, miranda, ts, seed2-8]	uncharacterized protein [Source:UniProtKB/TrEMBL;Acc:B0WVG9]
cqu-miR-1	CPIJ009446	4	[pita, miranda, ts, seed2-8]	DEAD box ATP-dependent RNA helicase [Source:UniProtKB/TrEMBL;Acc:B0WR52]
cqu-miR-1	CPIJ019398	4	[pita, miranda, ts, seed2-8]	Myosin light chain 2 [Source:UniProtKB/TrEMBL;Acc:B0XKE7]
cqu-miR-1	CPIJ000323	4	[pita, miranda, ts, seed2-8]	uncharacterized protein [Source:UniProtKB/TrEMBL;Acc:B0VZL2]
cqu-miR-1	CPIJ009357	4	[pita, miranda, ts, seed2-8]	alkali metal ion/proton exchanger 3
cqu-miR-1	CPIJ004537	4	[pita, miranda, ts, seed2-8]	double-strand break repair protein MRE11
cqu-miR-1	CPIJ017811	4	[pita, miranda, ts, seed2-8]	HPS [Source:UniProtKB/TrEMBL;Acc:B0XEH2]
cqu-miR-1	CPIJ009348	4	[pita, miranda, ts, seed2-8]	Neurotransmitter gated ion channel [Source:UniProtKB/TrEMBL;Acc:B0WRD9]
cqu-miR-1	CPIJ001610	4	[pita, miranda, ts, seed2-8]	Mitogen-activated protein kinase kinase kinase 4 [Source:UniProtKB/TrEMBL;Acc:B0W366]
cqu-miR-10-3p	CPIJ012909	4	[pita, miranda, ts, seed2-8]	3-oxoacyl-[acyl-carrier-protein] reductase [Source:UniProtKB/TrEMBL;Acc:B0X0M4]
cqu-miR-10-3p	CPIJ004497	4	[pita, miranda, ts, seed2-8]	uncharacterized protein [Source:UniProtKB/TrEMBL;Acc:B0WBJ9]
cqu-miR-10-3p	CPIJ040893	4	[pita, miranda, ts, seed2-8]	unspecified product
cqu-miR-10-3p	CPIJ019611	4	[pita, miranda, ts, seed2-8]	myosin xv, putative
cqu-miR-10-3p	CPIJ001764	4	[pita, miranda, ts, seed2-8]	chorion peroxidase precursor
cqu-miR-10-3p	CPIJ000343	4	[pita, miranda, ts, seed2-8]	Valacyclovir hydrolase [Source:UniProtKB/TrEMBL;Acc:B0VZX9]
cqu-miR-10-3p	CPIJ004730	4	[pita, miranda, ts, seed2-8]	uncharacterized protein [Source:UniProtKB/TrEMBL;Acc:B0WDH0]
cqu-miR-10-3p	CPIJ012841	4	[pita, miranda, ts, seed2-8]	Valacyclovir hydrolase [Source:UniProtKB/TrEMBL;Acc:B0X1Q9]
cqu-miR-10-3p	CPIJ002342	4	[pita, miranda, ts, seed2-8]	3-ketoacyl-coa thiolase, mitochondrial
cqu-miR-10-3p	CPIJ008201	4	[pita, miranda, ts, seed2-8]	Kynurenine-oxoglutarate transaminase 1 [Source:UniProtKB/TrEMBL;Acc:B0WL67]
cqu-miR-10-3p	CPIJ004539	4	[pita, miranda, ts, seed2-8]	Adrenodoxin [Source:UniProtKB/TrEMBL;Acc:B0WC69]
cqu-miR-10-3p	CPIJ016149	4	[pita, miranda, ts, seed2-8]	uncharacterized protein [Source:UniProtKB/TrEMBL;Acc:B0X9Z7]
cqu-miR-10-3p	CPIJ000125	4	[pita, miranda, ts, seed2-8]	unspecified product
cqu-miR-10-3p	CPIJ013381	4	[pita, miranda, ts, seed2-8]	Sorbitol dehydrogenase [Source:UniProtKB/TrEMBL;Acc:B0X1P1]
cqu-miR-10-3p	CPIJ001538	4	[pita, miranda, ts, seed2-8]	Hepatocyte growth factor-regulated tyrosine kinase substrate [Source:UniProtKB/TrEMBL;Acc:B0W2T8]
cqu-miR-10-5p	CPIJ003406	4	[pita, miranda, ts, seed2-8]	nucleoside diphosphate kinase, putative
cqu-miR-10-5p	CPIJ002281	4	[pita, miranda, ts, seed2-8]	spaetzle 6
cqu-miR-11-3p	CPIJ003787	4	[pita, miranda, ts, seed2-8]	uncharacterized protein [Source:UniProtKB/TrEMBL;Acc:B0W9H6]
cqu-miR-11-3p	CPIJ005268	4	[pita, miranda, ts, seed2-8]	brain protein 44
cqu-miR-11-3p	CPIJ009446	4	[pita, miranda, ts, seed2-8]	DEAD box ATP-dependent RNA helicase [Source:UniProtKB/TrEMBL;Acc:B0WR52]
cqu-miR-11-3p	CPIJ013230	4	[pita, miranda, ts, seed2-8]	uncharacterized protein [Source:UniProtKB/TrEMBL;Acc:B0X0X7]
cqu-miR-11-3p	CPIJ002609	4	[pita, miranda, ts, seed2-8]	protein serine/threonine kinase, putative
cqu-miR-11-3p	CPIJ000125	4	[pita, miranda, ts, seed2-8]	unspecified product
cqu-miR-11-3p	CPIJ009321	4	[pita, miranda, ts, seed2-8]	uncharacterized protein [Source:UniProtKB/TrEMBL;Acc:B0WRB2]
cqu-miR-11-3p	CPIJ009334	4	[pita, miranda, ts, seed2-8]	uncharacterized protein [Source:UniProtKB/TrEMBL;Acc:B0WRC5]
cqu-miR-11-3p	CPIJ001538	4	[pita, miranda, ts, seed2-8]	Hepatocyte growth factor-regulated tyrosine kinase substrate [Source:UniProtKB/TrEMBL;Acc:B0W2T8]
cqu-miR-11-3p	CPIJ015130	4	[pita, miranda, ts, seed2-8]	beta-1,3-galactosyltransferase
cqu-miR-11-3p	CPIJ010413	4	[pita, miranda, ts, seed2-8]	Mitochondrial import inner membrane translocase subunit Tim23 [Source:UniProtKB/TrEMBL;Acc:B0WUC0]
cqu-miR-11-5p	CPIJ002857	4	[pita, miranda, ts, seed2-8]	Rab-protein [Source:UniProtKB/TrEMBL;Acc:B0W6Q4]
cqu-miR-11-5p	CPIJ004223	4	[pita, miranda, ts, seed2-8]	pancreatic triacylglycerol lipase precursor
cqu-miR-11-5p	CPIJ002834	4	[pita, miranda, ts, seed2-8]	Translocation associated membrane protein [Source:UniProtKB/TrEMBL;Acc:B0W8F6]
cqu-miR-11-5p	CPIJ004640	4	[pita, miranda, ts, seed2-8]	Trypsin 5G1 [Source:UniProtKB/TrEMBL;Acc:B0WBU1]
cqu-miR-14	CPIJ007966	4	[pita, miranda, ts, seed2-8]	uncharacterized protein [Source:UniProtKB/TrEMBL;Acc:B0WMI6]
cqu-miR-14	CPIJ007602	4	[pita, miranda, ts, seed2-8]	Calmodulin [Source:UniProtKB/TrEMBL;Acc:B0WM51]
cqu-miR-14	CPIJ010625	4	[pita, miranda, ts, seed2-8]	uncharacterized protein [Source:UniProtKB/TrEMBL;Acc:B0WV14]
cqu-miR-14	CPIJ015253	4	[pita, miranda, ts, seed2-8]	zinc carboxypeptidase A 1 precursor
cqu-miR-14	CPIJ002148	4	[pita, miranda, ts, seed2-8]	Phenylalanine-4-hydroxylase [Source:UniProtKB/TrEMBL;Acc:B0W3Y2]
cqu-miR-14	CPIJ009334	4	[pita, miranda, ts, seed2-8]	uncharacterized protein [Source:UniProtKB/TrEMBL;Acc:B0WRC5]
cqu-miR-14	CPIJ001610	4	[pita, miranda, ts, seed2-8]	Mitogen-activated protein kinase kinase kinase 4 [Source:UniProtKB/TrEMBL;Acc:B0W366]
cqu-miR-14	CPIJ009417	4	[pita, miranda, ts, seed2-8]	glucosamine 6-phosphate N-acetyltransferase
cqu-miR-14	CPIJ018848	4	[pita, miranda, ts, seed2-8]	Mitochondrial protein import protein MAS5 [Source:UniProtKB/TrEMBL;Acc:B0XHR6]
cqu-miR-14	CPIJ006132	4	[pita, miranda, ts, seed2-8]	importin alpha
cqu-miR-14	CPIJ006561	4	[pita, miranda, ts, seed2-8]	Peptidoglycan recognition protein-lc [Source:UniProtKB/TrEMBL;Acc:B0WH93]
cqu-miR-14	CPIJ005268	4	[pita, miranda, ts, seed2-8]	brain protein 44
cqu-miR-14	CPIJ006561	4	[pita, miranda, ts, seed2-8]	Peptidoglycan recognition protein-lc [Source:UniProtKB/TrEMBL;Acc:B0WH93]
cqu-miR-14	CPIJ001395	4	[pita, miranda, ts, seed2-8]	Translocase of outer membrane 34 [Source:UniProtKB/TrEMBL;Acc:B0W3K9]
cqu-miR-14	CPIJ018366	4	[pita, miranda, ts, seed2-8]	Calmodulin [Source:UniProtKB/TrEMBL;Acc:B0XG51]
cqu-miR-14	CPIJ008497	4	[pita, miranda, ts, seed2-8]	protein toll precursor
cqu-miR-184	CPIJ003186	4	[pita, miranda, ts, seed2-8]	Gamma-glutamyl transpeptidase [Source:UniProtKB/TrEMBL;Acc:B0W7U0]
cqu-miR-184	CPIJ015663	4	[pita, miranda, ts, seed2-8]	Protein quiver [Source:UniProtKB/TrEMBL;Acc:B0X7N0]
cqu-miR-184	CPIJ014435	4	[pita, miranda, ts, seed2-8]	Putative uncharacterized protein [Source:UniProtKB/TrEMBL;Acc:B0X5F7]
cqu-miR-184	CPIJ015076	4	[pita, miranda, ts, seed2-8]	Wsck [Source:UniProtKB/TrEMBL;Acc:B0X763]
cqu-miR-1891	CPIJ018142	4	[pita, miranda, ts, seed2-8]	Rap GTPase-activating protein [Source:UniProtKB/TrEMBL;Acc:B0XEZ4]
cqu-miR-1891	CPIJ001989	4	[pita, miranda, ts, seed2-8]	Putative uncharacterized protein [Source:UniProtKB/TrEMBL;Acc:B0W4E9]
cqu-miR-1891	CPIJ011992	4	[pita, miranda, ts, seed2-8]	unspecified product
cqu-miR-1891	CPIJ006605	4	[pita, miranda, ts, seed2-8]	endothelial precursor protein B9
cqu-miR-1891	CPIJ009658	4	[pita, miranda, ts, seed2-8]	uncharacterized protein [Source:UniProtKB/TrEMBL;Acc:B0WRM2]
cqu-miR-1891	CPIJ017845	4	[pita, miranda, ts, seed2-8]	uncharacterized protein [Source:UniProtKB/TrEMBL;Acc:B0XEI1]
cqu-miR-1891	CPIJ018005	4	[pita, miranda, ts, seed2-8]	Helicase conserved C-terminal domain containing protein [Source:UniProtKB/TrEMBL;Acc:B0XEZ1]
cqu-miR-2	CPIJ009446	4	[pita, miranda, ts, seed2-8]	DEAD box ATP-dependent RNA helicase [Source:UniProtKB/TrEMBL;Acc:B0WR52]
cqu-miR-2	CPIJ004782	4	[pita, miranda, ts, seed2-8]	chondroitin 4-sulfotransferase, putative
cqu-miR-2	CPIJ003836	4	[pita, miranda, ts, seed2-8]	integrin beta-nu precursor
cqu-miR-2	CPIJ009321	4	[pita, miranda, ts, seed2-8]	uncharacterized protein [Source:UniProtKB/TrEMBL;Acc:B0WRB2]
cqu-miR-2	CPIJ009334	4	[pita, miranda, ts, seed2-8]	uncharacterized protein [Source:UniProtKB/TrEMBL;Acc:B0WRC5]
cqu-miR-2	CPIJ002238	4	[pita, miranda, ts, seed2-8]	uncharacterized protein [Source:UniProtKB/TrEMBL;Acc:B0W5B9]
cqu-miR-2	CPIJ016655	4	[pita, miranda, ts, seed2-8]	unspecified product
cqu-miR-2	CPIJ015130	4	[pita, miranda, ts, seed2-8]	beta-1,3-galactosyltransferase
cqu-miR-2	CPIJ010413	4	[pita, miranda, ts, seed2-8]	Mitochondrial import inner membrane translocase subunit Tim23 [Source:UniProtKB/TrEMBL;Acc:B0WUC0]
cqu-miR-2	CPIJ005268	4	[pita, miranda, ts, seed2-8]	brain protein 44
cqu-miR-2	CPIJ003787	4	[pita, miranda, ts, seed2-8]	uncharacterized protein [Source:UniProtKB/TrEMBL;Acc:B0W9H6]
cqu-miR-2	CPIJ012868	4	[pita, miranda, ts, seed2-8]	uncharacterized protein [Source:UniProtKB/TrEMBL;Acc:B0WZU5]
cqu-miR-2	CPIJ040877	4	[pita, miranda, ts, seed2-8]	unspecified product
cqu-miR-2	CPIJ000232	4	[pita, miranda, ts, seed2-8]	Glycerol-3-phosphate dehydrogenase [NAD(+)] [Source:UniProtKB/TrEMBL;Acc:B0VZW3]
cqu-miR-252-3p	CPIJ008241	4	[pita, miranda, ts, seed2-8]	Heparan sulfate n-deacetylase/n-sulfotransferase [Source:UniProtKB/TrEMBL;Acc:B0WMN5]
cqu-miR-252-3p	CPIJ040882	4	[pita, miranda, ts, seed2-8]	unspecified product
cqu-miR-252-3p	CPIJ007568	4	[pita, miranda, ts, seed2-8]	Rap55 [Source:UniProtKB/TrEMBL;Acc:B0WLV0]
cqu-miR-252-3p	CPIJ000794	4	[pita, miranda, ts, seed2-8]	Putative uncharacterized protein [Source:UniProtKB/TrEMBL;Acc:B0W1L6]
cqu-miR-252-3p	CPIJ009303	4	[pita, miranda, ts, seed2-8]	elongation factor 1-alpha 1
cqu-miR-252-3p	CPIJ016188	4	[pita, miranda, ts, seed2-8]	Eukaryotic translation initiation factor 1A [Source:UniProtKB/TrEMBL;Acc:B0X9F4]
cqu-miR-252-3p	CPIJ009284	4	[pita, miranda, ts, seed2-8]	Peroxisomal biogenesis factor 19 [Source:UniProtKB/TrEMBL;Acc:B0WPW5]
cqu-miR-252-3p	CPIJ016520	4	[pita, miranda, ts, seed2-8]	Suppressor of defective silencing [Source:UniProtKB/TrEMBL;Acc:B0XB19]
cqu-miR-252-3p	CPIJ015488	4	[pita, miranda, ts, seed2-8]	sigma DNA polymerase, putative
cqu-miR-252-3p	CPIJ040878	4	[pita, miranda, ts, seed2-8]	unspecified product
cqu-miR-252-3p	CPIJ006024	4	[pita, miranda, ts, seed2-8]	uncharacterized protein [Source:UniProtKB/TrEMBL;Acc:B0WF83]
cqu-miR-252-3p	CPIJ006836	4	[pita, miranda, ts, seed2-8]	histone deacetylase Rpd3
cqu-miR-252-3p	CPIJ005778	4	[pita, miranda, ts, seed2-8]	uncharacterized protein [Source:UniProtKB/TrEMBL;Acc:B0WEX8]
cqu-miR-252-3p	CPIJ005762	4	[pita, miranda, ts, seed2-8]	Zinc finger protein 593 [Source:UniProtKB/TrEMBL;Acc:B0WEW2]
cqu-miR-252-3p	CPIJ006287	4	[pita, miranda, ts, seed2-8]	uncharacterized protein [Source:UniProtKB/TrEMBL;Acc:B0WGB9]
cqu-miR-252-3p	CPIJ005416	4	[pita, miranda, ts, seed2-8]	ariadne ubiquitin-conjugating enzyme E2 binding protein
cqu-miR-252-3p	CPIJ013889	4	[pita, miranda, ts, seed2-8]	uncharacterized protein [Source:UniProtKB/TrEMBL;Acc:B0X2P5]
cqu-miR-252-3p	CPIJ020093	4	[pita, miranda, ts, seed2-8]	uncharacterized protein [Source:UniProtKB/TrEMBL;Acc:B0XKX7]
cqu-miR-252-3p	CPIJ003636	4	[pita, miranda, ts, seed2-8]	GTP binding protein [Source:UniProtKB/TrEMBL;Acc:B0W9N1]
cqu-miR-252-3p	CPIJ015054	4	[pita, miranda, ts, seed2-8]	uncharacterized protein [Source:UniProtKB/TrEMBL;Acc:B0X6E6]
cqu-miR-252-3p	CPIJ003986	4	[pita, miranda, ts, seed2-8]	multiprotein bridging factor, putative
cqu-miR-252-3p	CPIJ015414	4	[pita, miranda, ts, seed2-8]	Putative uncharacterized protein [Source:UniProtKB/TrEMBL;Acc:B0X8P3]
cqu-miR-252-3p	CPIJ008005	4	[pita, miranda, ts, seed2-8]	annexin x
cqu-miR-252-3p	CPIJ009328	4	[pita, miranda, ts, seed2-8]	uncharacterized protein [Source:UniProtKB/TrEMBL;Acc:B0WRB9]
cqu-miR-252-3p	CPIJ008716	4	[pita, miranda, ts, seed2-8]	Tubulointerstitial nephritis antigen [Source:UniProtKB/TrEMBL;Acc:B0WP36]
cqu-miR-252-3p	CPIJ004239	4	[pita, miranda, ts, seed2-8]	ADP-ribosylation factor 1 [Source:UniProtKB/TrEMBL;Acc:B0WAT5]
cqu-miR-252-3p	CPIJ018192	4	[pita, miranda, ts, seed2-8]	uncharacterized protein [Source:UniProtKB/TrEMBL;Acc:B0XGU6]
cqu-miR-252-5p	CPIJ009434	4	[pita, miranda, ts, seed2-8]	Glutathione S-transferase 1 [Source:UniProtKB/TrEMBL;Acc:B0WQW9]
cqu-miR-252-5p	CPIJ017811	4	[pita, miranda, ts, seed2-8]	HPS [Source:UniProtKB/TrEMBL;Acc:B0XEH2]
cqu-miR-252-5p	CPIJ013583	4	[pita, miranda, ts, seed2-8]	uncharacterized protein [Source:UniProtKB/TrEMBL;Acc:B0X2T3]
cqu-miR-252-5p	CPIJ013295	4	[pita, miranda, ts, seed2-8]	glycosyltransferase, putative
cqu-miR-252-5p	CPIJ003611	4	[pita, miranda, ts, seed2-8]	Sugar transporter [Source:UniProtKB/TrEMBL;Acc:B0W995]
cqu-miR-252-5p	CPIJ010121	4	[pita, miranda, ts, seed2-8]	Copper-transporting ATPase 1 [Source:UniProtKB/TrEMBL;Acc:B0WRZ5]
cqu-miR-252-5p	CPIJ005968	4	[pita, miranda, ts, seed2-8]	uncharacterized protein [Source:UniProtKB/TrEMBL;Acc:B0WFD2]
cqu-miR-252-5p	CPIJ004177	4	[pita, miranda, ts, seed2-8]	Sodium-dependent phosphate transporter [Source:UniProtKB/TrEMBL;Acc:B0WB17]
cqu-miR-252-5p	CPIJ002256	4	[pita, miranda, ts, seed2-8]	Spermine synthase [Source:UniProtKB/TrEMBL;Acc:B0W5D7]
cqu-miR-252-5p	CPIJ004782	4	[pita, miranda, ts, seed2-8]	chondroitin 4-sulfotransferase, putative
cqu-miR-252-5p	CPIJ009357	4	[pita, miranda, ts, seed2-8]	alkali metal ion/proton exchanger 3
cqu-miR-252-5p	CPIJ012013	4	[pita, miranda, ts, seed2-8]	serine protease inhibitor, serpin
cqu-miR-263	CPIJ004973	4	[pita, miranda, ts, seed2-8]	uncharacterized protein [Source:UniProtKB/TrEMBL;Acc:B0WD30]
cqu-miR-263	CPIJ011582	4	[pita, miranda, ts, seed2-8]	procollagen-lysine,2-oxoglutarate 5-dioxygenase 3 precursor
cqu-miR-263	CPIJ002707	4	[pita, miranda, ts, seed2-8]	Zinc finger protein [Source:UniProtKB/TrEMBL;Acc:B0W6F6]
cqu-miR-263	CPIJ009201	4	[pita, miranda, ts, seed2-8]	N-myc downstream regulated [Source:UniProtKB/TrEMBL;Acc:B0WQ41]
cqu-miR-263	CPIJ012675	4	[pita, miranda, ts, seed2-8]	Sugar transporter [Source:UniProtKB/TrEMBL;Acc:B0WZW6]
cqu-miR-263	CPIJ000449	4	[pita, miranda, ts, seed2-8]	galactose-specific C-type lectin, putative
cqu-miR-263	CPIJ015127	4	[pita, miranda, ts, seed2-8]	sterol carrier protein 2, putative
cqu-miR-263	CPIJ013119	4	[pita, miranda, ts, seed2-8]	uncharacterized protein [Source:UniProtKB/TrEMBL;Acc:B0X0T8]
cqu-miR-263	CPIJ003301	4	[pita, miranda, ts, seed2-8]	uncharacterized protein [Source:UniProtKB/TrEMBL;Acc:B0W8J3]
cqu-miR-275	CPIJ018005	4	[pita, miranda, ts, seed2-8]	Helicase conserved C-terminal domain containing protein [Source:UniProtKB/TrEMBL;Acc:B0XEZ1]
cqu-miR-275	CPIJ010528	4	[pita, miranda, ts, seed2-8]	60S ribosomal protein L18a [Source:UniProtKB/TrEMBL;Acc:B0WTN6]
cqu-miR-276-3p	CPIJ001372	4	[pita, miranda, ts, seed2-8]	Bphl protein [Source:UniProtKB/TrEMBL;Acc:B0W3I6]
cqu-miR-276-3p	CPIJ002256	4	[pita, miranda, ts, seed2-8]	Spermine synthase [Source:UniProtKB/TrEMBL;Acc:B0W5D7]
cqu-miR-276-3p	CPIJ007694	4	[pita, miranda, ts, seed2-8]	Quick-to-court [Source:UniProtKB/TrEMBL;Acc:B0WLK4]
cqu-miR-276-3p	CPIJ010340	4	[pita, miranda, ts, seed2-8]	uncharacterized protein [Source:UniProtKB/TrEMBL;Acc:B0WUP1]
cqu-miR-276-3p	CPIJ004141	4	[pita, miranda, ts, seed2-8]	1-acyl-sn-glycerol-3-phosphate acyltransferase beta
cqu-miR-276-3p	CPIJ002857	4	[pita, miranda, ts, seed2-8]	Rab-protein [Source:UniProtKB/TrEMBL;Acc:B0W6Q4]
cqu-miR-276-3p	CPIJ018191	4	[pita, miranda, ts, seed2-8]	GDP-mannose 4,6 dehydratase [Source:UniProtKB/TrEMBL;Acc:B0X0N4]
cqu-miR-276-3p	CPIJ004399	4	[pita, miranda, ts, seed2-8]	uncharacterized protein [Source:UniProtKB/TrEMBL;Acc:B0WBA1]
cqu-miR-276-5p	CPIJ012675	4	[pita, miranda, ts, seed2-8]	Sugar transporter [Source:UniProtKB/TrEMBL;Acc:B0WZW6]
cqu-miR-276-5p	CPIJ004711	4	[pita, miranda, ts, seed2-8]	uncharacterized protein [Source:UniProtKB/TrEMBL;Acc:B0WDF1]
cqu-miR-277	CPIJ019517	4	[pita, miranda, ts, seed2-8]	lactosylceramide 4-alpha-galactosyltransferase, putative
cqu-miR-277	CPIJ040863	4	[pita, miranda, ts, seed2-8]	unspecified product
cqu-miR-277	CPIJ011692	4	[pita, miranda, ts, seed2-8]	uncharacterized protein [Source:UniProtKB/TrEMBL;Acc:B0WW91]
cqu-miR-277	CPIJ003587	4	[pita, miranda, ts, seed2-8]	Toys are us [Source:UniProtKB/TrEMBL;Acc:B0W971]
cqu-miR-277	CPIJ002728	4	[pita, miranda, ts, seed2-8]	Splicing factor 3A subunit 3 [Source:UniProtKB/TrEMBL;Acc:B0W6H7]
cqu-miR-277	CPIJ011976	4	[pita, miranda, ts, seed2-8]	Protein tyrosine phosphatase, non-receptor type nt1 [Source:UniProtKB/TrEMBL;Acc:B0WY59]
cqu-miR-277	CPIJ005157	4	[pita, miranda, ts, seed2-8]	uncharacterized protein [Source:UniProtKB/TrEMBL;Acc:B0WE03]
cqu-miR-277	CPIJ040878	4	[pita, miranda, ts, seed2-8]	unspecified product
cqu-miR-277	CPIJ004288	4	[pita, miranda, ts, seed2-8]	cuticle protein, putative
cqu-miR-277	CPIJ007255	4	[pita, miranda, ts, seed2-8]	cytidylate kinase
cqu-miR-277	CPIJ018005	4	[pita, miranda, ts, seed2-8]	Helicase conserved C-terminal domain containing protein [Source:UniProtKB/TrEMBL;Acc:B0XEZ1]
cqu-miR-277	CPIJ004456	4	[pita, miranda, ts, seed2-8]	Aquaporin [Source:UniProtKB/TrEMBL;Acc:B0WBF8]
cqu-miR-277	CPIJ000773	4	[pita, miranda, ts, seed2-8]	uncharacterized protein [Source:UniProtKB/TrEMBL;Acc:B0W1J5]
cqu-miR-277	CPIJ003406	4	[pita, miranda, ts, seed2-8]	nucleoside diphosphate kinase, putative
cqu-miR-277	CPIJ012667	4	[pita, miranda, ts, seed2-8]	uncharacterized protein [Source:UniProtKB/TrEMBL;Acc:B0WZV8]
cqu-miR-277	CPIJ012308	4	[pita, miranda, ts, seed2-8]	Tetratricopeptide repeat protein 35 [Source:UniProtKB/TrEMBL;Acc:B0WYS9]
cqu-miR-277	CPIJ015209	4	[pita, miranda, ts, seed2-8]	3-hydroxyisobutyrate dehydrogenase [Source:UniProtKB/TrEMBL;Acc:B0X7J2]
cqu-miR-277	CPIJ005778	4	[pita, miranda, ts, seed2-8]	uncharacterized protein [Source:UniProtKB/TrEMBL;Acc:B0WEX8]
cqu-miR-277	CPIJ005059	4	[pita, miranda, ts, seed2-8]	isochorismatase domain-containing protein 2, mitochondrial precursor
cqu-miR-277	CPIJ010895	4	[pita, miranda, ts, seed2-8]	Cyclin b [Source:UniProtKB/TrEMBL;Acc:B0WVH3]
cqu-miR-277	CPIJ010456	4	[pita, miranda, ts, seed2-8]	Cysteine dioxygenase [Source:UniProtKB/TrEMBL;Acc:B0WW18]
cqu-miR-277	CPIJ011583	4	[pita, miranda, ts, seed2-8]	Putative uncharacterized protein [Source:UniProtKB/TrEMBL;Acc:B0WXT8]
cqu-miR-277	CPIJ013698	4	[pita, miranda, ts, seed2-8]	allergen, putative
cqu-miR-277	CPIJ007514	4	[pita, miranda, ts, seed2-8]	ATPase family AAA domain-containing protein 3 [Source:UniProtKB/TrEMBL;Acc:B0WKU4]
cqu-miR-277	CPIJ003552	4	[pita, miranda, ts, seed2-8]	uncharacterized protein [Source:UniProtKB/TrEMBL;Acc:B0W936]
cqu-miR-277	CPIJ012723	4	[pita, miranda, ts, seed2-8]	uncharacterized protein [Source:UniProtKB/TrEMBL;Acc:B0X0G7]
cqu-miR-277	CPIJ017902	4	[pita, miranda, ts, seed2-8]	signal recognition particle 72 kDa protein
cqu-miR-277	CPIJ017108	4	[pita, miranda, ts, seed2-8]	Signal recognition particle [Source:UniProtKB/TrEMBL;Acc:B0XD75]
cqu-miR-277	CPIJ010693	4	[pita, miranda, ts, seed2-8]	Uroporphyrinogen decarboxylase [Source:UniProtKB/TrEMBL;Acc:B0WTV7]
cqu-miR-277	CPIJ015076	4	[pita, miranda, ts, seed2-8]	Wsck [Source:UniProtKB/TrEMBL;Acc:B0X763]
cqu-miR-277	CPIJ000759	4	[pita, miranda, ts, seed2-8]	Mitochondrial carnitine/acylcarnitine carrier protein [Source:UniProtKB/TrEMBL;Acc:B0W1I1]
cqu-miR-277	CPIJ000024	4	[pita, miranda, ts, seed2-8]	uncharacterized protein [Source:UniProtKB/TrEMBL;Acc:B0VZ64]
cqu-miR-277	CPIJ001771	4	[pita, miranda, ts, seed2-8]	3-oxoacyl-[acyl-carrier-protein] reductase [Source:UniProtKB/TrEMBL;Acc:B0W411]
cqu-miR-277	CPIJ018588	4	[pita, miranda, ts, seed2-8]	uncharacterized protein [Source:UniProtKB/TrEMBL;Acc:B0XGQ5]
cqu-miR-277	CPIJ009148	4	[pita, miranda, ts, seed2-8]	Acyl-CoA dehydrogenase [Source:UniProtKB/TrEMBL;Acc:B0WQ26]
cqu-miR-277	CPIJ018033	4	[pita, miranda, ts, seed2-8]	Serine protease [Source:UniProtKB/TrEMBL;Acc:B0XFN5]
cqu-miR-277	CPIJ002834	4	[pita, miranda, ts, seed2-8]	Translocation associated membrane protein [Source:UniProtKB/TrEMBL;Acc:B0W8F6]
cqu-miR-277	CPIJ001245	4	[pita, miranda, ts, seed2-8]	potential helicase MOV-10
cqu-miR-277	CPIJ002642	4	[pita, miranda, ts, seed2-8]	apoptosis-inducing factor 1, mitochondrial precursor
cqu-miR-277	CPIJ012682	4	[pita, miranda, ts, seed2-8]	Mitochondrial dicarboxylate carrier [Source:UniProtKB/TrEMBL;Acc:B0WZX3]
cqu-miR-277	CPIJ003887	4	[pita, miranda, ts, seed2-8]	uncharacterized protein [Source:UniProtKB/TrEMBL;Acc:B0WA21]
cqu-miR-277	CPIJ010147	4	[pita, miranda, ts, seed2-8]	Signal peptidase complex subunit 2 [Source:UniProtKB/TrEMBL;Acc:B0WS21]
cqu-miR-277	CPIJ017878	4	[pita, miranda, ts, seed2-8]	permease, putative
cqu-miR-277	CPIJ017674	4	[pita, miranda, ts, seed2-8]	uncharacterized protein [Source:UniProtKB/TrEMBL;Acc:B0XED5]
cqu-miR-277	CPIJ018993	4	[pita, miranda, ts, seed2-8]	allergen, putative
cqu-miR-277	CPIJ007916	4	[pita, miranda, ts, seed2-8]	transmembrane protein 16E
cqu-miR-277	CPIJ010486	4	[pita, miranda, ts, seed2-8]	glycyl-tRNA synthetase
cqu-miR-277	CPIJ001661	4	[pita, miranda, ts, seed2-8]	uncharacterized protein [Source:UniProtKB/TrEMBL;Acc:B0W3B7]
cqu-miR-277	CPIJ000795	4	[pita, miranda, ts, seed2-8]	unspecified product
cqu-miR-277	CPIJ002352	4	[pita, miranda, ts, seed2-8]	Cationic amino acid transporter [Source:UniProtKB/TrEMBL;Acc:B0W5W2]
cqu-miR-277	CPIJ013450	4	[pita, miranda, ts, seed2-8]	uncharacterized protein [Source:UniProtKB/TrEMBL;Acc:B0X1K6]
cqu-miR-277	CPIJ007621	4	[pita, miranda, ts, seed2-8]	Choline dehydrogenase [Source:UniProtKB/TrEMBL;Acc:B0WJG7]
cqu-miR-277	CPIJ040887	4	[pita, miranda, ts, seed2-8]	unspecified product
cqu-miR-277	CPIJ013826	4	[pita, miranda, ts, seed2-8]	uncharacterized protein [Source:UniProtKB/TrEMBL;Acc:B0X2Y6]
cqu-miR-277	CPIJ008582	4	[pita, miranda, ts, seed2-8]	Single-pass membrane and coiled-coil domain-containing protein 4 homolog [Source:UniProtKB/Swiss-Prot;Acc:B0WN94]
cqu-miR-277	CPIJ005682	4	[pita, miranda, ts, seed2-8]	translocon-associated protein subunit beta precursor
cqu-miR-281-3p	CPIJ003381	4	[pita, miranda, ts, seed2-8]	protein SERAC1
cqu-miR-281-5p	CPIJ012689	4	[pita, miranda, ts, seed2-8]	40S ribosomal protein S24 [Source:UniProtKB/TrEMBL;Acc:B0WZQ4]
cqu-miR-281-5p	CPIJ018005	4	[pita, miranda, ts, seed2-8]	Helicase conserved C-terminal domain containing protein [Source:UniProtKB/TrEMBL;Acc:B0XEZ1]
cqu-miR-281-5p	CPIJ009083	4	[pita, miranda, ts, seed2-8]	40S ribosomal protein S24 [Source:UniProtKB/TrEMBL;Acc:B0WQI2]
cqu-miR-281-5p	CPIJ018343	4	[pita, miranda, ts, seed2-8]	toll, putative
cqu-miR-281-5p	CPIJ014857	4	[pita, miranda, ts, seed2-8]	GTP cyclohydrolase i [Source:UniProtKB/TrEMBL;Acc:B0X6U3]
cqu-miR-281-5p	CPIJ000944	4	[pita, miranda, ts, seed2-8]	deoxyribonuclease I, putative
cqu-miR-281-5p	CPIJ008982	4	[pita, miranda, ts, seed2-8]	40S ribosomal protein S24 [Source:UniProtKB/TrEMBL;Acc:B0WPH5]
cqu-miR-281-5p	CPIJ000123	4	[pita, miranda, ts, seed2-8]	Pyrroline-5-carboxylate reductase [Source:UniProtKB/TrEMBL;Acc:B0VZ26]
cqu-miR-281-5p	CPIJ008340	4	[pita, miranda, ts, seed2-8]	40S ribosomal protein S24 [Source:UniProtKB/TrEMBL;Acc:B0WLM0]
cqu-miR-281-5p	CPIJ010699	4	[pita, miranda, ts, seed2-8]	Cecropin A [Source:UniProtKB/TrEMBL;Acc:B0WWG8]
cqu-miR-281-5p	CPIJ000184	4	[pita, miranda, ts, seed2-8]	Syntaxin [Source:UniProtKB/TrEMBL;Acc:B0VZR5]
cqu-miR-281-5p	CPIJ014536	4	[pita, miranda, ts, seed2-8]	Coronin [Source:UniProtKB/TrEMBL;Acc:B0X5D8]
cqu-miR-281-5p	CPIJ012775	4	[pita, miranda, ts, seed2-8]	60S ribosomal protein L17
cqu-miR-306	CPIJ018005	4	[pita, miranda, ts, seed2-8]	Helicase conserved C-terminal domain containing protein [Source:UniProtKB/TrEMBL;Acc:B0XEZ1]
cqu-miR-306	CPIJ017319	4	[pita, miranda, ts, seed2-8]	uncharacterized protein [Source:UniProtKB/TrEMBL;Acc:B0XD05]
cqu-miR-306	CPIJ000753	4	[pita, miranda, ts, seed2-8]	unspecified product
cqu-miR-306	CPIJ015718	4	[pita, miranda, ts, seed2-8]	Arginase [Source:UniProtKB/TrEMBL;Acc:B0X9E6]
cqu-miR-306	CPIJ010528	4	[pita, miranda, ts, seed2-8]	60S ribosomal protein L18a [Source:UniProtKB/TrEMBL;Acc:B0WTN6]
cqu-miR-31-3p	CPIJ012013	4	[pita, miranda, ts, seed2-8]	serine protease inhibitor, serpin
cqu-miR-31-3p	CPIJ020229	4	[pita, miranda, ts, seed2-8]	cytochrome P450 4D42
cqu-miR-31-3p	CPIJ003080	4	[pita, miranda, ts, seed2-8]	uncharacterized protein [Source:UniProtKB/TrEMBL;Acc:B0W6Y2]
cqu-miR-31-3p	CPIJ000297	4	[pita, miranda, ts, seed2-8]	5,10-methylenetetrahydrofolate reductase, putative
cqu-miR-31-3p	CPIJ003611	4	[pita, miranda, ts, seed2-8]	Sugar transporter [Source:UniProtKB/TrEMBL;Acc:B0W995]
cqu-miR-31-3p	CPIJ007659	4	[pita, miranda, ts, seed2-8]	uncharacterized protein [Source:UniProtKB/TrEMBL;Acc:B0WKF3]
cqu-miR-31-3p	CPIJ001596	4	[pita, miranda, ts, seed2-8]	Testis-specific serine/threonine kinase [Source:UniProtKB/TrEMBL;Acc:B0W2Z6]
cqu-miR-31-3p	CPIJ009101	4	[pita, miranda, ts, seed2-8]	uncharacterized protein [Source:UniProtKB/TrEMBL;Acc:B0WR84]
cqu-miR-31-3p	CPIJ009308	4	[pita, miranda, ts, seed2-8]	neutral alpha-glucosidase AB precursor
cqu-miR-31-3p	CPIJ000775	4	[pita, miranda, ts, seed2-8]	unspecified product
cqu-miR-31-3p	CPIJ014935	4	[pita, miranda, ts, seed2-8]	DEAD box ATP-dependent RNA helicase [Source:UniProtKB/TrEMBL;Acc:B0X5U8]
cqu-miR-31-5p	CPIJ015187	4	[pita, miranda, ts, seed2-8]	Myotubularin [Source:UniProtKB/TrEMBL;Acc:B0X6Y0]
cqu-miR-31-5p	CPIJ003274	4	[pita, miranda, ts, seed2-8]	vacuolar proton translocating ATPase 116 kDa subunit a isoform 1
cqu-miR-31-5p	CPIJ019611	4	[pita, miranda, ts, seed2-8]	myosin xv, putative
cqu-miR-31-5p	CPIJ004640	4	[pita, miranda, ts, seed2-8]	Trypsin 5G1 [Source:UniProtKB/TrEMBL;Acc:B0WBU1]
cqu-miR-317-3p	CPIJ008987	4	[pita, miranda, ts, seed2-8]	Nascent polypeptide associated complex alpha subunit [Source:UniProtKB/TrEMBL;Acc:B0WPI0]
cqu-miR-317-3p	CPIJ000184	4	[pita, miranda, ts, seed2-8]	Syntaxin [Source:UniProtKB/TrEMBL;Acc:B0VZR5]
cqu-miR-317-3p	CPIJ002011	4	[pita, miranda, ts, seed2-8]	uncharacterized protein [Source:UniProtKB/TrEMBL;Acc:B0W4A8]
cqu-miR-317-3p	CPIJ000083	4	[pita, miranda, ts, seed2-8]	Salivary secreted ribonuclease [Source:UniProtKB/TrEMBL;Acc:B0VZA4]
cqu-miR-317-3p	CPIJ009933	4	[pita, miranda, ts, seed2-8]	Adenylate kinase isoenzyme 6 homolog [Source:UniProtKB/TrEMBL;Acc:B0WSW3]
cqu-miR-317-3p	CPIJ008716	4	[pita, miranda, ts, seed2-8]	Tubulointerstitial nephritis antigen [Source:UniProtKB/TrEMBL;Acc:B0WP36]
cqu-miR-317-3p	CPIJ007837	4	[pita, miranda, ts, seed2-8]	Zinc finger protein [Source:UniProtKB/TrEMBL;Acc:B0WLB7]
cqu-miR-317-3p	CPIJ005086	4	[pita, miranda, ts, seed2-8]	glycogen synthase
cqu-miR-317-3p	CPIJ017324	4	[pita, miranda, ts, seed2-8]	uncharacterized protein [Source:UniProtKB/TrEMBL;Acc:B0XEB5]
cqu-miR-317-3p	CPIJ011726	4	[pita, miranda, ts, seed2-8]	uncharacterized protein [Source:UniProtKB/TrEMBL;Acc:B0WXG1]
cqu-miR-317-3p	CPIJ011447	4	[pita, miranda, ts, seed2-8]	Pre-mRNA-splicing factor ini1 [Source:UniProtKB/TrEMBL;Acc:B0WVS0]
cqu-miR-317-3p	CPIJ008688	4	[pita, miranda, ts, seed2-8]	uncharacterized protein [Source:UniProtKB/TrEMBL;Acc:B0WNH2]
cqu-miR-317-3p	CPIJ001832	4	[pita, miranda, ts, seed2-8]	Cuticle protein [Source:UniProtKB/TrEMBL;Acc:B0W472]
cqu-miR-317-3p	CPIJ018005	4	[pita, miranda, ts, seed2-8]	Helicase conserved C-terminal domain containing protein [Source:UniProtKB/TrEMBL;Acc:B0XEZ1]
cqu-miR-317-3p	CPIJ010363	4	[pita, miranda, ts, seed2-8]	Histone H1 [Source:UniProtKB/TrEMBL;Acc:B0WTD9]
cqu-miR-317-3p	CPIJ002771	4	[pita, miranda, ts, seed2-8]	Cystatin-like protein [Source:UniProtKB/TrEMBL;Acc:B0W6M0]
cqu-miR-317-3p	CPIJ019123	4	[pita, miranda, ts, seed2-8]	uncharacterized protein [Source:UniProtKB/TrEMBL;Acc:B0XI73]
cqu-miR-317-3p	CPIJ007514	4	[pita, miranda, ts, seed2-8]	ATPase family AAA domain-containing protein 3 [Source:UniProtKB/TrEMBL;Acc:B0WKU4]
cqu-miR-317-3p	CPIJ001828	4	[pita, miranda, ts, seed2-8]	Papilin [Source:UniProtKB/TrEMBL;Acc:B0W468]
cqu-miR-317-5p	CPIJ012918	4	[pita, miranda, ts, seed2-8]	uncharacterized protein [Source:UniProtKB/TrEMBL;Acc:B0X0N3]
cqu-miR-8-3p	CPIJ040877	4	[pita, miranda, ts, seed2-8]	unspecified product
cqu-miR-8-3p	CPIJ009357	4	[pita, miranda, ts, seed2-8]	alkali metal ion/proton exchanger 3
cqu-miR-8-3p	CPIJ001748	4	[pita, miranda, ts, seed2-8]	uncharacterized protein [Source:UniProtKB/TrEMBL;Acc:B0W4H9]
cqu-miR-8-3p	CPIJ013889	4	[pita, miranda, ts, seed2-8]	uncharacterized protein [Source:UniProtKB/TrEMBL;Acc:B0X2P5]
cqu-miR-8-3p	CPIJ000753	4	[pita, miranda, ts, seed2-8]	unspecified product
cqu-miR-8-3p	CPIJ003274	4	[pita, miranda, ts, seed2-8]	vacuolar proton translocating ATPase 116 kDa subunit a isoform 1
cqu-miR-8-3p	CPIJ006430	4	[pita, miranda, ts, seed2-8]	Oviductin [Source:UniProtKB/TrEMBL;Acc:B0WHW9]
cqu-miR-8-3p	CPIJ001610	4	[pita, miranda, ts, seed2-8]	Mitogen-activated protein kinase kinase kinase 4 [Source:UniProtKB/TrEMBL;Acc:B0W366]
cqu-miR-8-3p	CPIJ012005	4	[pita, miranda, ts, seed2-8]	uncharacterized protein [Source:UniProtKB/TrEMBL;Acc:B0WX55]
cqu-miR-8-3p	CPIJ014822	4	[pita, miranda, ts, seed2-8]	uncharacterized protein [Source:UniProtKB/TrEMBL;Acc:B0X5P4]
cqu-miR-8-3p	CPIJ011284	4	[pita, miranda, ts, seed2-8]	Nucleosome-remodeling factor subunit NURF301 [Source:UniProtKB/TrEMBL;Acc:B0WVZ4]
cqu-miR-8-3p	CPIJ009607	4	[pita, miranda, ts, seed2-8]	Malic enzyme [Source:UniProtKB/TrEMBL;Acc:B0WQC9]
cqu-miR-8-3p	CPIJ002844	4	[pita, miranda, ts, seed2-8]	Putative uncharacterized protein [Source:UniProtKB/TrEMBL;Acc:B0W6P1]
cqu-miR-8-3p	CPIJ002463	4	[pita, miranda, ts, seed2-8]	protein mlo2
cqu-miR-8-3p	CPIJ016896	4	[pita, miranda, ts, seed2-8]	uncharacterized protein [Source:UniProtKB/TrEMBL;Acc:B0XBK0]
cqu-miR-8-3p	CPIJ014536	4	[pita, miranda, ts, seed2-8]	Coronin [Source:UniProtKB/TrEMBL;Acc:B0X5D8]
cqu-miR-8-5p	CPIJ019277	4	[pita, miranda, ts, seed2-8]	ficolin-2 precursor
cqu-miR-8-5p	CPIJ001706	4	[pita, miranda, ts, seed2-8]	small nuclear ribonucleoprotein sm d2
cqu-miR-8-5p	CPIJ009033	4	[pita, miranda, ts, seed2-8]	arylphorin subunit C223 precursor
cqu-miR-8-5p	CPIJ007376	4	[pita, miranda, ts, seed2-8]	Calreticulin [Source:UniProtKB/TrEMBL;Acc:B0WJE0]
cqu-miR-8-5p	CPIJ040877	4	[pita, miranda, ts, seed2-8]	unspecified product
cqu-miR-8-5p	CPIJ018005	4	[pita, miranda, ts, seed2-8]	Helicase conserved C-terminal domain containing protein [Source:UniProtKB/TrEMBL;Acc:B0XEZ1]
cqu-miR-8-5p	CPIJ019517	4	[pita, miranda, ts, seed2-8]	lactosylceramide 4-alpha-galactosyltransferase, putative
cqu-miR-8-5p	CPIJ004440	4	[pita, miranda, ts, seed2-8]	GDT1 family protein [Source:UniProtKB/TrEMBL;Acc:B0WBE2]
cqu-miR-8-5p	CPIJ005675	4	[pita, miranda, ts, seed2-8]	NBP2b protein, putative
cqu-miR-8-5p	CPIJ001365	4	[pita, miranda, ts, seed2-8]	odorant binding protein OBP7
cqu-miR-8-5p	CPIJ016664	4	[pita, miranda, ts, seed2-8]	CTP synthase [Source:UniProtKB/TrEMBL;Acc:B0XAQ7]
cqu-miR-8-5p	CPIJ020280	4	[pita, miranda, ts, seed2-8]	odorant-binding protein 2
cqu-miR-8-5p	CPIJ019451	4	[pita, miranda, ts, seed2-8]	uncharacterized protein [Source:UniProtKB/TrEMBL;Acc:B0XJA0]
cqu-miR-87	CPIJ016598	4	[pita, miranda, ts, seed2-8]	toll, putative
cqu-miR-87	CPIJ001900	4	[pita, miranda, ts, seed2-8]	aldose 1-epimerase, putative
cqu-miR-87	CPIJ011777	4	[pita, miranda, ts, seed2-8]	FK506-binding protein 2 precursor
cqu-miR-87	CPIJ003102	4	[pita, miranda, ts, seed2-8]	protein croquemort
cqu-miR-87	CPIJ001760	4	[pita, miranda, ts, seed2-8]	unspecified product
cqu-miR-87	CPIJ012157	4	[pita, miranda, ts, seed2-8]	polyserase-2 precursor
cqu-miR-87	CPIJ001316	4	[pita, miranda, ts, seed2-8]	6-phosphogluconate dehydrogenase, decarboxylating [Source:UniProtKB/TrEMBL;Acc:B0W310]
cqu-miR-87	CPIJ014604	4	[pita, miranda, ts, seed2-8]	NAD dependent epimerase/dehydratase [Source:UniProtKB/TrEMBL;Acc:B0X5C7]
cqu-miR-87	CPIJ009262	4	[pita, miranda, ts, seed2-8]	D-3-phosphoglycerate dehydrogenase [Source:UniProtKB/TrEMBL;Acc:B0WPU3]
cqu-miR-989	CPIJ013379	4	[pita, miranda, ts, seed2-8]	Sorbitol dehydrogenase [Source:UniProtKB/TrEMBL;Acc:B0X1N9]
cqu-miR-989	CPIJ000680	4	[pita, miranda, ts, seed2-8]	uncharacterized protein [Source:UniProtKB/TrEMBL;Acc:B0W0L1]
cqu-miR-989	CPIJ019517	4	[pita, miranda, ts, seed2-8]	lactosylceramide 4-alpha-galactosyltransferase, putative
cqu-miR-989	CPIJ014604	4	[pita, miranda, ts, seed2-8]	NAD dependent epimerase/dehydratase [Source:UniProtKB/TrEMBL;Acc:B0X5C7]
cqu-miR-989	CPIJ018343	4	[pita, miranda, ts, seed2-8]	toll, putative
cqu-miR-989	CPIJ017373	4	[pita, miranda, ts, seed2-8]	Glutamate carboxypeptidase [Source:UniProtKB/TrEMBL;Acc:B0XCT6]
cqu-miR-989	CPIJ006160	4	[pita, miranda, ts, seed2-8]	Glutathione s-transferase [Source:UniProtKB/TrEMBL;Acc:B0WFX0]
cqu-miR-989	CPIJ000123	4	[pita, miranda, ts, seed2-8]	Pyrroline-5-carboxylate reductase [Source:UniProtKB/TrEMBL;Acc:B0VZ26]
cqu-miR-989	CPIJ012803	4	[pita, miranda, ts, seed2-8]	Folate carrier protein [Source:UniProtKB/TrEMBL;Acc:B0WZR7]
cqu-miR-989	CPIJ007301	4	[pita, miranda, ts, seed2-8]	omega-crystallin, putative
cqu-miR-989	CPIJ015672	4	[pita, miranda, ts, seed2-8]	Inhibitor of nuclear factor kappa B kinase beta subunit [Source:UniProtKB/TrEMBL;Acc:B0X7N9]
Targeting predicted by 3 of 4 algorithms
cqu-bantam-3p	CPIJ009155	3	[pita, miranda, ts]	uncharacterized protein [Source:UniProtKB/TrEMBL;Acc:B0WQ33]
cqu-bantam-3p	CPIJ011573	3	[pita, miranda, seed2-8]	long wavelength sensitive opsin
cqu-bantam-3p	CPIJ019926	3	[pita, miranda, seed2-8]	Uncharacterized protein (Fragment) (Fragment) [Source:UniProtKB/TrEMBL;Acc:B0XL73]
cqu-bantam-3p	CPIJ015860	3	[pita, miranda, ts]	Uncharacterized protein (Fragment) (Fragment) [Source:UniProtKB/TrEMBL;Acc:B0X8K1]
cqu-bantam-3p	CPIJ016534	3	[pita, miranda, ts]	unspecified product
cqu-bantam-3p	CPIJ014435	3	[pita, miranda, seed2-8]	Putative uncharacterized protein [Source:UniProtKB/TrEMBL;Acc:B0X5F7]
cqu-bantam-3p	CPIJ002172	3	[pita, miranda, ts]	Oligopeptide transporter [Source:UniProtKB/TrEMBL;Acc:B0W557]
cqu-bantam-3p	CPIJ009442	3	[pita, miranda, ts]	prenylated Rab acceptor protein 1
cqu-bantam-3p	CPIJ008120	3	[pita, miranda, seed2-8]	unspecified product
cqu-bantam-3p	CPIJ006024	3	[pita, miranda, seed2-8]	uncharacterized protein [Source:UniProtKB/TrEMBL;Acc:B0WF83]
cqu-bantam-3p	CPIJ000572	3	[pita, miranda, seed2-8]	Steroid dehydrogenase [Source:UniProtKB/TrEMBL;Acc:B0W0V1]
cqu-bantam-5p	CPIJ004361	3	[pita, miranda, seed2-8]	sin3b
cqu-bantam-5p	CPIJ014411	3	[pita, miranda, seed2-8]	Ubiquitin-conjugating enzyme [Source:UniProtKB/TrEMBL;Acc:B0X4M7]
cqu-bantam-5p	CPIJ040877	3	[pita, miranda, ts]	unspecified product
cqu-bantam-5p	CPIJ008497	3	[pita, miranda, seed2-8]	protein toll precursor
cqu-bantam-5p	CPIJ040878	3	[pita, miranda, ts]	unspecified product
cqu-bantam-5p	CPIJ008221	3	[pita, miranda, ts]	uncharacterized protein [Source:UniProtKB/TrEMBL;Acc:B0WLJ0]
cqu-bantam-5p	CPIJ003429	3	[pita, miranda, ts]	protein brother of ft and tfl1
cqu-bantam-5p	CPIJ016979	3	[pita, miranda, seed2-8]	uncharacterized protein [Source:UniProtKB/TrEMBL;Acc:B0XBL2]
cqu-bantam-5p	CPIJ010823	3	[pita, miranda, ts]	serine protease 27 precursor
cqu-bantam-5p	CPIJ015554	3	[pita, miranda, ts]	40S ribosomal protein S28 [Source:UniProtKB/TrEMBL;Acc:B0X8K6]
cqu-bantam-5p	CPIJ008396	3	[pita, miranda, seed2-8]	RAP1B [Source:UniProtKB/TrEMBL;Acc:B0WMF8]
cqu-bantam-5p	CPIJ003587	3	[pita, miranda, seed2-8]	Toys are us [Source:UniProtKB/TrEMBL;Acc:B0W971]
cqu-bantam-5p	CPIJ000761	3	[pita, miranda, seed2-8]	unspecified product
cqu-bantam-5p	CPIJ014325	3	[pita, miranda, seed2-8]	uncharacterized protein [Source:UniProtKB/TrEMBL;Acc:B0X577]
cqu-bantam-5p	CPIJ001289	3	[pita, miranda, seed2-8]	Eukaryotic translation initiation factor 5A [Source:UniProtKB/TrEMBL;Acc:B0W2N9]
cqu-bantam-5p	CPIJ012219	3	[pita, miranda, seed2-8]	FAS-associated factor 1 [Source:UniProtKB/TrEMBL;Acc:B0WY88]
cqu-bantam-5p	CPIJ016598	3	[pita, miranda, ts]	toll, putative
cqu-bantam-5p	CPIJ007698	3	[pita, miranda, seed2-8]	60S ribosomal protein L37a [Source:UniProtKB/TrEMBL;Acc:B0WLK8]
cqu-bantam-5p	CPIJ000470	3	[pita, miranda, seed2-8]	Mitochondrial cytochrome c oxidase subunit VIC [Source:UniProtKB/TrEMBL;Acc:B0W0A6]
cqu-bantam-5p	CPIJ019653	3	[pita, miranda, seed2-8]	Eukaryotic translation initiation factor 1A [Source:UniProtKB/TrEMBL;Acc:B0X9F4]
cqu-bantam-5p	CPIJ001275	3	[pita, miranda, seed2-8]	uncharacterized protein [Source:UniProtKB/TrEMBL;Acc:B0W2M5]
cqu-bantam-5p	CPIJ003204	3	[pita, miranda, seed2-8]	DNAJ chaperone [Source:UniProtKB/TrEMBL;Acc:B0W7V8]
cqu-bantam-5p	CPIJ003170	3	[pita, miranda, seed2-8]	UDP-n-acteylglucosamine pyrophosphorylase [Source:UniProtKB/TrEMBL;Acc:B0W7S4]
cqu-bantam-5p	CPIJ009422	3	[pita, miranda, seed2-8]	uncharacterized protein [Source:UniProtKB/TrEMBL;Acc:B0WQV7]
cqu-bantam-5p	CPIJ011589	3	[pita, miranda, seed2-8]	40S ribosomal protein S8 [Source:UniProtKB/TrEMBL;Acc:B0WXU4]
cqu-bantam-5p	CPIJ007482	3	[pita, miranda, seed2-8]	Chitobiosyldiphosphodolichol beta-mannosyltransferase [Source:UniProtKB/TrEMBL;Acc:B0WIW8]
cqu-bantam-5p	CPIJ008101	3	[pita, miranda, seed2-8]	mitochondrial ATP synthase lipid binding protein precursor
cqu-bantam-5p	CPIJ014540	3	[pita, miranda, seed2-8]	Ribosomal protein L19 [Source:UniProtKB/TrEMBL;Acc:B0X5E2]
cqu-bantam-5p	CPIJ019926	3	[pita, miranda, seed2-8]	Uncharacterized protein (Fragment) (Fragment) [Source:UniProtKB/TrEMBL;Acc:B0XL73]
cqu-bantam-5p	CPIJ019451	3	[pita, miranda, ts]	uncharacterized protein [Source:UniProtKB/TrEMBL;Acc:B0XJA0]
cqu-bantam-5p	CPIJ009246	3	[pita, miranda, ts]	ultraviolet wavelength sensitive opsin
cqu-bantam-5p	CPIJ003999	3	[pita, miranda, seed2-8]	splicing factor, putative
cqu-bantam-5p	CPIJ007314	3	[pita, miranda, ts]	Mitochondrial 18 kDa protein [Source:UniProtKB/TrEMBL;Acc:B0WIZ8]
cqu-bantam-5p	CPIJ007303	3	[pita, miranda, ts]	uncharacterized protein [Source:UniProtKB/TrEMBL;Acc:B0WIY7]
cqu-bantam-5p	CPIJ015130	3	[pita, miranda, seed2-8]	beta-1,3-galactosyltransferase
cqu-bantam-5p	CPIJ016926	3	[pita, miranda, ts]	Cytochrome b5 [Source:UniProtKB/TrEMBL;Acc:B0XBR0]
cqu-bantam-5p	CPIJ007376	3	[pita, miranda, seed2-8]	Calreticulin [Source:UniProtKB/TrEMBL;Acc:B0WJE0]
cqu-bantam-5p	CPIJ005907	3	[pita, miranda, seed2-8]	uncharacterized protein [Source:UniProtKB/TrEMBL;Acc:B0WG98]
cqu-bantam-5p	CPIJ016430	3	[pita, miranda, seed2-8]	Pyruvate dehydrogenase E1 component subunit beta [Source:UniProtKB/TrEMBL;Acc:B0XA87]
cqu-miR-1	CPIJ012919	3	[pita, miranda, seed2-8]	GDP-mannose 4,6 dehydratase [Source:UniProtKB/TrEMBL;Acc:B0X0N4]
cqu-miR-1	CPIJ013577	3	[pita, miranda, seed2-8]	Selenium-binding protein 2 [Source:UniProtKB/TrEMBL;Acc:B0X2S7]
cqu-miR-1	CPIJ000083	3	[pita, miranda, seed2-8]	Salivary secreted ribonuclease [Source:UniProtKB/TrEMBL;Acc:B0VZA4]
cqu-miR-1	CPIJ018191	3	[pita, miranda, seed2-8]	GDP-mannose 4,6 dehydratase [Source:UniProtKB/TrEMBL;Acc:B0X0N4]
cqu-miR-1	CPIJ009947	3	[pita, miranda, seed2-8]	vacuolar ATP synthase subunit ac39
cqu-miR-1	CPIJ009316	3	[pita, miranda, ts]	uncharacterized protein [Source:UniProtKB/TrEMBL;Acc:B0WR05]
cqu-miR-1	CPIJ003595	3	[pita, miranda, seed2-8]	uncharacterized protein [Source:UniProtKB/TrEMBL;Acc:B0W979]
cqu-miR-1	CPIJ001675	3	[pita, miranda, ts]	FHA-HIT [Source:UniProtKB/TrEMBL;Acc:B0W3D1]
cqu-miR-1	CPIJ009656	3	[pita, miranda, ts]	uncharacterized protein [Source:UniProtKB/TrEMBL;Acc:B0WRM0]
cqu-miR-1	CPIJ002083	3	[pita, miranda, seed2-8]	Alpha-tubulin N-acetyltransferase [Source:UniProtKB/Swiss-Prot;Acc:B0W3R7]
cqu-miR-1	CPIJ008231	3	[pita, miranda, seed2-8]	pupal cuticle protein, putative
cqu-miR-1	CPIJ006210	3	[pita, miranda, seed2-8]	FK506-binding protein 6
cqu-miR-1	CPIJ002352	3	[pita, miranda, seed2-8]	Cationic amino acid transporter [Source:UniProtKB/TrEMBL;Acc:B0W5W2]
cqu-miR-1	CPIJ011729	3	[pita, miranda, ts]	myosin light chain 1, putative
cqu-miR-1	CPIJ001316	3	[pita, miranda, seed2-8]	6-phosphogluconate dehydrogenase, decarboxylating [Source:UniProtKB/TrEMBL;Acc:B0W310]
cqu-miR-1	CPIJ011268	3	[pita, miranda, seed2-8]	tetraspanin, putative
cqu-miR-1	CPIJ007536	3	[pita, miranda, seed2-8]	uncharacterized protein [Source:UniProtKB/TrEMBL;Acc:B0WLR8]
cqu-miR-1	CPIJ005875	3	[pita, miranda, seed2-8]	Dynactin subunit 2 [Source:UniProtKB/TrEMBL;Acc:B0WG66]
cqu-miR-1	CPIJ003120	3	[pita, miranda, ts]	Putative uncharacterized protein [Source:UniProtKB/TrEMBL;Acc:B0W722]
cqu-miR-1	CPIJ013783	3	[pita, miranda, ts]	pupal cuticle protein, putative
cqu-miR-1	CPIJ018062	3	[pita, miranda, ts]	histone H1, putative
cqu-miR-1	CPIJ009163	3	[pita, miranda, seed2-8]	unspecified product
cqu-miR-1	CPIJ018343	3	[pita, miranda, ts]	toll, putative
cqu-miR-1	CPIJ007966	3	[pita, miranda, seed2-8]	uncharacterized protein [Source:UniProtKB/TrEMBL;Acc:B0WMI6]
cqu-miR-1	CPIJ008203	3	[pita, miranda, seed2-8]	Transketolase [Source:UniProtKB/TrEMBL;Acc:B0WL69]
cqu-miR-1	CPIJ000753	3	[pita, miranda, seed2-8]	unspecified product
cqu-miR-1	CPIJ018582	3	[pita, miranda, seed2-8]	pupal cuticle protein, putative
cqu-miR-1	CPIJ000123	3	[miranda, ts, seed2-8]	Pyrroline-5-carboxylate reductase [Source:UniProtKB/TrEMBL;Acc:B0VZ26]
cqu-miR-1	CPIJ012723	3	[pita, miranda, seed2-8]	uncharacterized protein [Source:UniProtKB/TrEMBL;Acc:B0X0G7]
cqu-miR-10-3p	CPIJ006068	3	[pita, miranda, seed2-8]	utp-glucose-1-phosphate uridylyltransferase 2
cqu-miR-10-3p	CPIJ000016	3	[pita, miranda, seed2-8]	uncharacterized protein [Source:UniProtKB/TrEMBL;Acc:B0VZ72]
cqu-miR-10-3p	CPIJ006132	3	[pita, miranda, seed2-8]	importin alpha
cqu-miR-10-3p	CPIJ010589	3	[pita, miranda, seed2-8]	uncharacterized protein [Source:UniProtKB/TrEMBL;Acc:B0WT64]
cqu-miR-10-3p	CPIJ003259	3	[pita, miranda, seed2-8]	Tubulin beta-2C chain [Source:UniProtKB/TrEMBL;Acc:B0W7E6]
cqu-miR-10-3p	CPIJ012850	3	[pita, miranda, ts]	splicing factor u2af large subunit
cqu-miR-10-3p	CPIJ015947	3	[pita, miranda, seed2-8]	purine nucleoside phosphorylase
cqu-miR-10-3p	CPIJ001043	3	[pita, miranda, seed2-8]	palmitoyl-protein thioesterase 1 precursor
cqu-miR-10-3p	CPIJ040887	3	[pita, miranda, seed2-8]	unspecified product
cqu-miR-10-3p	CPIJ005268	3	[pita, miranda, ts]	brain protein 44
cqu-miR-10-3p	CPIJ017328	3	[pita, miranda, ts]	Putative uncharacterized protein [Source:UniProtKB/TrEMBL;Acc:B0XCV5]
cqu-miR-10-3p	CPIJ000682	3	[pita, miranda, seed2-8]	uncharacterized protein [Source:UniProtKB/TrEMBL;Acc:B0W0L3]
cqu-miR-10-3p	CPIJ013379	3	[pita, miranda, seed2-8]	Sorbitol dehydrogenase [Source:UniProtKB/TrEMBL;Acc:B0X1N9]
cqu-miR-10-3p	CPIJ013119	3	[pita, miranda, seed2-8]	uncharacterized protein [Source:UniProtKB/TrEMBL;Acc:B0X0T8]
cqu-miR-10-3p	CPIJ008221	3	[pita, miranda, ts]	uncharacterized protein [Source:UniProtKB/TrEMBL;Acc:B0WLJ0]
cqu-miR-10-3p	CPIJ040879	3	[pita, miranda, seed2-8]	unspecified product
cqu-miR-10-3p	CPIJ011255	3	[pita, miranda, seed2-8]	Putative uncharacterized protein [Source:UniProtKB/TrEMBL;Acc:B0WX15]
cqu-miR-10-3p	CPIJ004812	3	[pita, miranda, seed2-8]	Apoptosis inhibitor [Source:UniProtKB/TrEMBL;Acc:B0WCI8]
cqu-miR-10-3p	CPIJ000775	3	[pita, miranda, ts]	unspecified product
cqu-miR-10-3p	CPIJ016427	3	[pita, miranda, seed2-8]	unspecified product
cqu-miR-10-3p	CPIJ019329	3	[pita, miranda, seed2-8]	uncharacterized protein [Source:UniProtKB/TrEMBL;Acc:B0XJ72]
cqu-miR-10-3p	CPIJ014663	3	[pita, miranda, seed2-8]	Elongation factor 1-gamma [Source:UniProtKB/TrEMBL;Acc:B0X828]
cqu-miR-10-3p	CPIJ005943	3	[pita, miranda, seed2-8]	uncharacterized protein [Source:UniProtKB/TrEMBL;Acc:B0WFA7]
cqu-miR-10-3p	CPIJ012011	3	[pita, miranda, ts]	Thioredoxin [Source:UniProtKB/TrEMBL;Acc:B0WX61]
cqu-miR-10-3p	CPIJ019666	3	[pita, miranda, seed2-8]	tRNA pseudouridine synthase A
cqu-miR-10-3p	CPIJ003743	3	[pita, miranda, seed2-8]	DEAD-box helicase Dbp80 [Source:UniProtKB/TrEMBL;Acc:B0W9D2]
cqu-miR-10-3p	CPIJ007514	3	[pita, miranda, seed2-8]	ATPase family AAA domain-containing protein 3 [Source:UniProtKB/TrEMBL;Acc:B0WKU4]
cqu-miR-10-3p	CPIJ007967	3	[pita, miranda, seed2-8]	Mitochondrial import receptor subunit tom20 [Source:UniProtKB/TrEMBL;Acc:B0WMI7]
cqu-miR-10-3p	CPIJ003204	3	[pita, miranda, seed2-8]	DNAJ chaperone [Source:UniProtKB/TrEMBL;Acc:B0W7V8]
cqu-miR-10-3p	CPIJ008101	3	[pita, miranda, seed2-8]	mitochondrial ATP synthase lipid binding protein precursor
cqu-miR-10-3p	CPIJ007943	3	[pita, miranda, seed2-8]	Peroxiredoxin [Source:UniProtKB/TrEMBL;Acc:B0WM11]
cqu-miR-10-3p	CPIJ010625	3	[pita, miranda, seed2-8]	uncharacterized protein [Source:UniProtKB/TrEMBL;Acc:B0WV14]
cqu-miR-10-3p	CPIJ001087	3	[pita, miranda, seed2-8]	uncharacterized protein [Source:UniProtKB/TrEMBL;Acc:B0W222]
cqu-miR-10-3p	CPIJ008002	3	[pita, miranda, seed2-8]	HSPC049 protein [Source:UniProtKB/TrEMBL;Acc:B0WMU7]
cqu-miR-10-3p	CPIJ020093	3	[pita, miranda, seed2-8]	uncharacterized protein [Source:UniProtKB/TrEMBL;Acc:B0XKX7]
cqu-miR-10-3p	CPIJ009607	3	[pita, miranda, seed2-8]	Malic enzyme [Source:UniProtKB/TrEMBL;Acc:B0WQC9]
cqu-miR-10-5p	CPIJ009163	3	[pita, miranda, seed2-8]	unspecified product
cqu-miR-10-5p	CPIJ012803	3	[pita, miranda, ts]	Folate carrier protein [Source:UniProtKB/TrEMBL;Acc:B0WZR7]
cqu-miR-10-5p	CPIJ005907	3	[pita, miranda, seed2-8]	uncharacterized protein [Source:UniProtKB/TrEMBL;Acc:B0WG98]
cqu-miR-10-5p	CPIJ000449	3	[pita, miranda, seed2-8]	galactose-specific C-type lectin, putative
cqu-miR-10-5p	CPIJ018187	3	[pita, miranda, ts]	Folate carrier protein [Source:UniProtKB/TrEMBL;Acc:B0XFC5]
cqu-miR-10-5p	CPIJ001227	3	[pita, miranda, seed2-8]	Actin [Source:UniProtKB/TrEMBL;Acc:B0W2C4]
cqu-miR-10-5p	CPIJ003429	3	[pita, miranda, seed2-8]	protein brother of ft and tfl1
cqu-miR-11-3p	CPIJ002837	3	[miranda, ts, seed2-8]	Calpain (Fragment) [Source:UniProtKB/TrEMBL;Acc:B0W6N4]
cqu-miR-11-3p	CPIJ006429	3	[pita, miranda, seed2-8]	unspecified product
cqu-miR-11-3p	CPIJ001496	3	[pita, miranda, seed2-8]	unspecified product
cqu-miR-11-3p	CPIJ012868	3	[pita, miranda, seed2-8]	uncharacterized protein [Source:UniProtKB/TrEMBL;Acc:B0WZU5]
cqu-miR-11-3p	CPIJ004730	3	[pita, miranda, seed2-8]	uncharacterized protein [Source:UniProtKB/TrEMBL;Acc:B0WDH0]
cqu-miR-11-3p	CPIJ005907	3	[pita, miranda, seed2-8]	uncharacterized protein [Source:UniProtKB/TrEMBL;Acc:B0WG98]
cqu-miR-11-3p	CPIJ018005	3	[pita, miranda, ts]	Helicase conserved C-terminal domain containing protein [Source:UniProtKB/TrEMBL;Acc:B0XEZ1]
cqu-miR-11-3p	CPIJ002088	3	[pita, miranda, seed2-8]	Ubiquitin-related modifier 1 homolog [Source:UniProtKB/Swiss-Prot;Acc:B0W3S2]
cqu-miR-11-3p	CPIJ040877	3	[pita, miranda, seed2-8]	unspecified product
cqu-miR-11-3p	CPIJ013793	3	[miranda, ts, seed2-8]	Cuticle protein 8 [Source:UniProtKB/TrEMBL;Acc:B0X2M2]
cqu-miR-11-3p	CPIJ000052	3	[pita, miranda, seed2-8]	unspecified product
cqu-miR-11-3p	CPIJ000144	3	[pita, miranda, ts]	unspecified product
cqu-miR-11-3p	CPIJ000232	3	[pita, miranda, seed2-8]	Glycerol-3-phosphate dehydrogenase [NAD(+)] [Source:UniProtKB/TrEMBL;Acc:B0VZW3]
cqu-miR-11-3p	CPIJ004782	3	[pita, miranda, seed2-8]	chondroitin 4-sulfotransferase, putative
cqu-miR-11-3p	CPIJ009611	3	[pita, miranda, seed2-8]	Synaptic vesicle glycoprotein 2B [Source:UniProtKB/TrEMBL;Acc:B0WQD3]
cqu-miR-11-3p	CPIJ000752	3	[pita, miranda, seed2-8]	uncharacterized protein [Source:UniProtKB/TrEMBL;Acc:B0W1H4]
cqu-miR-11-3p	CPIJ003836	3	[pita, miranda, seed2-8]	integrin beta-nu precursor
cqu-miR-11-3p	CPIJ013511	3	[pita, miranda, seed2-8]	uncharacterized protein [Source:UniProtKB/TrEMBL;Acc:B0X274]
cqu-miR-11-3p	CPIJ009154	3	[pita, miranda, seed2-8]	uncharacterized protein [Source:UniProtKB/TrEMBL;Acc:B0WQ32]
cqu-miR-11-3p	CPIJ008101	3	[pita, miranda, seed2-8]	mitochondrial ATP synthase lipid binding protein precursor
cqu-miR-11-3p	CPIJ016212	3	[pita, miranda, seed2-8]	Glutathione S-transferase 1 [Source:UniProtKB/TrEMBL;Acc:B0XAJ0]
cqu-miR-11-3p	CPIJ007314	3	[pita, miranda, seed2-8]	Mitochondrial 18 kDa protein [Source:UniProtKB/TrEMBL;Acc:B0WIZ8]
cqu-miR-11-3p	CPIJ016655	3	[pita, miranda, seed2-8]	unspecified product
cqu-miR-11-3p	CPIJ003019	3	[pita, miranda, ts]	uncharacterized protein [Source:UniProtKB/TrEMBL;Acc:B0W877]
cqu-miR-11-3p	CPIJ000981	3	[pita, miranda, seed2-8]	Prohibitin-2 [Source:UniProtKB/TrEMBL;Acc:B0W1R7]
cqu-miR-11-3p	CPIJ005891	3	[pita, miranda, seed2-8]	uncharacterized protein [Source:UniProtKB/TrEMBL;Acc:B0WG82]
cqu-miR-11-3p	CPIJ012719	3	[pita, miranda, seed2-8]	odorant binding protein OBP20
cqu-miR-11-5p	CPIJ015054	3	[pita, miranda, seed2-8]	uncharacterized protein [Source:UniProtKB/TrEMBL;Acc:B0X6E6]
cqu-miR-11-5p	CPIJ005982	3	[pita, miranda, seed2-8]	zinc finger protein
cqu-miR-11-5p	CPIJ000455	3	[pita, miranda, seed2-8]	Ribonuclease UK114 [Source:UniProtKB/TrEMBL;Acc:B0W091]
cqu-miR-11-5p	CPIJ009656	3	[pita, miranda, seed2-8]	uncharacterized protein [Source:UniProtKB/TrEMBL;Acc:B0WRM0]
cqu-miR-11-5p	CPIJ040878	3	[pita, miranda, seed2-8]	unspecified product
cqu-miR-11-5p	CPIJ014663	3	[pita, miranda, seed2-8]	Elongation factor 1-gamma [Source:UniProtKB/TrEMBL;Acc:B0X828]
cqu-miR-14	CPIJ006287	3	[pita, miranda, seed2-8]	uncharacterized protein [Source:UniProtKB/TrEMBL;Acc:B0WGB9]
cqu-miR-14	CPIJ016598	3	[pita, miranda, ts]	toll, putative
cqu-miR-14	CPIJ017732	3	[pita, miranda, ts]	NADH dehydrogenase 1 alpha subcomplex subunit 12
cqu-miR-14	CPIJ010918	3	[pita, miranda, seed2-8]	acidic ribosomal protein P1, putative
cqu-miR-14	CPIJ000753	3	[pita, miranda, ts]	unspecified product
cqu-miR-14	CPIJ004528	3	[pita, miranda, ts]	uncharacterized protein [Source:UniProtKB/TrEMBL;Acc:B0WC58]
cqu-miR-14	CPIJ003175	3	[pita, miranda, seed2-8]	uncharacterized protein [Source:UniProtKB/TrEMBL;Acc:B0W7S9]
cqu-miR-14	CPIJ017878	3	[pita, miranda, seed2-8]	permease, putative
cqu-miR-14	CPIJ008169	3	[pita, miranda, seed2-8]	uncharacterized protein [Source:UniProtKB/TrEMBL;Acc:B0WM70]
cqu-miR-14	CPIJ002825	3	[pita, miranda, seed2-8]	Predicted protein [Source:UniProtKB/TrEMBL;Acc:B0W8E7]
cqu-miR-14	CPIJ011881	3	[pita, miranda, seed2-8]	uncharacterized protein [Source:UniProtKB/TrEMBL;Acc:B0X0V0]
cqu-miR-14	CPIJ005785	3	[pita, miranda, seed2-8]	Actin-87E [Source:UniProtKB/TrEMBL;Acc:B0WEY5]
cqu-miR-14	CPIJ018557	3	[pita, miranda, seed2-8]	uncharacterized protein [Source:UniProtKB/TrEMBL;Acc:B0XGF7]
cqu-miR-14	CPIJ001830	3	[pita, miranda, seed2-8]	Larval cuticle protein A3A [Source:UniProtKB/TrEMBL;Acc:B0W470]
cqu-miR-14	CPIJ001832	3	[miranda, ts, seed2-8]	Cuticle protein [Source:UniProtKB/TrEMBL;Acc:B0W472]
cqu-miR-14	CPIJ000595	3	[pita, miranda, seed2-8]	uncharacterized protein [Source:UniProtKB/TrEMBL;Acc:B0W0X4]
cqu-miR-14	CPIJ008120	3	[pita, miranda, seed2-8]	unspecified product
cqu-miR-184	CPIJ011659	3	[pita, miranda, seed2-8]	uncharacterized protein [Source:UniProtKB/TrEMBL;Acc:B0WWF2]
cqu-miR-184	CPIJ016534	3	[pita, miranda, seed2-8]	unspecified product
cqu-miR-184	CPIJ018379	3	[pita, miranda, ts]	adaptin, alpha/gamma/epsilon
cqu-miR-184	CPIJ017507	3	[pita, miranda, seed2-8]	Low-density lipoprotein receptor [Source:UniProtKB/TrEMBL;Acc:B0XE17]
cqu-miR-184	CPIJ018710	3	[pita, miranda, seed2-8]	transcription factor IIB, putative
cqu-miR-184	CPIJ004456	3	[pita, miranda, seed2-8]	Aquaporin [Source:UniProtKB/TrEMBL;Acc:B0WBF8]
cqu-miR-184	CPIJ015791	3	[pita, miranda, ts]	uncharacterized protein [Source:UniProtKB/TrEMBL;Acc:B0X892]
cqu-miR-184	CPIJ015086	3	[pita, miranda, seed2-8]	ATP synthase subunit d [Source:UniProtKB/TrEMBL;Acc:B0X7Q1]
cqu-miR-184	CPIJ003731	3	[pita, miranda, seed2-8]	uncharacterized protein [Source:UniProtKB/TrEMBL;Acc:B0W9C0]
cqu-miR-1891	CPIJ012466	3	[pita, miranda, seed2-8]	pupal cuticle protein 78E, putative
cqu-miR-1891	CPIJ015054	3	[pita, miranda, seed2-8]	uncharacterized protein [Source:UniProtKB/TrEMBL;Acc:B0X6E6]
cqu-miR-1891	CPIJ002859	3	[pita, miranda, seed2-8]	Isocitrate dehydrogenase [NAD] subunit, mitochondrial [Source:UniProtKB/TrEMBL;Acc:B0W6Q6]
cqu-miR-1891	CPIJ005118	3	[pita, miranda, seed2-8]	fasciclin, putative
cqu-miR-1891	CPIJ002461	3	[pita, miranda, seed2-8]	Hect E3 ubiquitin ligase [Source:UniProtKB/TrEMBL;Acc:B0W5T6]
cqu-miR-1891	CPIJ018193	3	[pita, miranda, seed2-8]	uncharacterized protein [Source:UniProtKB/TrEMBL;Acc:B0XGU7]
cqu-miR-1891	CPIJ015740	3	[pita, miranda, seed2-8]	regulator of chromosome condensation, putative
cqu-miR-1891	CPIJ006227	3	[pita, miranda, seed2-8]	uncharacterized protein [Source:UniProtKB/TrEMBL;Acc:B0WGX8]
cqu-miR-1891	CPIJ003058	3	[pita, miranda, seed2-8]	Troponin C [Source:UniProtKB/TrEMBL;Acc:B0W6W0]
cqu-miR-1891	CPIJ007815	3	[pita, miranda, seed2-8]	unspecified product
cqu-miR-2	CPIJ000144	3	[pita, miranda, ts]	unspecified product
cqu-miR-2	CPIJ009611	3	[pita, miranda, seed2-8]	Synaptic vesicle glycoprotein 2B [Source:UniProtKB/TrEMBL;Acc:B0WQD3]
cqu-miR-2	CPIJ000752	3	[pita, miranda, seed2-8]	uncharacterized protein [Source:UniProtKB/TrEMBL;Acc:B0W1H4]
cqu-miR-2	CPIJ013511	3	[miranda, ts, seed2-8]	uncharacterized protein [Source:UniProtKB/TrEMBL;Acc:B0X274]
cqu-miR-2	CPIJ013230	3	[pita, miranda, seed2-8]	uncharacterized protein [Source:UniProtKB/TrEMBL;Acc:B0X0X7]
cqu-miR-2	CPIJ008101	3	[pita, miranda, seed2-8]	mitochondrial ATP synthase lipid binding protein precursor
cqu-miR-2	CPIJ000125	3	[pita, miranda, seed2-8]	unspecified product
cqu-miR-2	CPIJ009154	3	[pita, miranda, seed2-8]	uncharacterized protein [Source:UniProtKB/TrEMBL;Acc:B0WQ32]
cqu-miR-2	CPIJ016212	3	[pita, miranda, seed2-8]	Glutathione S-transferase 1 [Source:UniProtKB/TrEMBL;Acc:B0XAJ0]
cqu-miR-2	CPIJ002609	3	[pita, miranda, seed2-8]	protein serine/threonine kinase, putative
cqu-miR-2	CPIJ007314	3	[pita, miranda, seed2-8]	Mitochondrial 18 kDa protein [Source:UniProtKB/TrEMBL;Acc:B0WIZ8]
cqu-miR-2	CPIJ014559	3	[pita, miranda, ts]	Hydrolase [Source:UniProtKB/TrEMBL;Acc:B0X5I3]
cqu-miR-2	CPIJ001538	3	[pita, miranda, seed2-8]	Hepatocyte growth factor-regulated tyrosine kinase substrate [Source:UniProtKB/TrEMBL;Acc:B0W2T8]
cqu-miR-2	CPIJ005891	3	[pita, miranda, seed2-8]	uncharacterized protein [Source:UniProtKB/TrEMBL;Acc:B0WG82]
cqu-miR-2	CPIJ000981	3	[pita, miranda, seed2-8]	Prohibitin-2 [Source:UniProtKB/TrEMBL;Acc:B0W1R7]
cqu-miR-2	CPIJ012719	3	[pita, miranda, seed2-8]	odorant binding protein OBP20
cqu-miR-2	CPIJ002837	3	[miranda, ts, seed2-8]	Calpain (Fragment) [Source:UniProtKB/TrEMBL;Acc:B0W6N4]
cqu-miR-2	CPIJ006132	3	[pita, miranda, ts]	importin alpha
cqu-miR-2	CPIJ006429	3	[pita, miranda, seed2-8]	unspecified product
cqu-miR-2	CPIJ005907	3	[pita, miranda, seed2-8]	uncharacterized protein [Source:UniProtKB/TrEMBL;Acc:B0WG98]
cqu-miR-2	CPIJ009656	3	[pita, miranda, ts]	uncharacterized protein [Source:UniProtKB/TrEMBL;Acc:B0WRM0]
cqu-miR-2	CPIJ004730	3	[pita, miranda, seed2-8]	uncharacterized protein [Source:UniProtKB/TrEMBL;Acc:B0WDH0]
cqu-miR-2	CPIJ018557	3	[pita, miranda, ts]	uncharacterized protein [Source:UniProtKB/TrEMBL;Acc:B0XGF7]
cqu-miR-2	CPIJ002088	3	[pita, miranda, seed2-8]	Ubiquitin-related modifier 1 homolog [Source:UniProtKB/Swiss-Prot;Acc:B0W3S2]
cqu-miR-2	CPIJ005616	3	[pita, miranda, ts]	Deoxyuridine 5'-triphosphate nucleotidohydrolase [Source:UniProtKB/TrEMBL;Acc:B0WED4]
cqu-miR-2	CPIJ013793	3	[miranda, ts, seed2-8]	Cuticle protein 8 [Source:UniProtKB/TrEMBL;Acc:B0X2M2]
cqu-miR-2	CPIJ000052	3	[pita, miranda, seed2-8]	unspecified product
cqu-miR-252-3p	CPIJ005379	3	[pita, miranda, seed2-8]	Metastasis-associated protein 3 [Source:UniProtKB/TrEMBL;Acc:B0WF44]
cqu-miR-252-3p	CPIJ013049	3	[pita, miranda, seed2-8]	Galectin [Source:UniProtKB/TrEMBL;Acc:B0X1F5]
cqu-miR-252-3p	CPIJ013384	3	[pita, miranda, seed2-8]	histone deacetylase 3
cqu-miR-252-3p	CPIJ015133	3	[pita, miranda, seed2-8]	eukaryotic translation initiation factor 3 subunit 7
cqu-miR-252-3p	CPIJ004652	3	[pita, miranda, seed2-8]	uncharacterized protein [Source:UniProtKB/TrEMBL;Acc:B0WBV3]
cqu-miR-252-3p	CPIJ001661	3	[pita, miranda, seed2-8]	uncharacterized protein [Source:UniProtKB/TrEMBL;Acc:B0W3B7]
cqu-miR-252-3p	CPIJ012850	3	[pita, miranda, seed2-8]	splicing factor u2af large subunit
cqu-miR-252-3p	CPIJ019874	3	[pita, miranda, seed2-8]	salivary cysteine-rich peptide
cqu-miR-252-3p	CPIJ003157	3	[pita, miranda, seed2-8]	Dual specificity mitogen-activated protein kinase kinase 3 [Source:UniProtKB/TrEMBL;Acc:B0W7R1]
cqu-miR-252-3p	CPIJ016827	3	[pita, miranda, seed2-8]	26S proteasome regulatory subunit S3 [Source:UniProtKB/TrEMBL;Acc:B0XCB5]
cqu-miR-252-3p	CPIJ004476	3	[pita, miranda, seed2-8]	tumor endothelial marker 7 precursor
cqu-miR-252-3p	CPIJ015740	3	[pita, miranda, seed2-8]	regulator of chromosome condensation, putative
cqu-miR-252-3p	CPIJ016828	3	[pita, miranda, seed2-8]	26S proteasome regulatory subunit S3 [Source:UniProtKB/TrEMBL;Acc:B0XCB6]
cqu-miR-252-3p	CPIJ003259	3	[pita, miranda, seed2-8]	Tubulin beta-2C chain [Source:UniProtKB/TrEMBL;Acc:B0W7E6]
cqu-miR-252-3p	CPIJ004565	3	[pita, miranda, seed2-8]	Wd-repeat protein [Source:UniProtKB/TrEMBL;Acc:B0WC95]
cqu-miR-252-3p	CPIJ005907	3	[pita, miranda, seed2-8]	uncharacterized protein [Source:UniProtKB/TrEMBL;Acc:B0WG98]
cqu-miR-252-3p	CPIJ005344	3	[pita, miranda, seed2-8]	uncharacterized protein [Source:UniProtKB/TrEMBL;Acc:B0WDK2]
cqu-miR-252-3p	CPIJ016254	3	[pita, miranda, seed2-8]	Ubiquitin domain-containing protein 1 [Source:UniProtKB/TrEMBL;Acc:B0XAX5]
cqu-miR-252-3p	CPIJ013207	3	[pita, miranda, seed2-8]	Wd-repeat protein [Source:UniProtKB/TrEMBL;Acc:B0X109]
cqu-miR-252-3p	CPIJ001227	3	[pita, miranda, seed2-8]	Actin [Source:UniProtKB/TrEMBL;Acc:B0W2C4]
cqu-miR-252-3p	CPIJ003608	3	[pita, miranda, seed2-8]	glycerol-3-phosphate dehydrogenase, mitochondrial precursor
cqu-miR-252-3p	CPIJ009452	3	[pita, miranda, seed2-8]	Monocarboxylate transporter [Source:UniProtKB/TrEMBL;Acc:B0WRR6]
cqu-miR-252-3p	CPIJ010922	3	[pita, miranda, seed2-8]	Uncharacterized protein (Fragment) (Fragment) [Source:UniProtKB/TrEMBL;Acc:B0WU26]
cqu-miR-252-3p	CPIJ015566	3	[pita, miranda, seed2-8]	Cytochrome c oxidase subunit VIIa [Source:UniProtKB/TrEMBL;Acc:B0X8L8]
cqu-miR-252-3p	CPIJ017383	3	[pita, miranda, seed2-8]	tubulin alpha-1 chain
cqu-miR-252-3p	CPIJ006214	3	[pita, miranda, seed2-8]	Salivary cysteine-rich peptide [Source:UniProtKB/TrEMBL;Acc:B0WGW5]
cqu-miR-252-3p	CPIJ040877	3	[pita, miranda, seed2-8]	unspecified product
cqu-miR-252-3p	CPIJ003587	3	[pita, miranda, seed2-8]	Toys are us [Source:UniProtKB/TrEMBL;Acc:B0W971]
cqu-miR-252-3p	CPIJ009903	3	[pita, miranda, seed2-8]	Uncharacterized protein (Fragment) (Fragment) [Source:UniProtKB/TrEMBL;Acc:B0WRX3]
cqu-miR-252-3p	CPIJ014662	3	[pita, miranda, seed2-8]	Ubiquitin specific protease [Source:UniProtKB/TrEMBL;Acc:B0X827]
cqu-miR-252-3p	CPIJ015893	3	[pita, miranda, seed2-8]	protein disulfide isomerase
cqu-miR-252-3p	CPIJ012090	3	[pita, miranda, seed2-8]	Actin [Source:UniProtKB/TrEMBL;Acc:B0WY76]
cqu-miR-252-3p	CPIJ008049	3	[pita, miranda, seed2-8]	hexokinase
cqu-miR-252-3p	CPIJ016598	3	[pita, miranda, seed2-8]	toll, putative
cqu-miR-252-3p	CPIJ018256	3	[pita, miranda, seed2-8]	Eukaryotic translation initiation factor 2 alpha kinase PEK [Source:UniProtKB/TrEMBL;Acc:B0XG84]
cqu-miR-252-3p	CPIJ004794	3	[pita, miranda, seed2-8]	Vacuolar ATP synthase 21 kDa proteolipid subunit [Source:UniProtKB/TrEMBL;Acc:B0WCH0]
cqu-miR-252-3p	CPIJ007878	3	[pita, miranda, seed2-8]	Axonemal dynein intermediate chain [Source:UniProtKB/TrEMBL;Acc:B0WLC8]
cqu-miR-252-3p	CPIJ004961	3	[pita, miranda, seed2-8]	uncharacterized protein [Source:UniProtKB/TrEMBL;Acc:B0WCP8]
cqu-miR-252-3p	CPIJ006209	3	[pita, miranda, seed2-8]	ATP synthase beta subunit
cqu-miR-252-3p	CPIJ007967	3	[pita, miranda, seed2-8]	Mitochondrial import receptor subunit tom20 [Source:UniProtKB/TrEMBL;Acc:B0WMI7]
cqu-miR-252-3p	CPIJ001289	3	[pita, miranda, seed2-8]	Eukaryotic translation initiation factor 5A [Source:UniProtKB/TrEMBL;Acc:B0W2N9]
cqu-miR-252-3p	CPIJ001902	3	[pita, miranda, seed2-8]	Uncharacterized protein (Fragment) (Fragment) [Source:UniProtKB/TrEMBL;Acc:B0W4P5]
cqu-miR-252-3p	CPIJ014296	3	[pita, miranda, seed2-8]	Troponin i [Source:UniProtKB/TrEMBL;Acc:B0X514]
cqu-miR-252-3p	CPIJ018422	3	[pita, miranda, seed2-8]	uncharacterized protein [Source:UniProtKB/TrEMBL;Acc:B0XHK2]
cqu-miR-252-3p	CPIJ019653	3	[pita, miranda, seed2-8]	Eukaryotic translation initiation factor 1A [Source:UniProtKB/TrEMBL;Acc:B0X9F4]
cqu-miR-252-3p	CPIJ015899	3	[pita, miranda, seed2-8]	myosin heavy chain, nonmuscle or smooth muscle
cqu-miR-252-3p	CPIJ002709	3	[pita, miranda, seed2-8]	uncharacterized protein [Source:UniProtKB/TrEMBL;Acc:B0W6F8]
cqu-miR-252-3p	CPIJ003204	3	[pita, miranda, seed2-8]	DNAJ chaperone [Source:UniProtKB/TrEMBL;Acc:B0W7V8]
cqu-miR-252-3p	CPIJ017812	3	[pita, miranda, seed2-8]	hexokinase
cqu-miR-252-3p	CPIJ003260	3	[pita, miranda, seed2-8]	Tubulin beta chain [Source:UniProtKB/TrEMBL;Acc:B0W7E7]
cqu-miR-252-3p	CPIJ006700	3	[pita, miranda, seed2-8]	Armadillo [Source:UniProtKB/TrEMBL;Acc:B0WHS4]
cqu-miR-252-3p	CPIJ001989	3	[pita, miranda, seed2-8]	Putative uncharacterized protein [Source:UniProtKB/TrEMBL;Acc:B0W4E9]
cqu-miR-252-3p	CPIJ012918	3	[pita, miranda, seed2-8]	uncharacterized protein [Source:UniProtKB/TrEMBL;Acc:B0X0N3]
cqu-miR-252-3p	CPIJ002045	3	[pita, miranda, seed2-8]	Poly(A) polymerase alpha [Source:UniProtKB/TrEMBL;Acc:B0W4E2]
cqu-miR-252-3p	CPIJ016462	3	[pita, miranda, seed2-8]	Actin 1 [Source:UniProtKB/TrEMBL;Acc:B0XB41]
cqu-miR-252-3p	CPIJ009571	3	[pita, miranda, seed2-8]	Fructose-bisphosphate aldolase [Source:UniProtKB/TrEMBL;Acc:B0WR64]
cqu-miR-252-3p	CPIJ000731	3	[pita, miranda, ts]	suppressor/enhancer of lin-12 protein 9 precursor
cqu-miR-252-3p	CPIJ004778	3	[pita, miranda, seed2-8]	ER protein reticulon
cqu-miR-252-3p	CPIJ013949	3	[pita, miranda, seed2-8]	Developmentally-regulated GTP-binding protein 2 [Source:UniProtKB/TrEMBL;Acc:B0X4C9]
cqu-miR-252-3p	CPIJ000184	3	[pita, miranda, seed2-8]	Syntaxin [Source:UniProtKB/TrEMBL;Acc:B0VZR5]
cqu-miR-252-3p	CPIJ013314	3	[pita, miranda, seed2-8]	apolipoprotein D, putative
cqu-miR-252-3p	CPIJ003522	3	[pita, miranda, seed2-8]	cysteine desulfurase, mitochondrial precursor
cqu-miR-252-3p	CPIJ002298	3	[pita, miranda, seed2-8]	uncharacterized protein [Source:UniProtKB/TrEMBL;Acc:B0W5I3]
cqu-miR-252-3p	CPIJ010147	3	[pita, miranda, seed2-8]	Signal peptidase complex subunit 2 [Source:UniProtKB/TrEMBL;Acc:B0WS21]
cqu-miR-252-5p	CPIJ010700	3	[pita, miranda, seed2-8]	Cecropin [Source:UniProtKB/TrEMBL;Acc:B0WWG9]
cqu-miR-252-5p	CPIJ016471	3	[pita, miranda, ts]	Signal transducer and activator of transcription [Source:UniProtKB/TrEMBL;Acc:B0XAD5]
cqu-miR-252-5p	CPIJ000509	3	[pita, miranda, seed2-8]	Adenosine kinase [Source:UniProtKB/TrEMBL;Acc:B0W0E5]
cqu-miR-252-5p	CPIJ000125	3	[pita, miranda, ts]	unspecified product
cqu-miR-252-5p	CPIJ006008	3	[pita, miranda, seed2-8]	uncharacterized protein [Source:UniProtKB/TrEMBL;Acc:B0WF67]
cqu-miR-252-5p	CPIJ006770	3	[pita, miranda, ts]	Glucosamine-fructose-6-phosphate aminotransferase 2 [Source:UniProtKB/TrEMBL;Acc:B0WHH6]
cqu-miR-252-5p	CPIJ008716	3	[pita, miranda, ts]	Tubulointerstitial nephritis antigen [Source:UniProtKB/TrEMBL;Acc:B0WP36]
cqu-miR-252-5p	CPIJ004519	3	[pita, miranda, ts]	uncharacterized protein [Source:UniProtKB/TrEMBL;Acc:B0WC49]
cqu-miR-252-5p	CPIJ013049	3	[pita, miranda, seed2-8]	Galectin [Source:UniProtKB/TrEMBL;Acc:B0X1F5]
cqu-miR-252-5p	CPIJ013182	3	[pita, miranda, ts]	uncharacterized protein [Source:UniProtKB/TrEMBL;Acc:B0X371]
cqu-miR-252-5p	CPIJ019347	3	[pita, miranda, seed2-8]	Copper-transporting ATPase 1 [Source:UniProtKB/TrEMBL;Acc:B0XIQ4]
cqu-miR-252-5p	CPIJ016534	3	[pita, miranda, seed2-8]	unspecified product
cqu-miR-252-5p	CPIJ003868	3	[pita, miranda, seed2-8]	uncharacterized protein [Source:UniProtKB/TrEMBL;Acc:B0W9X1]
cqu-miR-252-5p	CPIJ014605	3	[pita, miranda, seed2-8]	Glutamate dehydrogenase [Source:UniProtKB/TrEMBL;Acc:B0X5C8]
cqu-miR-252-5p	CPIJ040878	3	[pita, miranda, seed2-8]	unspecified product
cqu-miR-252-5p	CPIJ014133	3	[pita, miranda, ts]	Saposin [Source:UniProtKB/TrEMBL;Acc:B0X4W7]
cqu-miR-252-5p	CPIJ018950	3	[pita, miranda, ts]	uncharacterized protein [Source:UniProtKB/TrEMBL;Acc:B0XHU5]
cqu-miR-252-5p	CPIJ004961	3	[pita, miranda, seed2-8]	uncharacterized protein [Source:UniProtKB/TrEMBL;Acc:B0WCP8]
cqu-miR-263	CPIJ018614	3	[pita, miranda, seed2-8]	Malate dehydrogenase [Source:UniProtKB/TrEMBL;Acc:B0XGI1]
cqu-miR-263	CPIJ001351	3	[pita, miranda, seed2-8]	uncharacterized protein [Source:UniProtKB/TrEMBL;Acc:B0W345]
cqu-miR-263	CPIJ005741	3	[pita, miranda, seed2-8]	Calmodulin-binding protein trpl [Source:UniProtKB/TrEMBL;Acc:B0WEN0]
cqu-miR-263	CPIJ001760	3	[pita, miranda, ts]	unspecified product
cqu-miR-263	CPIJ012490	3	[pita, miranda, seed2-8]	sterol carrier protein 2, putative
cqu-miR-263	CPIJ008347	3	[pita, miranda, seed2-8]	Phosphatidylserine decarboxylase [Source:UniProtKB/TrEMBL;Acc:B0WLM7]
cqu-miR-263	CPIJ016534	3	[pita, miranda, seed2-8]	unspecified product
cqu-miR-263	CPIJ016715	3	[miranda, ts, seed2-8]	uncharacterized protein [Source:UniProtKB/TrEMBL;Acc:B0XCI9]
cqu-miR-263	CPIJ005077	3	[pita, miranda, ts]	Uncharacterized protein (Fragment) (Fragment) [Source:UniProtKB/TrEMBL;Acc:B0WCX4]
cqu-miR-263	CPIJ008571	3	[pita, miranda, seed2-8]	UDP-glucuronosyltransferase, putative
cqu-miR-263	CPIJ008120	3	[pita, miranda, seed2-8]	unspecified product
cqu-miR-263	CPIJ007164	3	[pita, miranda, seed2-8]	uncharacterized protein [Source:UniProtKB/TrEMBL;Acc:B0WJ35]
cqu-miR-275	CPIJ010237	3	[pita, miranda, seed2-8]	uncharacterized protein [Source:UniProtKB/TrEMBL;Acc:B0WSK4]
cqu-miR-275	CPIJ002825	3	[pita, miranda, seed2-8]	Predicted protein [Source:UniProtKB/TrEMBL;Acc:B0W8E7]
cqu-miR-275	CPIJ017319	3	[pita, miranda, seed2-8]	uncharacterized protein [Source:UniProtKB/TrEMBL;Acc:B0XD05]
cqu-miR-275	CPIJ010008	3	[pita, miranda, seed2-8]	unspecified product
cqu-miR-275	CPIJ000753	3	[pita, miranda, seed2-8]	unspecified product
cqu-miR-275	CPIJ006884	3	[pita, miranda, seed2-8]	Cap-G [Source:UniProtKB/TrEMBL;Acc:B0WJL7]
cqu-miR-275	CPIJ008016	3	[pita, miranda, seed2-8]	uncharacterized protein [Source:UniProtKB/TrEMBL;Acc:B0WMW1]
cqu-miR-275	CPIJ015718	3	[pita, miranda, seed2-8]	Arginase [Source:UniProtKB/TrEMBL;Acc:B0X9E6]
cqu-miR-275	CPIJ004246	3	[pita, miranda, seed2-8]	Insect cationic amino acid transporter [Source:UniProtKB/TrEMBL;Acc:B0WAU2]
cqu-miR-275	CPIJ005171	3	[pita, miranda, seed2-8]	Serine/threonine-protein kinase 6 [Source:UniProtKB/TrEMBL;Acc:B0WE17]
cqu-miR-276-3p	CPIJ000491	3	[pita, miranda, seed2-8]	uncharacterized protein [Source:UniProtKB/TrEMBL;Acc:B0W0C7]
cqu-miR-276-3p	CPIJ018343	3	[pita, miranda, seed2-8]	toll, putative
cqu-miR-276-3p	CPIJ013889	3	[pita, miranda, seed2-8]	uncharacterized protein [Source:UniProtKB/TrEMBL;Acc:B0X2P5]
cqu-miR-276-3p	CPIJ000402	3	[pita, miranda, seed2-8]	Origin recognition complex subunit 5 [Source:UniProtKB/TrEMBL;Acc:B0W038]
cqu-miR-276-3p	CPIJ012919	3	[pita, miranda, seed2-8]	GDP-mannose 4,6 dehydratase [Source:UniProtKB/TrEMBL;Acc:B0X0N4]
cqu-miR-276-5p	CPIJ013474	3	[pita, miranda, seed2-8]	uncharacterized protein [Source:UniProtKB/TrEMBL;Acc:B0X432]
cqu-miR-276-5p	CPIJ016448	3	[pita, miranda, seed2-8]	uncharacterized protein [Source:UniProtKB/TrEMBL;Acc:B0XAC6]
cqu-miR-276-5p	CPIJ002177	3	[pita, miranda, seed2-8]	eukaryotic translation initiation factor 3 subunit 9
cqu-miR-276-5p	CPIJ003588	3	[pita, miranda, seed2-8]	Ubiquitin [Source:UniProtKB/TrEMBL;Acc:B0W972]
cqu-miR-276-5p	CPIJ001365	3	[pita, miranda, seed2-8]	odorant binding protein OBP7
cqu-miR-276-5p	CPIJ000499	3	[pita, miranda, seed2-8]	Putative uncharacterized protein [Source:UniProtKB/TrEMBL;Acc:B0W0D5]
cqu-miR-276-5p	CPIJ020280	3	[pita, miranda, seed2-8]	odorant-binding protein 2
cqu-miR-276-5p	CPIJ015763	3	[pita, miranda, seed2-8]	uncharacterized protein [Source:UniProtKB/TrEMBL;Acc:B0XAU5]
cqu-miR-277	CPIJ006048	3	[pita, miranda, seed2-8]	Glutathione peroxidase [Source:UniProtKB/TrEMBL;Acc:B0WFH8]
cqu-miR-277	CPIJ007693	3	[pita, miranda, seed2-8]	uncharacterized protein [Source:UniProtKB/TrEMBL;Acc:B0WLK3]
cqu-miR-277	CPIJ000696	3	[pita, miranda, seed2-8]	uncharacterized protein [Source:UniProtKB/TrEMBL;Acc:B0W0M7]
cqu-miR-277	CPIJ001742	3	[pita, miranda, seed2-8]	Zinc carboxypeptidase [Source:UniProtKB/TrEMBL;Acc:B0W4H3]
cqu-miR-277	CPIJ014761	3	[pita, miranda, seed2-8]	uncharacterized protein [Source:UniProtKB/TrEMBL;Acc:B0X689]
cqu-miR-277	CPIJ009984	3	[pita, miranda, seed2-8]	methylmalonate-semialdehyde dehydrogenase, mitochondrial precursor
cqu-miR-277	CPIJ017110	3	[pita, miranda, seed2-8]	Fumarylacetoacetate hydrolase [Source:UniProtKB/TrEMBL;Acc:B0XD77]
cqu-miR-277	CPIJ018253	3	[pita, miranda, seed2-8]	uncharacterized protein [Source:UniProtKB/TrEMBL;Acc:B0XG81]
cqu-miR-277	CPIJ019149	3	[pita, miranda, seed2-8]	uncharacterized protein [Source:UniProtKB/TrEMBL;Acc:B0XIR6]
cqu-miR-277	CPIJ000761	3	[pita, miranda, seed2-8]	unspecified product
cqu-miR-277	CPIJ000130	3	[pita, miranda, seed2-8]	Heterogeneous nuclear ribonucleoprotein k [Source:UniProtKB/TrEMBL;Acc:B0VZ31]
cqu-miR-277	CPIJ016965	3	[pita, miranda, ts]	odorant binding protein OBP28
cqu-miR-277	CPIJ016598	3	[pita, miranda, seed2-8]	toll, putative
cqu-miR-277	CPIJ001270	3	[pita, miranda, seed2-8]	60S ribosomal protein L10a
cqu-miR-277	CPIJ000144	3	[pita, miranda, seed2-8]	unspecified product
cqu-miR-277	CPIJ002512	3	[pita, miranda, seed2-8]	serine collagenase 1 precursor, putative
cqu-miR-277	CPIJ000751	3	[pita, miranda, seed2-8]	transmembrane domain-containing conserved protein
cqu-miR-277	CPIJ013783	3	[pita, miranda, seed2-8]	pupal cuticle protein, putative
cqu-miR-277	CPIJ017747	3	[pita, miranda, seed2-8]	Cytochrome c oxidase assembly protein COX15 [Source:UniProtKB/TrEMBL;Acc:B0XEF3]
cqu-miR-277	CPIJ003654	3	[pita, miranda, seed2-8]	Electron transfer flavoprotein subunit beta [Source:UniProtKB/TrEMBL;Acc:B0W9P9]
cqu-miR-277	CPIJ015250	3	[pita, miranda, seed2-8]	uncharacterized protein [Source:UniProtKB/TrEMBL;Acc:B0X8T2]
cqu-miR-277	CPIJ011573	3	[pita, miranda, ts]	long wavelength sensitive opsin
cqu-miR-277	CPIJ002605	3	[pita, miranda, seed2-8]	protein serine/threonine kinase, putative
cqu-miR-277	CPIJ002853	3	[miranda, ts, seed2-8]	transmembrane protein 167 precursor
cqu-miR-277	CPIJ013583	3	[pita, miranda, seed2-8]	uncharacterized protein [Source:UniProtKB/TrEMBL;Acc:B0X2T3]
cqu-miR-277	CPIJ014822	3	[pita, miranda, seed2-8]	uncharacterized protein [Source:UniProtKB/TrEMBL;Acc:B0X5P4]
cqu-miR-277	CPIJ002224	3	[pita, miranda, ts]	Sentrin/sumo-specific protease senp7 [Source:UniProtKB/TrEMBL;Acc:B0W5A5]
cqu-miR-277	CPIJ014556	3	[pita, miranda, seed2-8]	uncharacterized protein [Source:UniProtKB/TrEMBL;Acc:B0X5I0]
cqu-miR-277	CPIJ019115	3	[pita, miranda, seed2-8]	Lambda-crystallin [Source:UniProtKB/TrEMBL;Acc:B0XIL0]
cqu-miR-277	CPIJ008984	3	[pita, miranda, seed2-8]	NAD kinase 2, mitochondrial [Source:UniProtKB/TrEMBL;Acc:B0WPH7]
cqu-miR-277	CPIJ008014	3	[pita, miranda, seed2-8]	oxidase/peroxidase, putative
cqu-miR-277	CPIJ002841	3	[pita, miranda, seed2-8]	Leucine aminopeptidase [Source:UniProtKB/TrEMBL;Acc:B0W6N8]
cqu-miR-277	CPIJ004596	3	[pita, miranda, ts]	uncharacterized protein [Source:UniProtKB/TrEMBL;Acc:B0WCC6]
cqu-miR-277	CPIJ010683	3	[pita, miranda, seed2-8]	Transaldolase [Source:UniProtKB/TrEMBL;Acc:B0WTU7]
cqu-miR-277	CPIJ000090	3	[pita, miranda, seed2-8]	unspecified product
cqu-miR-277	CPIJ003441	3	[pita, miranda, seed2-8]	electron transfer flavoprotein subunit alpha, mitochondrial precursor
cqu-miR-277	CPIJ017795	3	[pita, miranda, seed2-8]	uncharacterized protein [Source:UniProtKB/TrEMBL;Acc:B0XFJ7]
cqu-miR-277	CPIJ002317	3	[pita, miranda, seed2-8]	uncharacterized protein [Source:UniProtKB/TrEMBL;Acc:B0W5K2]
cqu-miR-277	CPIJ016890	3	[pita, miranda, seed2-8]	Sans [Source:UniProtKB/TrEMBL;Acc:B0XBG5]
cqu-miR-277	CPIJ007229	3	[pita, miranda, seed2-8]	tyrosyl-tRNA synthetase
cqu-miR-277	CPIJ040895	3	[pita, miranda, seed2-8]	unspecified product
cqu-miR-277	CPIJ020263	3	[pita, miranda, seed2-8]	Fatty acid oxidation complex subunit alpha [Source:UniProtKB/TrEMBL;Acc:B0XLF3]
cqu-miR-277	CPIJ015941	3	[pita, miranda, seed2-8]	Arylalkylamine N-acetyltransferase [Source:UniProtKB/TrEMBL;Acc:B0X9J3]
cqu-miR-277	CPIJ008536	3	[pita, miranda, seed2-8]	uncharacterized protein [Source:UniProtKB/TrEMBL;Acc:B0WNP1]
cqu-miR-277	CPIJ001605	3	[pita, miranda, seed2-8]	pro-resilin precursor
cqu-miR-277	CPIJ014536	3	[pita, miranda, seed2-8]	Coronin [Source:UniProtKB/TrEMBL;Acc:B0X5D8]
cqu-miR-277	CPIJ005916	3	[pita, miranda, seed2-8]	Alanyl-tRNA synthetase [Source:UniProtKB/TrEMBL;Acc:B0WGD2]
cqu-miR-277	CPIJ006132	3	[pita, miranda, seed2-8]	importin alpha
cqu-miR-277	CPIJ007376	3	[pita, miranda, seed2-8]	Calreticulin [Source:UniProtKB/TrEMBL;Acc:B0WJE0]
cqu-miR-277	CPIJ010416	3	[pita, miranda, seed2-8]	Prefoldin subunit 1 [Source:UniProtKB/TrEMBL;Acc:B0WUC3]
cqu-miR-277	CPIJ003512	3	[miranda, ts, seed2-8]	defender against cell death 1
cqu-miR-277	CPIJ008422	3	[pita, miranda, seed2-8]	Serine esterase [Source:UniProtKB/TrEMBL;Acc:B0WN16]
cqu-miR-277	CPIJ005818	3	[pita, miranda, seed2-8]	13 kDa ribonucleoprotein-associated protein [Source:UniProtKB/TrEMBL;Acc:B0WGK5]
cqu-miR-277	CPIJ005639	3	[pita, miranda, seed2-8]	Lethal(2)essential for life protein, l2efl [Source:UniProtKB/TrEMBL;Acc:B0WEQ4]
cqu-miR-277	CPIJ016160	3	[pita, miranda, seed2-8]	Serine proteinase stubble [Source:UniProtKB/TrEMBL;Acc:B0X9R1]
cqu-miR-277	CPIJ006416	3	[pita, miranda, ts]	uncharacterized protein [Source:UniProtKB/TrEMBL;Acc:B0WHV5]
cqu-miR-277	CPIJ015476	3	[pita, miranda, seed2-8]	Aspartyl-tRNA synthetase [Source:UniProtKB/TrEMBL;Acc:B0X7G0]
cqu-miR-277	CPIJ012855	3	[pita, miranda, seed2-8]	Ribokinase [Source:UniProtKB/TrEMBL;Acc:B0X0B9]
cqu-miR-277	CPIJ014581	3	[miranda, ts, seed2-8]	aldehyde dehydrogenase, mitochondrial
cqu-miR-277	CPIJ005681	3	[pita, miranda, seed2-8]	Phosphoglucomutase [Source:UniProtKB/TrEMBL;Acc:B0WEU6]
cqu-miR-277	CPIJ007970	3	[pita, miranda, seed2-8]	UDP-glucose 4-epimerase [Source:UniProtKB/TrEMBL;Acc:B0WMJ0]
cqu-miR-277	CPIJ016252	3	[pita, miranda, seed2-8]	Cytochrome c oxidase assembly protein cox15 [Source:UniProtKB/TrEMBL;Acc:B0XAX3]
cqu-miR-277	CPIJ004991	3	[pita, miranda, seed2-8]	Peptidyl-prolyl cis-trans isomerase [Source:UniProtKB/TrEMBL;Acc:B0WD48]
cqu-miR-281-3p	CPIJ015860	3	[pita, miranda, seed2-8]	Uncharacterized protein (Fragment) (Fragment) [Source:UniProtKB/TrEMBL;Acc:B0X8K1]
cqu-miR-281-3p	CPIJ012728	3	[pita, miranda, seed2-8]	uncharacterized protein [Source:UniProtKB/TrEMBL;Acc:B0X0H2]
cqu-miR-281-3p	CPIJ002281	3	[pita, miranda, seed2-8]	spaetzle 6
cqu-miR-281-3p	CPIJ010237	3	[pita, miranda, seed2-8]	uncharacterized protein [Source:UniProtKB/TrEMBL;Acc:B0WSK4]
cqu-miR-281-3p	CPIJ013720	3	[pita, miranda, seed2-8]	uncharacterized protein [Source:UniProtKB/TrEMBL;Acc:B0X205]
cqu-miR-281-3p	CPIJ016534	3	[pita, miranda, seed2-8]	unspecified product
cqu-miR-281-3p	CPIJ010316	3	[pita, miranda, ts]	uncharacterized protein [Source:UniProtKB/TrEMBL;Acc:B0WUL7]
cqu-miR-281-3p	CPIJ001849	3	[pita, miranda, seed2-8]	Venom allergen [Source:UniProtKB/TrEMBL;Acc:B0W489]
cqu-miR-281-3p	CPIJ002628	3	[pita, miranda, ts]	sensory appendage protein, putative
cqu-miR-281-3p	CPIJ000248	3	[pita, miranda, seed2-8]	uncharacterized protein [Source:UniProtKB/TrEMBL;Acc:B0VZD7]
cqu-miR-281-5p	CPIJ010990	3	[pita, miranda, seed2-8]	pacifastin light chain precursor
cqu-miR-281-5p	CPIJ040863	3	[pita, miranda, seed2-8]	unspecified product
cqu-miR-281-5p	CPIJ018019	3	[pita, miranda, seed2-8]	uncharacterized protein [Source:UniProtKB/TrEMBL;Acc:B0XEW4]
cqu-miR-281-5p	CPIJ001836	3	[miranda, ts, seed2-8]	Cuticle protein [Source:UniProtKB/TrEMBL;Acc:B0W476]
cqu-miR-281-5p	CPIJ013782	3	[pita, miranda, seed2-8]	pupal cuticle protein, putative
cqu-miR-281-5p	CPIJ019137	3	[pita, miranda, seed2-8]	Dihydropteridine reductase [Source:UniProtKB/TrEMBL;Acc:B0XIL5]
cqu-miR-281-5p	CPIJ004537	3	[pita, miranda, seed2-8]	double-strand break repair protein MRE11
cqu-miR-281-5p	CPIJ010701	3	[pita, miranda, seed2-8]	Cecropin [Source:UniProtKB/TrEMBL;Acc:B0WWH0]
cqu-miR-281-5p	CPIJ014801	3	[pita, miranda, seed2-8]	Spatacsin_C domain-containing protein [Source:UniProtKB/TrEMBL;Acc:A0A1S4K6B3]
cqu-miR-281-5p	CPIJ007376	3	[pita, miranda, ts]	Calreticulin [Source:UniProtKB/TrEMBL;Acc:B0WJE0]
cqu-miR-281-5p	CPIJ013182	3	[miranda, ts, seed2-8]	uncharacterized protein [Source:UniProtKB/TrEMBL;Acc:B0X371]
cqu-miR-306	CPIJ010008	3	[pita, miranda, seed2-8]	unspecified product
cqu-miR-306	CPIJ006884	3	[pita, miranda, seed2-8]	Cap-G [Source:UniProtKB/TrEMBL;Acc:B0WJL7]
cqu-miR-306	CPIJ008016	3	[pita, miranda, seed2-8]	uncharacterized protein [Source:UniProtKB/TrEMBL;Acc:B0WMW1]
cqu-miR-306	CPIJ004246	3	[pita, miranda, seed2-8]	Insect cationic amino acid transporter [Source:UniProtKB/TrEMBL;Acc:B0WAU2]
cqu-miR-306	CPIJ005171	3	[pita, miranda, seed2-8]	Serine/threonine-protein kinase 6 [Source:UniProtKB/TrEMBL;Acc:B0WE17]
cqu-miR-306	CPIJ014006	3	[pita, miranda, ts]	Uncharacterized protein (Fragment) (Fragment) [Source:UniProtKB/TrEMBL;Acc:B0X3F0]
cqu-miR-306	CPIJ010237	3	[pita, miranda, seed2-8]	uncharacterized protein [Source:UniProtKB/TrEMBL;Acc:B0WSK4]
cqu-miR-306	CPIJ002825	3	[pita, miranda, seed2-8]	Predicted protein [Source:UniProtKB/TrEMBL;Acc:B0W8E7]
cqu-miR-31-3p	CPIJ013230	3	[pita, miranda, ts]	uncharacterized protein [Source:UniProtKB/TrEMBL;Acc:B0X0X7]
cqu-miR-31-3p	CPIJ008287	3	[miranda, ts, seed2-8]	Phosphoserine aminotransferase [Source:UniProtKB/TrEMBL;Acc:B0WL19]
cqu-miR-31-3p	CPIJ009154	3	[pita, miranda, ts]	uncharacterized protein [Source:UniProtKB/TrEMBL;Acc:B0WQ32]
cqu-miR-31-3p	CPIJ015806	3	[pita, miranda, ts]	Putative uncharacterized protein [Source:UniProtKB/TrEMBL;Acc:B0X9P3]
cqu-miR-31-3p	CPIJ017907	3	[pita, miranda, seed2-8]	unspecified product
cqu-miR-31-3p	CPIJ011284	3	[pita, miranda, seed2-8]	Nucleosome-remodeling factor subunit NURF301 [Source:UniProtKB/TrEMBL;Acc:B0WVZ4]
cqu-miR-31-3p	CPIJ007301	3	[pita, miranda, ts]	omega-crystallin, putative
cqu-miR-31-3p	CPIJ004943	3	[pita, miranda, seed2-8]	Putative uncharacterized protein [Source:UniProtKB/TrEMBL;Acc:B0WCN0]
cqu-miR-31-3p	CPIJ008169	3	[pita, miranda, ts]	uncharacterized protein [Source:UniProtKB/TrEMBL;Acc:B0WM70]
cqu-miR-31-3p	CPIJ001740	3	[pita, miranda, seed2-8]	Mannose-P-dolichol utilization defect 1 protein [Source:UniProtKB/TrEMBL;Acc:B0W4H1]
cqu-miR-31-3p	CPIJ003519	3	[pita, miranda, ts]	uncharacterized protein [Source:UniProtKB/TrEMBL;Acc:B0W8U4]
cqu-miR-31-3p	CPIJ016979	3	[pita, miranda, ts]	uncharacterized protein [Source:UniProtKB/TrEMBL;Acc:B0XBL2]
cqu-miR-31-3p	CPIJ004711	3	[pita, miranda, ts]	uncharacterized protein [Source:UniProtKB/TrEMBL;Acc:B0WDF1]
cqu-miR-31-5p	CPIJ018582	3	[pita, miranda, seed2-8]	pupal cuticle protein, putative
cqu-miR-31-5p	CPIJ009480	3	[pita, miranda, seed2-8]	tryptase gamma precursor
cqu-miR-31-5p	CPIJ001760	3	[pita, miranda, ts]	unspecified product
cqu-miR-31-5p	CPIJ008231	3	[pita, miranda, seed2-8]	pupal cuticle protein, putative
cqu-miR-31-5p	CPIJ003850	3	[pita, miranda, seed2-8]	splicing factor pTSR1, putative
cqu-miR-31-5p	CPIJ011898	3	[pita, miranda, seed2-8]	Inorganic pyrophosphatase [Source:UniProtKB/TrEMBL;Acc:B0WXH5]
cqu-miR-317-3p	CPIJ006728	3	[pita, miranda, seed2-8]	uncharacterized protein [Source:UniProtKB/TrEMBL;Acc:B0WK69]
cqu-miR-317-3p	CPIJ012728	3	[pita, miranda, seed2-8]	uncharacterized protein [Source:UniProtKB/TrEMBL;Acc:B0X0H2]
cqu-miR-317-3p	CPIJ016655	3	[pita, miranda, seed2-8]	unspecified product
cqu-miR-317-3p	CPIJ000010	3	[pita, miranda, seed2-8]	Chitinase [Source:UniProtKB/TrEMBL;Acc:B0VZ35]
cqu-miR-317-3p	CPIJ011373	3	[pita, miranda, seed2-8]	uncharacterized protein [Source:UniProtKB/TrEMBL;Acc:B0WW39]
cqu-miR-317-3p	CPIJ012719	3	[pita, miranda, seed2-8]	odorant binding protein OBP20
cqu-miR-317-3p	CPIJ016893	3	[pita, miranda, seed2-8]	uncharacterized protein [Source:UniProtKB/TrEMBL;Acc:B0XBJ7]
cqu-miR-317-3p	CPIJ002181	3	[pita, miranda, seed2-8]	Endoplasmic reticulum-Golgi intermediate compartment protein 3 [Source:UniProtKB/TrEMBL;Acc:B0W566]
cqu-miR-317-3p	CPIJ040882	3	[pita, miranda, ts]	unspecified product
cqu-miR-317-3p	CPIJ003065	3	[pita, miranda, seed2-8]	Putative uncharacterized protein [Source:UniProtKB/TrEMBL;Acc:B0W6W7]
cqu-miR-317-3p	CPIJ012675	3	[pita, miranda, seed2-8]	Sugar transporter [Source:UniProtKB/TrEMBL;Acc:B0WZW6]
cqu-miR-317-3p	CPIJ004361	3	[pita, miranda, ts]	sin3b
cqu-miR-317-3p	CPIJ040878	3	[pita, miranda, seed2-8]	unspecified product
cqu-miR-317-3p	CPIJ004839	3	[pita, miranda, seed2-8]	transmembrane and coiled-coil domain-containing protein 1
cqu-miR-317-3p	CPIJ016979	3	[pita, miranda, seed2-8]	uncharacterized protein [Source:UniProtKB/TrEMBL;Acc:B0XBL2]
cqu-miR-317-3p	CPIJ005941	3	[pita, miranda, seed2-8]	ADP,ATP carrier protein 2 [Source:UniProtKB/TrEMBL;Acc:B0WFA5]
cqu-miR-317-3p	CPIJ014328	3	[pita, miranda, seed2-8]	uncharacterized protein [Source:UniProtKB/TrEMBL;Acc:B0X4H3]
cqu-miR-317-3p	CPIJ004070	3	[pita, miranda, seed2-8]	ferritin heavy chain-like protein
cqu-miR-317-3p	CPIJ006209	3	[pita, miranda, seed2-8]	ATP synthase beta subunit
cqu-miR-317-3p	CPIJ000753	3	[pita, miranda, ts]	unspecified product
cqu-miR-317-3p	CPIJ005380	3	[pita, miranda, seed2-8]	Uncharacterized protein (Fragment) (Fragment) [Source:UniProtKB/TrEMBL;Acc:B0WF45]
cqu-miR-317-3p	CPIJ011517	3	[pita, miranda, seed2-8]	Tes39 [Source:UniProtKB/TrEMBL;Acc:B0WWX6]
cqu-miR-317-3p	CPIJ003170	3	[miranda, ts, seed2-8]	UDP-n-acteylglucosamine pyrophosphorylase [Source:UniProtKB/TrEMBL;Acc:B0W7S4]
cqu-miR-317-3p	CPIJ018322	3	[miranda, ts, seed2-8]	uncharacterized protein [Source:UniProtKB/TrEMBL;Acc:B0XFV0]
cqu-miR-317-3p	CPIJ011589	3	[pita, miranda, seed2-8]	40S ribosomal protein S8 [Source:UniProtKB/TrEMBL;Acc:B0WXU4]
cqu-miR-317-3p	CPIJ010421	3	[pita, miranda, seed2-8]	60S ribosomal protein L24 [Source:UniProtKB/TrEMBL;Acc:B0WUC8]
cqu-miR-317-5p	CPIJ009571	3	[pita, miranda, seed2-8]	Fructose-bisphosphate aldolase [Source:UniProtKB/TrEMBL;Acc:B0WR64]
cqu-miR-317-5p	CPIJ040886	3	[pita, miranda, seed2-8]	unspecified product
cqu-miR-317-5p	CPIJ010123	3	[pita, miranda, seed2-8]	spondin-1 precursor
cqu-miR-8-3p	CPIJ009911	3	[pita, miranda, seed2-8]	O-sialoglycoprotein endopeptidase
cqu-miR-8-3p	CPIJ003761	3	[pita, miranda, seed2-8]	wnt inhibitory factor 1 precursor
cqu-miR-8-3p	CPIJ013119	3	[pita, miranda, seed2-8]	uncharacterized protein [Source:UniProtKB/TrEMBL;Acc:B0X0T8]
cqu-miR-8-3p	CPIJ011729	3	[pita, miranda, ts]	myosin light chain 1, putative
cqu-miR-8-3p	CPIJ040879	3	[pita, miranda, seed2-8]	unspecified product
cqu-miR-8-3p	CPIJ017302	3	[pita, miranda, ts]	Anoctamin [Source:UniProtKB/TrEMBL;Acc:B0XDV5]
cqu-miR-8-3p	CPIJ006746	3	[pita, miranda, seed2-8]	Vps16B [Source:UniProtKB/TrEMBL;Acc:B0WK87]
cqu-miR-8-3p	CPIJ004710	3	[pita, miranda, seed2-8]	Bifunctional protein folD [Source:UniProtKB/TrEMBL;Acc:B0WDF0]
cqu-miR-8-3p	CPIJ003742	3	[pita, miranda, ts]	Beta-parvin [Source:UniProtKB/TrEMBL;Acc:B0W9D1]
cqu-miR-8-3p	CPIJ004961	3	[pita, miranda, seed2-8]	uncharacterized protein [Source:UniProtKB/TrEMBL;Acc:B0WCP8]
cqu-miR-8-3p	CPIJ016310	3	[pita, miranda, seed2-8]	Candidate tumor suppressor protein [Source:UniProtKB/TrEMBL;Acc:B0XA19]
cqu-miR-8-3p	CPIJ009154	3	[pita, miranda, seed2-8]	uncharacterized protein [Source:UniProtKB/TrEMBL;Acc:B0WQ32]
cqu-miR-8-3p	CPIJ008915	3	[pita, miranda, seed2-8]	Heat shock 70 kDa protein cognate 4 [Source:UniProtKB/TrEMBL;Acc:B0WP93]
cqu-miR-8-3p	CPIJ019926	3	[pita, miranda, seed2-8]	Uncharacterized protein (Fragment) (Fragment) [Source:UniProtKB/TrEMBL;Acc:B0XL73]
cqu-miR-8-3p	CPIJ002859	3	[pita, miranda, seed2-8]	Isocitrate dehydrogenase [NAD] subunit, mitochondrial [Source:UniProtKB/TrEMBL;Acc:B0W6Q6]
cqu-miR-8-3p	CPIJ001433	3	[pita, miranda, seed2-8]	Beta-glucuronidase [Source:UniProtKB/TrEMBL;Acc:B0W2Q8]
cqu-miR-8-3p	CPIJ005645	3	[pita, miranda, seed2-8]	Heat shock protein 22 [Source:UniProtKB/TrEMBL;Acc:B0WER0]
cqu-miR-8-3p	CPIJ015672	3	[pita, miranda, ts]	Inhibitor of nuclear factor kappa B kinase beta subunit [Source:UniProtKB/TrEMBL;Acc:B0X7N9]
cqu-miR-8-3p	CPIJ010584	3	[pita, miranda, ts]	uncharacterized protein [Source:UniProtKB/TrEMBL;Acc:B0WT59]
cqu-miR-8-3p	CPIJ006966	3	[pita, miranda, seed2-8]	chromaffin granule amine transporter, putative
cqu-miR-8-3p	CPIJ013832	3	[pita, miranda, ts]	cytochrome b5, putative
cqu-miR-8-3p	CPIJ002936	3	[pita, miranda, seed2-8]	uncharacterized protein [Source:UniProtKB/TrEMBL;Acc:B0W770]
cqu-miR-8-3p	CPIJ008716	3	[pita, miranda, seed2-8]	Tubulointerstitial nephritis antigen [Source:UniProtKB/TrEMBL;Acc:B0WP36]
cqu-miR-8-3p	CPIJ012130	3	[pita, miranda, seed2-8]	uncharacterized protein [Source:UniProtKB/TrEMBL;Acc:B0X018]
cqu-miR-8-5p	CPIJ014901	3	[pita, miranda, seed2-8]	uncharacterized protein [Source:UniProtKB/TrEMBL;Acc:B0X6H0]
cqu-miR-8-5p	CPIJ005998	3	[pita, miranda, seed2-8]	uncharacterized protein [Source:UniProtKB/TrEMBL;Acc:B0WF27]
cqu-miR-8-5p	CPIJ011388	3	[pita, miranda, seed2-8]	diazepam binding inhibitor, putative
cqu-miR-8-5p	CPIJ009316	3	[pita, miranda, seed2-8]	uncharacterized protein [Source:UniProtKB/TrEMBL;Acc:B0WR05]
cqu-miR-8-5p	CPIJ000636	3	[pita, miranda, seed2-8]	Zinc finger protein 271 [Source:UniProtKB/TrEMBL;Acc:B0W115]
cqu-miR-8-5p	CPIJ018377	3	[pita, miranda, seed2-8]	T-complex protein 1 subunit epsilon [Source:UniProtKB/TrEMBL;Acc:B0XGB7]
cqu-miR-8-5p	CPIJ012609	3	[pita, miranda, seed2-8]	Zinc finger protein [Source:UniProtKB/TrEMBL;Acc:B0WZH9]
cqu-miR-8-5p	CPIJ013364	3	[pita, miranda, seed2-8]	Tropomyosin invertebrate [Source:UniProtKB/TrEMBL;Acc:B0X3L6]
cqu-miR-8-5p	CPIJ009721	3	[pita, miranda, ts]	Ubiquitin carboxyl-terminal hydrolase 34 [Source:UniProtKB/TrEMBL;Acc:B0WS35]
cqu-miR-8-5p	CPIJ018003	3	[pita, miranda, seed2-8]	uncharacterized protein [Source:UniProtKB/TrEMBL;Acc:B0XEY9]
cqu-miR-8-5p	CPIJ015203	3	[pita, miranda, seed2-8]	Zinc finger protein 255 [Source:UniProtKB/TrEMBL;Acc:B0X7I6]
cqu-miR-8-5p	CPIJ009104	3	[pita, miranda, ts]	Putative uncharacterized protein [Source:UniProtKB/TrEMBL;Acc:B0WR87]
cqu-miR-8-5p	CPIJ040879	3	[pita, miranda, seed2-8]	unspecified product
cqu-miR-8-5p	CPIJ008588	3	[pita, miranda, seed2-8]	mRNA turnover protein 4
cqu-miR-8-5p	CPIJ016697	3	[miranda, ts, seed2-8]	Leukocyte elastase inhibitor [Source:UniProtKB/TrEMBL;Acc:B0XC50]
cqu-miR-8-5p	CPIJ004070	3	[pita, miranda, seed2-8]	ferritin heavy chain-like protein
cqu-miR-8-5p	CPIJ007330	3	[pita, miranda, ts]	uncharacterized protein [Source:UniProtKB/TrEMBL;Acc:B0WK98]
cqu-miR-8-5p	CPIJ019122	3	[pita, miranda, seed2-8]	uncharacterized protein [Source:UniProtKB/TrEMBL;Acc:B0XIM3]
cqu-miR-8-5p	CPIJ014505	3	[pita, miranda, seed2-8]	uncharacterized protein [Source:UniProtKB/TrEMBL;Acc:B0X4Y7]
cqu-miR-8-5p	CPIJ013889	3	[pita, miranda, seed2-8]	uncharacterized protein [Source:UniProtKB/TrEMBL;Acc:B0X2P5]
cqu-miR-8-5p	CPIJ003204	3	[pita, miranda, seed2-8]	DNAJ chaperone [Source:UniProtKB/TrEMBL;Acc:B0W7V8]
cqu-miR-8-5p	CPIJ010008	3	[pita, miranda, ts]	unspecified product
cqu-miR-8-5p	CPIJ014036	3	[pita, miranda, seed2-8]	uncharacterized protein [Source:UniProtKB/TrEMBL;Acc:B0X3B2]
cqu-miR-8-5p	CPIJ018687	3	[pita, miranda, ts]	Mitochondrial import inner membrane translocase subunit Tim9 [Source:UniProtKB/TrEMBL;Acc:B0XGR7]
cqu-miR-8-5p	CPIJ013142	3	[pita, miranda, seed2-8]	PfmpC [Source:UniProtKB/TrEMBL;Acc:B0X1E1]
cqu-miR-8-5p	CPIJ019182	3	[pita, miranda, seed2-8]	Ribonuclease UK114 [Source:UniProtKB/TrEMBL;Acc:B0XIH7]
cqu-miR-87	CPIJ006160	3	[pita, miranda, seed2-8]	Glutathione s-transferase [Source:UniProtKB/TrEMBL;Acc:B0WFX0]
cqu-miR-87	CPIJ005039	3	[pita, miranda, seed2-8]	Calpain-c [Source:UniProtKB/TrEMBL;Acc:B0WDU6]
cqu-miR-87	CPIJ007471	3	[pita, miranda, ts]	Oskar [Source:UniProtKB/TrEMBL;Acc:B0WIV7]
cqu-miR-87	CPIJ006700	3	[pita, miranda, ts]	Armadillo [Source:UniProtKB/TrEMBL;Acc:B0WHS4]
cqu-miR-87	CPIJ006526	3	[miranda, ts, seed2-8]	uncharacterized protein [Source:UniProtKB/TrEMBL;Acc:B0WHM6]
cqu-miR-87	CPIJ012803	3	[pita, miranda, seed2-8]	Folate carrier protein [Source:UniProtKB/TrEMBL;Acc:B0WZR7]
cqu-miR-87	CPIJ007319	3	[pita, miranda, ts]	ATP-binding cassette sub-family E member 1 [Source:UniProtKB/TrEMBL;Acc:B0WJ03]
cqu-miR-87	CPIJ008347	3	[pita, miranda, seed2-8]	Phosphatidylserine decarboxylase [Source:UniProtKB/TrEMBL;Acc:B0WLM7]
cqu-miR-87	CPIJ005907	3	[pita, miranda, seed2-8]	uncharacterized protein [Source:UniProtKB/TrEMBL;Acc:B0WG98]
cqu-miR-87	CPIJ005344	3	[pita, miranda, seed2-8]	uncharacterized protein [Source:UniProtKB/TrEMBL;Acc:B0WDK2]
cqu-miR-87	CPIJ012850	3	[pita, miranda, seed2-8]	splicing factor u2af large subunit
cqu-miR-87	CPIJ000795	3	[pita, miranda, seed2-8]	unspecified product
cqu-miR-87	CPIJ005681	3	[pita, miranda, ts]	Phosphoglucomutase [Source:UniProtKB/TrEMBL;Acc:B0WEU6]
cqu-miR-87	CPIJ018187	3	[pita, miranda, seed2-8]	Folate carrier protein [Source:UniProtKB/TrEMBL;Acc:B0XFC5]
cqu-miR-87	CPIJ018005	3	[pita, miranda, ts]	Helicase conserved C-terminal domain containing protein [Source:UniProtKB/TrEMBL;Acc:B0XEZ1]
cqu-miR-87	CPIJ006194	3	[pita, miranda, seed2-8]	uncharacterized protein [Source:UniProtKB/TrEMBL;Acc:B0WGU5]
cqu-miR-87	CPIJ011705	3	[pita, miranda, seed2-8]	Myelin expression factor 2 [Source:UniProtKB/TrEMBL;Acc:B0WYU6]
cqu-miR-989	CPIJ007634	3	[pita, miranda, seed2-8]	Importin-11 [Source:UniProtKB/TrEMBL;Acc:B0WJI0]
cqu-miR-989	CPIJ011898	3	[pita, miranda, seed2-8]	Inorganic pyrophosphatase [Source:UniProtKB/TrEMBL;Acc:B0WXH5]
cqu-miR-989	CPIJ002083	3	[pita, miranda, seed2-8]	Alpha-tubulin N-acetyltransferase [Source:UniProtKB/Swiss-Prot;Acc:B0W3R7]
cqu-miR-989	CPIJ003761	3	[pita, miranda, seed2-8]	wnt inhibitory factor 1 precursor
cqu-miR-989	CPIJ018187	3	[pita, miranda, seed2-8]	Folate carrier protein [Source:UniProtKB/TrEMBL;Acc:B0XFC5]
cqu-miR-989	CPIJ017507	3	[pita, miranda, ts]	Low-density lipoprotein receptor [Source:UniProtKB/TrEMBL;Acc:B0XE17]
cqu-miR-989	CPIJ017123	3	[pita, miranda, ts]	Myosin light chain 2 [Source:UniProtKB/TrEMBL;Acc:B0XDR8]
cqu-miR-989	CPIJ002256	3	[pita, miranda, ts]	Spermine synthase [Source:UniProtKB/TrEMBL;Acc:B0W5D7]
cqu-miR-989	CPIJ016310	3	[pita, miranda, ts]	Candidate tumor suppressor protein [Source:UniProtKB/TrEMBL;Acc:B0XA19]
cqu-miR-989	CPIJ019398	3	[pita, miranda, ts]	Myosin light chain 2 [Source:UniProtKB/TrEMBL;Acc:B0XKE7]
cqu-miR-989	CPIJ017810	3	[pita, miranda, seed2-8]	nuclear lamin L1 alpha, putative
cqu-miR-989	CPIJ013698	3	[pita, miranda, seed2-8]	allergen, putative
cqu-miR-989	CPIJ009808	3	[pita, miranda, ts]	uncharacterized protein [Source:UniProtKB/TrEMBL;Acc:B0WSZ2]
cqu-miR-989	CPIJ013132	3	[pita, miranda, seed2-8]	uncharacterized protein [Source:UniProtKB/TrEMBL;Acc:B0X1D1]
cqu-miR-989	CPIJ009571	3	[pita, miranda, seed2-8]	Fructose-bisphosphate aldolase [Source:UniProtKB/TrEMBL;Acc:B0WR64]
cqu-miR-989	CPIJ010291	3	[pita, miranda, ts]	citrate synthase, mitochondrial precursor
cqu-miR-989	CPIJ018993	3	[pita, miranda, seed2-8]	allergen, putative
cqu-miR-989	CPIJ003595	3	[pita, miranda, seed2-8]	uncharacterized protein [Source:UniProtKB/TrEMBL;Acc:B0W979]
Targeting predicted by 2 of 4 algorithms
cqu-bantam-3p	CPIJ000499	2	[pita, ts]	Putative uncharacterized protein [Source:UniProtKB/TrEMBL;Acc:B0W0D5]
cqu-bantam-3p	CPIJ018142	2	[pita, ts]	Rap GTPase-activating protein [Source:UniProtKB/TrEMBL;Acc:B0XEZ4]
cqu-bantam-3p	CPIJ000210	2	[pita, ts]	cysteine-rich venom protein, putative
cqu-bantam-3p	CPIJ013494	2	[pita, ts]	Enhancer of rudimentary homolog [Source:UniProtKB/TrEMBL;Acc:B0X284]
cqu-bantam-3p	CPIJ012970	2	[pita, ts]	eukaryotic translation initiation factor 3 subunit 5
cqu-bantam-3p	CPIJ002609	2	[pita, ts]	protein serine/threonine kinase, putative
cqu-bantam-3p	CPIJ009808	2	[pita, ts]	uncharacterized protein [Source:UniProtKB/TrEMBL;Acc:B0WSZ2]
cqu-bantam-3p	CPIJ000372	2	[pita, miranda]	L-xylulose reductase [Source:UniProtKB/TrEMBL;Acc:B0W008]
cqu-bantam-3p	CPIJ008002	2	[pita, ts]	HSPC049 protein [Source:UniProtKB/TrEMBL;Acc:B0WMU7]
cqu-bantam-3p	CPIJ012341	2	[pita, miranda]	Malic enzyme [Source:UniProtKB/TrEMBL;Acc:B0WYF3]
cqu-bantam-3p	CPIJ012918	2	[pita, ts]	uncharacterized protein [Source:UniProtKB/TrEMBL;Acc:B0X0N3]
cqu-bantam-3p	CPIJ007769	2	[pita, miranda]	Testis development protein prtd [Source:UniProtKB/TrEMBL;Acc:B0WKN8]
cqu-bantam-3p	CPIJ016462	2	[pita, ts]	Actin 1 [Source:UniProtKB/TrEMBL;Acc:B0XB41]
cqu-bantam-3p	CPIJ010699	2	[pita, miranda]	Cecropin A [Source:UniProtKB/TrEMBL;Acc:B0WWG8]
cqu-bantam-3p	CPIJ012728	2	[pita, miranda]	uncharacterized protein [Source:UniProtKB/TrEMBL;Acc:B0X0H2]
cqu-bantam-3p	CPIJ002281	2	[pita, miranda]	spaetzle 6
cqu-bantam-3p	CPIJ000733	2	[pita, ts]	uncharacterized protein [Source:UniProtKB/TrEMBL;Acc:B0W0R4]
cqu-bantam-3p	CPIJ004237	2	[pita, miranda]	uncharacterized protein [Source:UniProtKB/TrEMBL;Acc:B0WAT3]
cqu-bantam-3p	CPIJ005648	2	[pita, ts]	Dolichyl-diphosphooligosaccharide protein glycosyltransferase [Source:UniProtKB/TrEMBL;Acc:B0WER3]
cqu-bantam-3p	CPIJ011992	2	[pita, ts]	unspecified product
cqu-bantam-3p	CPIJ002181	2	[pita, miranda]	Endoplasmic reticulum-Golgi intermediate compartment protein 3 [Source:UniProtKB/TrEMBL;Acc:B0W566]
cqu-bantam-3p	CPIJ006040	2	[pita, ts]	chaperonin
cqu-bantam-3p	CPIJ010291	2	[pita, miranda]	citrate synthase, mitochondrial precursor
cqu-bantam-3p	CPIJ002463	2	[pita, ts]	protein mlo2
cqu-bantam-3p	CPIJ005987	2	[pita, miranda]	uncharacterized protein [Source:UniProtKB/TrEMBL;Acc:B0WF16]
cqu-bantam-3p	CPIJ008169	2	[pita, ts]	uncharacterized protein [Source:UniProtKB/TrEMBL;Acc:B0WM70]
cqu-bantam-3p	CPIJ012335	2	[pita, miranda]	ATP synthase delta chain, mitochondrial precursor
cqu-bantam-3p	CPIJ007980	2	[pita, ts]	polyadenylate-binding protein 1
cqu-bantam-3p	CPIJ005907	2	[pita, ts]	uncharacterized protein [Source:UniProtKB/TrEMBL;Acc:B0WG98]
cqu-bantam-3p	CPIJ016441	2	[pita, ts]	Ubiquitin carboxyl-terminal hydrolase [Source:UniProtKB/TrEMBL;Acc:B0XA98]
cqu-bantam-3p	CPIJ013736	2	[pita, ts]	Putative uncharacterized protein [Source:UniProtKB/TrEMBL;Acc:B0X4D9]
cqu-bantam-3p	CPIJ016520	2	[pita, ts]	Suppressor of defective silencing [Source:UniProtKB/TrEMBL;Acc:B0XB19]
cqu-bantam-3p	CPIJ012675	2	[pita, ts]	Sugar transporter [Source:UniProtKB/TrEMBL;Acc:B0WZW6]
cqu-bantam-3p	CPIJ008497	2	[pita, ts]	protein toll precursor
cqu-bantam-3p	CPIJ008221	2	[pita, miranda]	uncharacterized protein [Source:UniProtKB/TrEMBL;Acc:B0WLJ0]
cqu-bantam-3p	CPIJ018531	2	[pita, miranda]	Uncharacterized protein (Fragment) (Fragment) [Source:UniProtKB/TrEMBL;Acc:B0XGE3]
cqu-bantam-3p	CPIJ011590	2	[pita, miranda]	uncharacterized protein [Source:UniProtKB/TrEMBL;Acc:B0WXU5]
cqu-bantam-3p	CPIJ000773	2	[pita, miranda]	uncharacterized protein [Source:UniProtKB/TrEMBL;Acc:B0W1J5]
cqu-bantam-3p	CPIJ007520	2	[pita, ts]	methionine-R-sulfoxide reductase
cqu-bantam-3p	CPIJ009998	2	[pita, ts]	transcriptional regulator ATRX, putative
cqu-bantam-3p	CPIJ000775	2	[pita, ts]	unspecified product
cqu-bantam-3p	CPIJ000144	2	[pita, ts]	unspecified product
cqu-bantam-3p	CPIJ009984	2	[pita, miranda]	methylmalonate-semialdehyde dehydrogenase, mitochondrial precursor
cqu-bantam-3p	CPIJ000337	2	[pita, ts]	isocitrate dehydrogenase cytoplasmic
cqu-bantam-3p	CPIJ008831	2	[pita, ts]	pupal cuticle protein, putative
cqu-bantam-3p	CPIJ016326	2	[pita, miranda]	uncharacterized protein [Source:UniProtKB/TrEMBL;Acc:B0XA35]
cqu-bantam-3p	CPIJ008361	2	[pita, ts]	Double-stranded RNA-binding protein zn72d [Source:UniProtKB/TrEMBL;Acc:B0WMC3]
cqu-bantam-5p	CPIJ017328	2	[pita, miranda]	Putative uncharacterized protein [Source:UniProtKB/TrEMBL;Acc:B0XCV5]
cqu-bantam-5p	CPIJ005344	2	[pita, ts]	uncharacterized protein [Source:UniProtKB/TrEMBL;Acc:B0WDK2]
cqu-bantam-5p	CPIJ000682	2	[pita, ts]	uncharacterized protein [Source:UniProtKB/TrEMBL;Acc:B0W0L3]
cqu-bantam-5p	CPIJ006471	2	[pita, miranda]	Cathepsin l [Source:UniProtKB/TrEMBL;Acc:B0WI10]
cqu-bantam-5p	CPIJ016254	2	[pita, miranda]	Ubiquitin domain-containing protein 1 [Source:UniProtKB/TrEMBL;Acc:B0XAX5]
cqu-bantam-5p	CPIJ004010	2	[pita, miranda]	DNA topoisomerase I [Source:UniProtKB/TrEMBL;Acc:B0WA62]
cqu-bantam-5p	CPIJ001048	2	[pita, miranda]	protease m1 zinc metalloprotease
cqu-bantam-5p	CPIJ005333	2	[pita, miranda]	protein transport protein sec23
cqu-bantam-5p	CPIJ014777	2	[pita, miranda]	Phosrestin-1 [Source:UniProtKB/TrEMBL;Acc:B0WZD5]
cqu-bantam-5p	CPIJ011254	2	[pita, miranda]	Putative uncharacterized protein [Source:UniProtKB/TrEMBL;Acc:B0WX14]
cqu-bantam-5p	CPIJ018105	2	[pita, miranda]	chorion peroxidase precursor
cqu-bantam-5p	CPIJ001563	2	[pita, miranda]	ATP synthase gamma chain, mitochondrial precursor
cqu-bantam-5p	CPIJ017845	2	[pita, miranda]	uncharacterized protein [Source:UniProtKB/TrEMBL;Acc:B0XEI1]
cqu-bantam-5p	CPIJ006194	2	[pita, miranda]	uncharacterized protein [Source:UniProtKB/TrEMBL;Acc:B0WGU5]
cqu-bantam-5p	CPIJ017123	2	[pita, miranda]	Myosin light chain 2 [Source:UniProtKB/TrEMBL;Acc:B0XDR8]
cqu-bantam-5p	CPIJ005410	2	[pita, miranda]	uncharacterized protein [Source:UniProtKB/TrEMBL;Acc:B0WDR2]
cqu-bantam-5p	CPIJ011770	2	[pita, miranda]	Uncharacterized protein (Fragment) (Fragment) [Source:UniProtKB/TrEMBL;Acc:B0WZ26]
cqu-bantam-5p	CPIJ005788	2	[pita, miranda]	Yellow-e [Source:UniProtKB/TrEMBL;Acc:B0WEY8]
cqu-bantam-5p	CPIJ017192	2	[pita, ts]	uncharacterized protein [Source:UniProtKB/TrEMBL;Acc:B0XDU7]
cqu-bantam-5p	CPIJ000595	2	[pita, miranda]	uncharacterized protein [Source:UniProtKB/TrEMBL;Acc:B0W0X4]
cqu-bantam-5p	CPIJ003383	2	[pita, ts]	uncharacterized protein [Source:UniProtKB/TrEMBL;Acc:B0W7Z4]
cqu-bantam-5p	CPIJ000775	2	[pita, miranda]	unspecified product
cqu-bantam-5p	CPIJ014133	2	[pita, miranda]	Saposin [Source:UniProtKB/TrEMBL;Acc:B0X4W7]
cqu-bantam-5p	CPIJ007255	2	[pita, miranda]	cytidylate kinase
cqu-bantam-5p	CPIJ017218	2	[pita, ts]	lupus la ribonucleoprotein, putative
cqu-bantam-5p	CPIJ006081	2	[pita, miranda]	trypsin alpha precursor
cqu-bantam-5p	CPIJ002861	2	[pita, miranda]	uncharacterized protein [Source:UniProtKB/TrEMBL;Acc:B0W6Q8]
cqu-bantam-5p	CPIJ002256	2	[pita, miranda]	Spermine synthase [Source:UniProtKB/TrEMBL;Acc:B0W5D7]
cqu-bantam-5p	CPIJ016789	2	[pita, miranda]	Zinc finger protein [Source:UniProtKB/TrEMBL;Acc:B0XBC3]
cqu-bantam-5p	CPIJ012641	2	[pita, ts]	pupal cuticle protein precursor
cqu-bantam-5p	CPIJ014663	2	[pita, miranda]	Elongation factor 1-gamma [Source:UniProtKB/TrEMBL;Acc:B0X828]
cqu-bantam-5p	CPIJ011323	2	[pita, miranda]	Coatomer subunit alpha [Source:UniProtKB/TrEMBL;Acc:B0WVC7]
cqu-bantam-5p	CPIJ019398	2	[pita, miranda]	Myosin light chain 2 [Source:UniProtKB/TrEMBL;Acc:B0XKE7]
cqu-bantam-5p	CPIJ008831	2	[pita, ts]	pupal cuticle protein, putative
cqu-bantam-5p	CPIJ001838	2	[pita, miranda]	Cuticle protein [Source:UniProtKB/TrEMBL;Acc:B0W478]
cqu-bantam-5p	CPIJ016310	2	[pita, miranda]	Candidate tumor suppressor protein [Source:UniProtKB/TrEMBL;Acc:B0XA19]
cqu-bantam-5p	CPIJ004076	2	[pita, ts]	Bifunctional protein NCOAT [Source:UniProtKB/TrEMBL;Acc:B0WAH2]
cqu-bantam-5p	CPIJ003477	2	[pita, ts]	Cuticle protein [Source:UniProtKB/TrEMBL;Acc:B0W8Q2]
cqu-bantam-5p	CPIJ007967	2	[pita, miranda]	Mitochondrial import receptor subunit tom20 [Source:UniProtKB/TrEMBL;Acc:B0WMI7]
cqu-bantam-5p	CPIJ019847	2	[pita, miranda]	ubiquinol-cytochrome c reductase complex 14 kDa protein
cqu-bantam-5p	CPIJ001456	2	[pita, ts]	Pyruvate dehydrogenase E1 component subunit alpha [Source:UniProtKB/TrEMBL;Acc:B0W2T1]
cqu-bantam-5p	CPIJ012186	2	[pita, miranda]	Putative uncharacterized protein [Source:UniProtKB/TrEMBL;Acc:B0WYB2]
cqu-bantam-5p	CPIJ019024	2	[pita, miranda]	Cytochrome c [Source:UniProtKB/TrEMBL;Acc:B0XHT8]
cqu-bantam-5p	CPIJ012466	2	[pita, miranda]	pupal cuticle protein 78E, putative
cqu-bantam-5p	CPIJ007943	2	[pita, miranda]	Peroxiredoxin [Source:UniProtKB/TrEMBL;Acc:B0WM11]
cqu-bantam-5p	CPIJ006918	2	[pita, ts]	uncharacterized protein [Source:UniProtKB/TrEMBL;Acc:B0WII9]
cqu-bantam-5p	CPIJ012738	2	[pita, miranda]	60S ribosomal protein L35 [Source:UniProtKB/TrEMBL;Acc:B0X057]
cqu-bantam-5p	CPIJ003102	2	[pita, ts]	protein croquemort
cqu-bantam-5p	CPIJ010625	2	[pita, miranda]	uncharacterized protein [Source:UniProtKB/TrEMBL;Acc:B0WV14]
cqu-bantam-5p	CPIJ004079	2	[pita, miranda]	elongation factor -1 beta,delta
cqu-bantam-5p	CPIJ008309	2	[pita, miranda]	para-hydroxybenzoate-polyprenyltransferase, mitochondrial precursor
cqu-bantam-5p	CPIJ013878	2	[pita, miranda]	uncharacterized protein [Source:UniProtKB/TrEMBL;Acc:B0X399]
cqu-bantam-5p	CPIJ011381	2	[pita, ts]	serine-type enodpeptidase, putative
cqu-bantam-5p	CPIJ003260	2	[pita, ts]	Tubulin beta chain [Source:UniProtKB/TrEMBL;Acc:B0W7E7]
cqu-bantam-5p	CPIJ000125	2	[pita, miranda]	unspecified product
cqu-bantam-5p	CPIJ000848	2	[pita, miranda]	Myosin-2 heavy chain [Source:UniProtKB/TrEMBL;Acc:B0W187]
cqu-bantam-5p	CPIJ003013	2	[pita, miranda]	40S ribosomal protein S4 [Source:UniProtKB/TrEMBL;Acc:B0W871]
cqu-bantam-5p	CPIJ007471	2	[pita, ts]	Oskar [Source:UniProtKB/TrEMBL;Acc:B0WIV7]
cqu-bantam-5p	CPIJ004529	2	[pita, miranda]	ubiquitin-conjugating enzyme E2-25 kDa
cqu-bantam-5p	CPIJ004864	2	[pita, ts]	COP9 signalosome complex subunit 6 [Source:UniProtKB/TrEMBL;Acc:B0WCS9]
cqu-bantam-5p	CPIJ012250	2	[pita, miranda]	Troponin C [Source:UniProtKB/TrEMBL;Acc:B0WZL6]
cqu-bantam-5p	CPIJ006167	2	[pita, miranda]	succinate dehydrogenase flavoprotein subunit, mitochondrial precursor
cqu-bantam-5p	CPIJ014928	2	[pita, ts]	uncharacterized protein [Source:UniProtKB/TrEMBL;Acc:B0X5U1]
cqu-bantam-5p	CPIJ001538	2	[pita, miranda]	Hepatocyte growth factor-regulated tyrosine kinase substrate [Source:UniProtKB/TrEMBL;Acc:B0W2T8]
cqu-bantam-5p	CPIJ004778	2	[pita, ts]	ER protein reticulon
cqu-bantam-5p	CPIJ016462	2	[pita, ts]	Actin 1 [Source:UniProtKB/TrEMBL;Acc:B0XB41]
cqu-bantam-5p	CPIJ012803	2	[pita, ts]	Folate carrier protein [Source:UniProtKB/TrEMBL;Acc:B0WZR7]
cqu-bantam-5p	CPIJ011992	2	[pita, miranda]	unspecified product
cqu-bantam-5p	CPIJ016821	2	[pita, miranda]	Troponin C [Source:UniProtKB/TrEMBL;Acc:B0XEB7]
cqu-bantam-5p	CPIJ016655	2	[pita, miranda]	unspecified product
cqu-bantam-5p	CPIJ004571	2	[pita, miranda]	Nucleoside diphosphate kinase [Source:UniProtKB/TrEMBL;Acc:B0WCA1]
cqu-bantam-5p	CPIJ016308	2	[pita, miranda]	Putative uncharacterized protein [Source:UniProtKB/TrEMBL;Acc:B0XA17]
cqu-bantam-5p	CPIJ019277	2	[pita, miranda]	ficolin-2 precursor
cqu-bantam-5p	CPIJ004943	2	[pita, ts]	Putative uncharacterized protein [Source:UniProtKB/TrEMBL;Acc:B0WCN0]
cqu-bantam-5p	CPIJ004429	2	[pita, miranda]	uncharacterized protein [Source:UniProtKB/TrEMBL;Acc:B0WBD1]
cqu-bantam-5p	CPIJ012886	2	[miranda, ts]	RING-box protein 1A [Source:UniProtKB/TrEMBL;Acc:B0X0Q5]
cqu-bantam-5p	CPIJ006067	2	[pita, ts]	ATP synthase B chain, mitochondrial precursor
cqu-bantam-5p	CPIJ012961	2	[pita, ts]	uncharacterized protein [Source:UniProtKB/TrEMBL;Acc:B0X0E7]
cqu-bantam-5p	CPIJ012167	2	[pita, miranda]	uncharacterized protein [Source:UniProtKB/TrEMBL;Acc:B0WY39]
cqu-bantam-5p	CPIJ010493	2	[pita, miranda]	unspecified product
cqu-bantam-5p	CPIJ004417	2	[pita, miranda]	4-hydroxyphenylpyruvate dioxygenase [Source:UniProtKB/TrEMBL;Acc:B0WBB9]
cqu-bantam-5p	CPIJ005648	2	[pita, miranda]	Dolichyl-diphosphooligosaccharide protein glycosyltransferase [Source:UniProtKB/TrEMBL;Acc:B0WER3]
cqu-bantam-5p	CPIJ012682	2	[pita, ts]	Mitochondrial dicarboxylate carrier [Source:UniProtKB/TrEMBL;Acc:B0WZX3]
cqu-bantam-5p	CPIJ013474	2	[pita, miranda]	uncharacterized protein [Source:UniProtKB/TrEMBL;Acc:B0X432]
cqu-bantam-5p	CPIJ015428	2	[pita, miranda]	cytochrome P450 6Z10
cqu-bantam-5p	CPIJ005086	2	[pita, ts]	glycogen synthase
cqu-bantam-5p	CPIJ007834	2	[pita, miranda]	RNA and export factor binding protein [Source:UniProtKB/TrEMBL;Acc:B0WLB4]
cqu-bantam-5p	CPIJ015429	2	[pita, miranda]	uncharacterized protein [Source:UniProtKB/TrEMBL;Acc:B0X759]
cqu-bantam-5p	CPIJ011274	2	[pita, miranda]	uncharacterized protein [Source:UniProtKB/TrEMBL;Acc:B0WVY4]
cqu-bantam-5p	CPIJ009225	2	[pita, ts]	Aquaporin [Source:UniProtKB/TrEMBL;Acc:B0WQA3]
cqu-bantam-5p	CPIJ012157	2	[pita, miranda]	polyserase-2 precursor
cqu-bantam-5p	CPIJ040882	2	[pita, miranda]	unspecified product
cqu-bantam-5p	CPIJ009317	2	[pita, miranda]	Bmp-induced factor [Source:UniProtKB/TrEMBL;Acc:B0WR06]
cqu-bantam-5p	CPIJ005882	2	[pita, miranda]	Enhancer of yellow 2 transcription factor [Source:UniProtKB/Swiss-Prot;Acc:B0WG73]
cqu-bantam-5p	CPIJ005987	2	[pita, miranda]	uncharacterized protein [Source:UniProtKB/TrEMBL;Acc:B0WF16]
cqu-bantam-5p	CPIJ013093	2	[pita, ts]	uncharacterized protein [Source:UniProtKB/TrEMBL;Acc:B0X173]
cqu-bantam-5p	CPIJ003259	2	[pita, ts]	Tubulin beta-2C chain [Source:UniProtKB/TrEMBL;Acc:B0W7E6]
cqu-bantam-5p	CPIJ014536	2	[pita, miranda]	Coronin [Source:UniProtKB/TrEMBL;Acc:B0X5D8]
cqu-bantam-5p	CPIJ006030	2	[pita, miranda]	ubiquinol-cytochrome c reductase complex 14 kDa protein
cqu-bantam-5p	CPIJ018567	2	[pita, ts]	Putative uncharacterized protein [Source:UniProtKB/TrEMBL;Acc:B0XGG7]
cqu-bantam-5p	CPIJ007980	2	[pita, miranda]	polyadenylate-binding protein 1
cqu-bantam-5p	CPIJ013478	2	[pita, ts]	uncharacterized protein [Source:UniProtKB/TrEMBL;Acc:B0X436]
cqu-bantam-5p	CPIJ012143	2	[pita, miranda]	Phosrestin-1 [Source:UniProtKB/TrEMBL;Acc:B0WZD5]
cqu-bantam-5p	CPIJ015295	2	[pita, miranda]	Juvenile hormone-inducible protein, putative
cqu-bantam-5p	CPIJ000899	2	[pita, ts]	uncharacterized protein [Source:UniProtKB/TrEMBL;Acc:B0W1D8]
cqu-bantam-5p	CPIJ003595	2	[pita, ts]	uncharacterized protein [Source:UniProtKB/TrEMBL;Acc:B0W979]
cqu-bantam-5p	CPIJ000795	2	[pita, miranda]	unspecified product
cqu-bantam-5p	CPIJ007721	2	[miranda, seed2-8]	Putative uncharacterized protein [Source:UniProtKB/TrEMBL;Acc:B0WN98]
cqu-bantam-5p	CPIJ009284	2	[pita, ts]	Peroxisomal biogenesis factor 19 [Source:UniProtKB/TrEMBL;Acc:B0WPW5]
cqu-bantam-5p	CPIJ010035	2	[pita, ts]	uncharacterized protein [Source:UniProtKB/TrEMBL;Acc:B0WRR0]
cqu-bantam-5p	CPIJ018569	2	[pita, miranda]	DNA-directed RNA polymerases I
cqu-bantam-5p	CPIJ002825	2	[pita, miranda]	Predicted protein [Source:UniProtKB/TrEMBL;Acc:B0W8E7]
cqu-bantam-5p	CPIJ018379	2	[pita, miranda]	adaptin, alpha/gamma/epsilon
cqu-bantam-5p	CPIJ018187	2	[pita, ts]	Folate carrier protein [Source:UniProtKB/TrEMBL;Acc:B0XFC5]
cqu-miR-1	CPIJ020092	2	[pita, ts]	uncharacterized protein [Source:UniProtKB/TrEMBL;Acc:B0XKZ8]
cqu-miR-1	CPIJ018503	2	[pita, ts]	uncharacterized protein [Source:UniProtKB/TrEMBL;Acc:B0XG70]
cqu-miR-1	CPIJ008265	2	[pita, miranda]	40S ribosomal protein S16
cqu-miR-1	CPIJ000129	2	[pita, miranda]	uncharacterized protein [Source:UniProtKB/TrEMBL;Acc:B0VZ30]
cqu-miR-1	CPIJ011194	2	[pita, ts]	Eukaryotic translation initiation factor 2 alpha subunit [Source:UniProtKB/TrEMBL;Acc:B0WUX0]
cqu-miR-1	CPIJ005010	2	[pita, ts]	Fibrillarin [Source:UniProtKB/TrEMBL;Acc:B0WD67]
cqu-miR-1	CPIJ010954	2	[pita, miranda]	uncharacterized protein [Source:UniProtKB/TrEMBL;Acc:B0WWJ6]
cqu-miR-1	CPIJ010596	2	[pita, ts]	Splicing factor 3B subunit 2 [Source:UniProtKB/TrEMBL;Acc:B0WT71]
cqu-miR-1	CPIJ001628	2	[pita, ts]	uncharacterized protein [Source:UniProtKB/TrEMBL;Acc:B0W384]
cqu-miR-1	CPIJ006154	2	[pita, ts]	M protein type, putative
cqu-miR-1	CPIJ004237	2	[pita, ts]	uncharacterized protein [Source:UniProtKB/TrEMBL;Acc:B0WAT3]
cqu-miR-1	CPIJ004840	2	[pita, ts]	FAD oxidoreductase [Source:UniProtKB/TrEMBL;Acc:B0WCQ5]
cqu-miR-1	CPIJ005723	2	[pita, ts]	uncharacterized protein [Source:UniProtKB/TrEMBL;Acc:B0WEL2]
cqu-miR-1	CPIJ002936	2	[pita, ts]	uncharacterized protein [Source:UniProtKB/TrEMBL;Acc:B0W770]
cqu-miR-1	CPIJ011992	2	[pita, ts]	unspecified product
cqu-miR-1	CPIJ013295	2	[pita, ts]	glycosyltransferase, putative
cqu-miR-1	CPIJ002181	2	[pita, ts]	Endoplasmic reticulum-Golgi intermediate compartment protein 3 [Source:UniProtKB/TrEMBL;Acc:B0W566]
cqu-miR-1	CPIJ002849	2	[pita, ts]	uncharacterized protein [Source:UniProtKB/TrEMBL;Acc:B0W6P6]
cqu-miR-1	CPIJ016926	2	[pita, ts]	Cytochrome b5 [Source:UniProtKB/TrEMBL;Acc:B0XBR0]
cqu-miR-1	CPIJ009664	2	[pita, ts]	purple acid phosphatase, putative
cqu-miR-1	CPIJ008359	2	[pita, ts]	ATP-dependent Clp protease ATP-binding subunit clpX [Source:UniProtKB/TrEMBL;Acc:B0WMC1]
cqu-miR-1	CPIJ040882	2	[pita, ts]	unspecified product
cqu-miR-1	CPIJ003797	2	[pita, ts]	60S ribosomal protein L7a [Source:UniProtKB/TrEMBL;Acc:B0W9I6]
cqu-miR-1	CPIJ000999	2	[pita, miranda]	uncharacterized protein [Source:UniProtKB/TrEMBL;Acc:B0W1T5]
cqu-miR-1	CPIJ009303	2	[pita, ts]	elongation factor 1-alpha 1
cqu-miR-1	CPIJ014784	2	[pita, miranda]	Exocyst complex component 7 [Source:UniProtKB/TrEMBL;Acc:B0X634]
cqu-miR-1	CPIJ015488	2	[pita, ts]	sigma DNA polymerase, putative
cqu-miR-1	CPIJ006132	2	[pita, ts]	importin alpha
cqu-miR-1	CPIJ001043	2	[pita, ts]	palmitoyl-protein thioesterase 1 precursor
cqu-miR-1	CPIJ008952	2	[pita, ts]	uncharacterized protein [Source:UniProtKB/TrEMBL;Acc:B0WP99]
cqu-miR-1	CPIJ001132	2	[pita, ts]	Elongation factor 2 [Source:UniProtKB/TrEMBL;Acc:B0W238]
cqu-miR-1	CPIJ008862	2	[pita, miranda]	Cell division protein kinase 9 [Source:UniProtKB/TrEMBL;Acc:B0WPZ6]
cqu-miR-1	CPIJ007098	2	[pita, ts]	ubiquitin-fold modifier 1 precursor
cqu-miR-1	CPIJ005907	2	[pita, ts]	uncharacterized protein [Source:UniProtKB/TrEMBL;Acc:B0WG98]
cqu-miR-1	CPIJ008056	2	[pita, miranda]	uncharacterized protein [Source:UniProtKB/TrEMBL;Acc:B0WN45]
cqu-miR-1	CPIJ016432	2	[pita, ts]	vacuolar ATP synthase subunit F
cqu-miR-1	CPIJ011976	2	[pita, ts]	Protein tyrosine phosphatase, non-receptor type nt1 [Source:UniProtKB/TrEMBL;Acc:B0WY59]
cqu-miR-1	CPIJ013207	2	[pita, ts]	Wd-repeat protein [Source:UniProtKB/TrEMBL;Acc:B0X109]
cqu-miR-1	CPIJ019501	2	[pita, miranda]	Hydroxyacylglutathione hydrolase [Source:UniProtKB/TrEMBL;Acc:B0XJB3]
cqu-miR-1	CPIJ001227	2	[pita, ts]	Actin [Source:UniProtKB/TrEMBL;Acc:B0W2C4]
cqu-miR-1	CPIJ000615	2	[pita, miranda]	clip-domain serine protease, putative
cqu-miR-1	CPIJ019322	2	[pita, miranda]	protein SET
cqu-miR-1	CPIJ016535	2	[pita, ts]	uncharacterized protein [Source:UniProtKB/TrEMBL;Acc:B0XAH2]
cqu-miR-1	CPIJ011254	2	[pita, ts]	Putative uncharacterized protein [Source:UniProtKB/TrEMBL;Acc:B0WX14]
cqu-miR-1	CPIJ014605	2	[pita, miranda]	Glutamate dehydrogenase [Source:UniProtKB/TrEMBL;Acc:B0X5C8]
cqu-miR-1	CPIJ001317	2	[pita, ts]	uncharacterized protein [Source:UniProtKB/TrEMBL;Acc:B0W311]
cqu-miR-1	CPIJ009721	2	[pita, ts]	Ubiquitin carboxyl-terminal hydrolase 34 [Source:UniProtKB/TrEMBL;Acc:B0WS35]
cqu-miR-1	CPIJ002907	2	[miranda, ts]	proteasome subunit beta type 4 precursor
cqu-miR-1	CPIJ000491	2	[pita, ts]	uncharacterized protein [Source:UniProtKB/TrEMBL;Acc:B0W0C7]
cqu-miR-1	CPIJ000775	2	[pita, miranda]	unspecified product
cqu-miR-1	CPIJ004070	2	[pita, ts]	ferritin heavy chain-like protein
cqu-miR-1	CPIJ000144	2	[pita, miranda]	unspecified product
cqu-miR-1	CPIJ013355	2	[pita, miranda]	Mitochondrial pyruvate carrier [Source:UniProtKB/TrEMBL;Acc:B0X1A6]
cqu-miR-1	CPIJ016979	2	[pita, ts]	uncharacterized protein [Source:UniProtKB/TrEMBL;Acc:B0XBL2]
cqu-miR-1	CPIJ018005	2	[pita, ts]	Helicase conserved C-terminal domain containing protein [Source:UniProtKB/TrEMBL;Acc:B0XEZ1]
cqu-miR-1	CPIJ013974	2	[pita, ts]	pupal cuticle protein, putative
cqu-miR-1	CPIJ011705	2	[pita, ts]	Myelin expression factor 2 [Source:UniProtKB/TrEMBL;Acc:B0WYU6]
cqu-miR-1	CPIJ018253	2	[pita, ts]	uncharacterized protein [Source:UniProtKB/TrEMBL;Acc:B0XG81]
cqu-miR-1	CPIJ015893	2	[pita, ts]	protein disulfide isomerase
cqu-miR-1	CPIJ000761	2	[pita, miranda]	unspecified product
cqu-miR-1	CPIJ002510	2	[pita, ts]	Rhomboid-like protein [Source:UniProtKB/TrEMBL;Acc:B0W645]
cqu-miR-1	CPIJ014416	2	[pita, miranda]	uncharacterized protein [Source:UniProtKB/TrEMBL;Acc:B0X4N2]
cqu-miR-1	CPIJ011777	2	[pita, ts]	FK506-binding protein 2 precursor
cqu-miR-1	CPIJ006792	2	[pita, miranda]	spaetzle 1B
cqu-miR-1	CPIJ014036	2	[pita, ts]	uncharacterized protein [Source:UniProtKB/TrEMBL;Acc:B0X3B2]
cqu-miR-1	CPIJ000755	2	[pita, miranda]	MARVEL domain-containing protein [Source:UniProtKB/TrEMBL;Acc:B0W1H7]
cqu-miR-1	CPIJ008101	2	[pita, miranda]	mitochondrial ATP synthase lipid binding protein precursor
cqu-miR-1	CPIJ019091	2	[pita, miranda]	Uncharacterized protein (Fragment) (Fragment) [Source:UniProtKB/TrEMBL;Acc:B0XI15]
cqu-miR-1	CPIJ001871	2	[pita, ts]	uncharacterized protein [Source:UniProtKB/TrEMBL;Acc:B0W4L4]
cqu-miR-10-3p	CPIJ000184	2	[pita, ts]	Syntaxin [Source:UniProtKB/TrEMBL;Acc:B0VZR5]
cqu-miR-10-3p	CPIJ002281	2	[pita, miranda]	spaetzle 6
cqu-miR-10-3p	CPIJ012803	2	[pita, ts]	Folate carrier protein [Source:UniProtKB/TrEMBL;Acc:B0WZR7]
cqu-miR-10-3p	CPIJ007319	2	[pita, miranda]	ATP-binding cassette sub-family E member 1 [Source:UniProtKB/TrEMBL;Acc:B0WJ03]
cqu-miR-10-3p	CPIJ011992	2	[pita, miranda]	unspecified product
cqu-miR-10-3p	CPIJ007228	2	[pita, miranda]	heat shock protein, putative
cqu-miR-10-3p	CPIJ016926	2	[pita, ts]	Cytochrome b5 [Source:UniProtKB/TrEMBL;Acc:B0XBR0]
cqu-miR-10-3p	CPIJ011182	2	[pita, miranda]	protein regulator of cytokinesis 1 prc1
cqu-miR-10-3p	CPIJ018033	2	[pita, miranda]	Serine protease [Source:UniProtKB/TrEMBL;Acc:B0XFN5]
cqu-miR-10-3p	CPIJ001628	2	[pita, miranda]	uncharacterized protein [Source:UniProtKB/TrEMBL;Acc:B0W384]
cqu-miR-10-3p	CPIJ007922	2	[pita, ts]	brefeldin A-sensitive peripheral Golgi protein, putative
cqu-miR-10-3p	CPIJ004676	2	[pita, ts]	Putative uncharacterized protein [Source:UniProtKB/TrEMBL;Acc:B0WC03]
cqu-miR-10-3p	CPIJ013757	2	[pita, ts]	uncharacterized protein [Source:UniProtKB/TrEMBL;Acc:B0X2I6]
cqu-miR-10-3p	CPIJ013832	2	[pita, miranda]	cytochrome b5, putative
cqu-miR-10-3p	CPIJ000276	2	[pita, miranda]	Proteasome inhibitor PI31 subunit [Source:UniProtKB/TrEMBL;Acc:B0VZG5]
cqu-miR-10-3p	CPIJ011274	2	[pita, miranda]	uncharacterized protein [Source:UniProtKB/TrEMBL;Acc:B0WVY4]
cqu-miR-10-3p	CPIJ004049	2	[pita, miranda]	Dihydrolipoamide succinyltransferase component of 2-oxoglutarate dehydrogenase [Source:UniProtKB/TrEMBL;Acc:B0WAE5]
cqu-miR-10-3p	CPIJ011350	2	[pita, miranda]	Small ubiquitin-related modifier [Source:UniProtKB/TrEMBL;Acc:B0WVZ6]
cqu-miR-10-3p	CPIJ008862	2	[pita, miranda]	Cell division protein kinase 9 [Source:UniProtKB/TrEMBL;Acc:B0WPZ6]
cqu-miR-10-3p	CPIJ001852	2	[pita, ts]	uncharacterized protein [Source:UniProtKB/TrEMBL;Acc:B0W4J5]
cqu-miR-10-3p	CPIJ018567	2	[pita, ts]	Putative uncharacterized protein [Source:UniProtKB/TrEMBL;Acc:B0XGG7]
cqu-miR-10-3p	CPIJ005611	2	[pita, ts]	Tumor suppressor candidate 3 [Source:UniProtKB/TrEMBL;Acc:B0WEC9]
cqu-miR-10-3p	CPIJ016898	2	[pita, ts]	Ubiquitinyl hydrolase 1 [Source:UniProtKB/TrEMBL;Acc:B0XBK2]
cqu-miR-10-3p	CPIJ003157	2	[pita, ts]	Dual specificity mitogen-activated protein kinase kinase 3 [Source:UniProtKB/TrEMBL;Acc:B0W7R1]
cqu-miR-10-3p	CPIJ006769	2	[pita, ts]	Glucosamine-fructose-6-phosphate aminotransferase 2 [Source:UniProtKB/TrEMBL;Acc:B0WHH6]
cqu-miR-10-3p	CPIJ009911	2	[pita, ts]	O-sialoglycoprotein endopeptidase
cqu-miR-10-3p	CPIJ003246	2	[pita, miranda]	uncharacterized protein [Source:UniProtKB/TrEMBL;Acc:B0W7D3]
cqu-miR-10-3p	CPIJ009101	2	[pita, ts]	uncharacterized protein [Source:UniProtKB/TrEMBL;Acc:B0WR84]
cqu-miR-10-3p	CPIJ005168	2	[miranda, seed2-8]	dolichyl-diphosphooligosaccharide protein glycotransferase
cqu-miR-10-3p	CPIJ009010	2	[pita, ts]	unspecified product
cqu-miR-10-3p	CPIJ018187	2	[pita, ts]	Folate carrier protein [Source:UniProtKB/TrEMBL;Acc:B0XFC5]
cqu-miR-10-3p	CPIJ017507	2	[pita, ts]	Low-density lipoprotein receptor [Source:UniProtKB/TrEMBL;Acc:B0XE17]
cqu-miR-10-3p	CPIJ003519	2	[pita, ts]	uncharacterized protein [Source:UniProtKB/TrEMBL;Acc:B0W8U4]
cqu-miR-10-3p	CPIJ011976	2	[pita, ts]	Protein tyrosine phosphatase, non-receptor type nt1 [Source:UniProtKB/TrEMBL;Acc:B0WY59]
cqu-miR-10-3p	CPIJ011729	2	[pita, ts]	myosin light chain 1, putative
cqu-miR-10-3p	CPIJ018005	2	[pita, ts]	Helicase conserved C-terminal domain containing protein [Source:UniProtKB/TrEMBL;Acc:B0XEZ1]
cqu-miR-10-3p	CPIJ002801	2	[pita, miranda]	larval/pupal cuticle protein H1C precursor
cqu-miR-10-3p	CPIJ009351	2	[pita, ts]	Maintenance of ploidy protein mob1 [Source:UniProtKB/TrEMBL;Acc:B0WRE2]
cqu-miR-10-3p	CPIJ012296	2	[pita, ts]	glucose dehydrogenase, putative
cqu-miR-10-3p	CPIJ018343	2	[pita, ts]	toll, putative
cqu-miR-10-3p	CPIJ011259	2	[pita, ts]	Eukaryotic translation initiation factor [Source:UniProtKB/TrEMBL;Acc:B0WVW9]
cqu-miR-10-3p	CPIJ014945	2	[pita, ts]	Nuclear hormone receptor ftz-f1 [Source:UniProtKB/TrEMBL;Acc:B0X5V8]
cqu-miR-10-3p	CPIJ015792	2	[miranda, seed2-8]	Tetraspanin 97e [Source:UniProtKB/TrEMBL;Acc:B0X893]
cqu-miR-10-3p	CPIJ013696	2	[pita, miranda]	Putative uncharacterized protein [Source:UniProtKB/TrEMBL;Acc:B0X307]
cqu-miR-10-3p	CPIJ016598	2	[pita, ts]	toll, putative
cqu-miR-10-3p	CPIJ015739	2	[pita, ts]	Long-chain-fatty-acid coa ligase [Source:UniProtKB/TrEMBL;Acc:B0X8Q7]
cqu-miR-10-3p	CPIJ013860	2	[pita, ts]	Eukaryotic translation initiation factor 2 subunit beta [Source:UniProtKB/TrEMBL;Acc:B0X480]
cqu-miR-10-3p	CPIJ001275	2	[pita, ts]	uncharacterized protein [Source:UniProtKB/TrEMBL;Acc:B0W2M5]
cqu-miR-10-3p	CPIJ010918	2	[pita, miranda]	acidic ribosomal protein P1, putative
cqu-miR-10-3p	CPIJ019191	2	[miranda, seed2-8]	SpZ12-1 [Source:UniProtKB/TrEMBL;Acc:B0XIJ1]
cqu-miR-10-3p	CPIJ016310	2	[pita, ts]	Candidate tumor suppressor protein [Source:UniProtKB/TrEMBL;Acc:B0XA19]
cqu-miR-10-3p	CPIJ013230	2	[pita, ts]	uncharacterized protein [Source:UniProtKB/TrEMBL;Acc:B0X0X7]
cqu-miR-10-3p	CPIJ019284	2	[pita, miranda]	uncharacterized protein [Source:UniProtKB/TrEMBL;Acc:B0XIR8]
cqu-miR-10-3p	CPIJ019024	2	[pita, ts]	Cytochrome c [Source:UniProtKB/TrEMBL;Acc:B0XHT8]
cqu-miR-10-3p	CPIJ007944	2	[pita, miranda]	uncharacterized protein [Source:UniProtKB/TrEMBL;Acc:B0WM12]
cqu-miR-10-3p	CPIJ005743	2	[pita, miranda]	uncharacterized protein [Source:UniProtKB/TrEMBL;Acc:B0WEN2]
cqu-miR-10-3p	CPIJ005564	2	[pita, miranda]	26S proteasome non-ATPase regulatory subunit 9 [Source:UniProtKB/TrEMBL;Acc:B0WGH0]
cqu-miR-10-3p	CPIJ008915	2	[pita, miranda]	Heat shock 70 kDa protein cognate 4 [Source:UniProtKB/TrEMBL;Acc:B0WP93]
cqu-miR-10-3p	CPIJ018688	2	[pita, ts]	60S ribosomal protein L10 [Source:UniProtKB/TrEMBL;Acc:B0XGR8]
cqu-miR-10-3p	CPIJ002413	2	[pita, ts]	Anopheles stephensi ubiquitin [Source:UniProtKB/TrEMBL;Acc:B0W5N8]
cqu-miR-10-3p	CPIJ007044	2	[pita, ts]	catalase
cqu-miR-10-3p	CPIJ012005	2	[pita, ts]	uncharacterized protein [Source:UniProtKB/TrEMBL;Acc:B0WX55]
cqu-miR-10-3p	CPIJ009246	2	[pita, ts]	ultraviolet wavelength sensitive opsin
cqu-miR-10-3p	CPIJ013392	2	[pita, ts]	uncharacterized protein [Source:UniProtKB/TrEMBL;Acc:B0X1Q2]
cqu-miR-10-3p	CPIJ013145	2	[pita, miranda]	Prolyl-tRNA synthetase [Source:UniProtKB/TrEMBL;Acc:B0X1E4]
cqu-miR-10-3p	CPIJ003099	2	[pita, miranda]	Ribosomal protein S27a [Source:UniProtKB/TrEMBL;Acc:B0W701]
cqu-miR-10-3p	CPIJ004245	2	[pita, ts]	Cationic amino acid transporter [Source:UniProtKB/TrEMBL;Acc:B0WAU1]
cqu-miR-10-3p	CPIJ017795	2	[pita, ts]	uncharacterized protein [Source:UniProtKB/TrEMBL;Acc:B0XFJ7]
cqu-miR-10-3p	CPIJ007046	2	[pita, miranda]	ribonuclease Z, mitochondrial precursor
cqu-miR-10-3p	CPIJ019378	2	[pita, ts]	Long-chain-fatty-acid coa ligase [Source:UniProtKB/TrEMBL;Acc:B0XIZ9]
cqu-miR-10-3p	CPIJ006168	2	[pita, miranda]	Acyl carrier protein [Source:UniProtKB/TrEMBL;Acc:B0WFX8]
cqu-miR-10-3p	CPIJ008984	2	[pita, miranda]	NAD kinase 2, mitochondrial [Source:UniProtKB/TrEMBL;Acc:B0WPH7]
cqu-miR-10-3p	CPIJ010594	2	[pita, ts]	uncharacterized protein [Source:UniProtKB/TrEMBL;Acc:B0WT69]
cqu-miR-10-3p	CPIJ000024	2	[pita, ts]	uncharacterized protein [Source:UniProtKB/TrEMBL;Acc:B0VZ64]
cqu-miR-10-5p	CPIJ001902	2	[pita, ts]	Uncharacterized protein (Fragment) (Fragment) [Source:UniProtKB/TrEMBL;Acc:B0W4P5]
cqu-miR-10-5p	CPIJ010625	2	[pita, ts]	uncharacterized protein [Source:UniProtKB/TrEMBL;Acc:B0WV14]
cqu-miR-10-5p	CPIJ006728	2	[pita, miranda]	uncharacterized protein [Source:UniProtKB/TrEMBL;Acc:B0WK69]
cqu-miR-10-5p	CPIJ012005	2	[miranda, ts]	uncharacterized protein [Source:UniProtKB/TrEMBL;Acc:B0WX55]
cqu-miR-10-5p	CPIJ005379	2	[pita, miranda]	Metastasis-associated protein 3 [Source:UniProtKB/TrEMBL;Acc:B0WF44]
cqu-miR-10-5p	CPIJ005171	2	[pita, ts]	Serine/threonine-protein kinase 6 [Source:UniProtKB/TrEMBL;Acc:B0WE17]
cqu-miR-10-5p	CPIJ011119	2	[pita, miranda]	uncharacterized protein [Source:UniProtKB/TrEMBL;Acc:B0WVQ5]
cqu-miR-10-5p	CPIJ004918	2	[pita, ts]	Ankyrin repeat and MYND domain-containing protein 2 [Source:UniProtKB/TrEMBL;Acc:B0WD14]
cqu-miR-11-3p	CPIJ001852	2	[pita, ts]	uncharacterized protein [Source:UniProtKB/TrEMBL;Acc:B0W4J5]
cqu-miR-11-3p	CPIJ014536	2	[pita, miranda]	Coronin [Source:UniProtKB/TrEMBL;Acc:B0X5D8]
cqu-miR-11-3p	CPIJ008592	2	[pita, miranda]	uncharacterized protein [Source:UniProtKB/TrEMBL;Acc:B0WNQ0]
cqu-miR-11-3p	CPIJ013478	2	[pita, ts]	uncharacterized protein [Source:UniProtKB/TrEMBL;Acc:B0X436]
cqu-miR-11-3p	CPIJ012336	2	[pita, ts]	protein disulfide-isomerase tigA precursor
cqu-miR-11-3p	CPIJ008952	2	[pita, ts]	uncharacterized protein [Source:UniProtKB/TrEMBL;Acc:B0WP99]
cqu-miR-11-3p	CPIJ011881	2	[pita, miranda]	uncharacterized protein [Source:UniProtKB/TrEMBL;Acc:B0X0V0]
cqu-miR-11-3p	CPIJ002913	2	[pita, miranda]	uncharacterized protein [Source:UniProtKB/TrEMBL;Acc:B0W747]
cqu-miR-11-3p	CPIJ001136	2	[pita, miranda]	Transmembrane protein 115 [Source:UniProtKB/TrEMBL;Acc:B0W242]
cqu-miR-11-3p	CPIJ006769	2	[pita, ts]	Glucosamine-fructose-6-phosphate aminotransferase 2 [Source:UniProtKB/TrEMBL;Acc:B0WHH6]
cqu-miR-11-3p	CPIJ007000	2	[pita, miranda]	uncharacterized protein [Source:UniProtKB/TrEMBL;Acc:B0WI89]
cqu-miR-11-3p	CPIJ008231	2	[pita, ts]	pupal cuticle protein, putative
cqu-miR-11-3p	CPIJ006048	2	[pita, ts]	Glutathione peroxidase [Source:UniProtKB/TrEMBL;Acc:B0WFH8]
cqu-miR-11-3p	CPIJ004361	2	[pita, ts]	sin3b
cqu-miR-11-3p	CPIJ008497	2	[pita, miranda]	protein toll precursor
cqu-miR-11-3p	CPIJ000077	2	[pita, ts]	unspecified product
cqu-miR-11-3p	CPIJ014604	2	[pita, ts]	NAD dependent epimerase/dehydratase [Source:UniProtKB/TrEMBL;Acc:B0X5C7]
cqu-miR-11-3p	CPIJ013826	2	[pita, ts]	uncharacterized protein [Source:UniProtKB/TrEMBL;Acc:B0X2Y6]
cqu-miR-11-3p	CPIJ007899	2	[pita, ts]	uncharacterized protein [Source:UniProtKB/TrEMBL;Acc:B0WLE9]
cqu-miR-11-3p	CPIJ040863	2	[pita, miranda]	unspecified product
cqu-miR-11-3p	CPIJ003429	2	[pita, ts]	protein brother of ft and tfl1
cqu-miR-11-3p	CPIJ003381	2	[pita, ts]	protein SERAC1
cqu-miR-11-3p	CPIJ012301	2	[pita, ts]	mitochondrial ribosomal protein, S30, putative
cqu-miR-11-3p	CPIJ009366	2	[pita, miranda]	Chromosome region maintenance protein 1/exportin [Source:UniProtKB/TrEMBL;Acc:B0WQ77]
cqu-miR-11-3p	CPIJ009721	2	[pita, miranda]	Ubiquitin carboxyl-terminal hydrolase 34 [Source:UniProtKB/TrEMBL;Acc:B0WS35]
cqu-miR-11-3p	CPIJ001832	2	[pita, ts]	Cuticle protein [Source:UniProtKB/TrEMBL;Acc:B0W472]
cqu-miR-11-3p	CPIJ007693	2	[pita, miranda]	uncharacterized protein [Source:UniProtKB/TrEMBL;Acc:B0WLK3]
cqu-miR-11-3p	CPIJ001833	2	[pita, ts]	Cuticle protein [Source:UniProtKB/TrEMBL;Acc:B0W473]
cqu-miR-11-3p	CPIJ004634	2	[pita, ts]	Odorant-binding protein [Source:UniProtKB/TrEMBL;Acc:B0WBT5]
cqu-miR-11-3p	CPIJ001834	2	[pita, ts]	Cuticle protein [Source:UniProtKB/TrEMBL;Acc:B0W474]
cqu-miR-11-3p	CPIJ005778	2	[pita, ts]	uncharacterized protein [Source:UniProtKB/TrEMBL;Acc:B0WEX8]
cqu-miR-11-3p	CPIJ001835	2	[pita, ts]	Cuticle protein [Source:UniProtKB/TrEMBL;Acc:B0W475]
cqu-miR-11-3p	CPIJ012373	2	[pita, ts]	virus-induced RNA, putative
cqu-miR-11-3p	CPIJ004883	2	[pita, ts]	Argininosuccinate lyase [Source:UniProtKB/TrEMBL;Acc:B0WCU8]
cqu-miR-11-3p	CPIJ011582	2	[pita, ts]	procollagen-lysine,2-oxoglutarate 5-dioxygenase 3 precursor
cqu-miR-11-3p	CPIJ007524	2	[pita, ts]	uncharacterized protein [Source:UniProtKB/TrEMBL;Acc:B0WKV4]
cqu-miR-11-3p	CPIJ011775	2	[pita, miranda]	Serpin B6 [Source:UniProtKB/TrEMBL;Acc:B0WYP6]
cqu-miR-11-3p	CPIJ016709	2	[pita, ts]	Bifunctional aminoacyl-tRNA synthetase [Source:UniProtKB/TrEMBL;Acc:B0XC16]
cqu-miR-11-3p	CPIJ005416	2	[pita, ts]	ariadne ubiquitin-conjugating enzyme E2 binding protein
cqu-miR-11-3p	CPIJ002512	2	[pita, miranda]	serine collagenase 1 precursor, putative
cqu-miR-11-3p	CPIJ015791	2	[pita, miranda]	uncharacterized protein [Source:UniProtKB/TrEMBL;Acc:B0X892]
cqu-miR-11-3p	CPIJ008201	2	[pita, miranda]	Kynurenine-oxoglutarate transaminase 1 [Source:UniProtKB/TrEMBL;Acc:B0WL67]
cqu-miR-11-3p	CPIJ016310	2	[pita, ts]	Candidate tumor suppressor protein [Source:UniProtKB/TrEMBL;Acc:B0XA19]
cqu-miR-11-3p	CPIJ020122	2	[pita, ts]	NADH-ubiquinone oxidoreductase 75 kDa subunit [Source:UniProtKB/TrEMBL;Acc:B0XL98]
cqu-miR-11-3p	CPIJ010444	2	[pita, ts]	Putative uncharacterized protein [Source:UniProtKB/TrEMBL;Acc:B0WT24]
cqu-miR-11-3p	CPIJ004240	2	[pita, ts]	Chriz [Source:UniProtKB/TrEMBL;Acc:B0WAT6]
cqu-miR-11-3p	CPIJ000753	2	[pita, ts]	unspecified product
cqu-miR-11-3p	CPIJ018582	2	[pita, ts]	pupal cuticle protein, putative
cqu-miR-11-3p	CPIJ018130	2	[pita, ts]	proteasome regulatory subunit
cqu-miR-11-3p	CPIJ007042	2	[pita, ts]	Peritrophic membrane chitin binding protein [Source:UniProtKB/TrEMBL;Acc:B0WIN7]
cqu-miR-11-3p	CPIJ003890	2	[pita, miranda]	60S ribosomal protein L4 [Source:UniProtKB/TrEMBL;Acc:B0WA24]
cqu-miR-11-3p	CPIJ008361	2	[pita, ts]	Double-stranded RNA-binding protein zn72d [Source:UniProtKB/TrEMBL;Acc:B0WMC3]
cqu-miR-11-3p	CPIJ016419	2	[pita, ts]	uncharacterized protein [Source:UniProtKB/TrEMBL;Acc:B0XA04]
cqu-miR-11-3p	CPIJ012811	2	[pita, ts]	Zinc finger protein [Source:UniProtKB/TrEMBL;Acc:B0X0Y9]
cqu-miR-11-3p	CPIJ002238	2	[miranda, seed2-8]	uncharacterized protein [Source:UniProtKB/TrEMBL;Acc:B0W5B9]
cqu-miR-11-3p	CPIJ015771	2	[pita, ts]	Kinesin light chain 1 and [Source:UniProtKB/TrEMBL;Acc:B0X9A9]
cqu-miR-11-3p	CPIJ013145	2	[pita, ts]	Prolyl-tRNA synthetase [Source:UniProtKB/TrEMBL;Acc:B0X1E4]
cqu-miR-11-3p	CPIJ000090	2	[pita, ts]	unspecified product
cqu-miR-11-3p	CPIJ003441	2	[pita, ts]	electron transfer flavoprotein subunit alpha, mitochondrial precursor
cqu-miR-11-3p	CPIJ012250	2	[pita, ts]	Troponin C [Source:UniProtKB/TrEMBL;Acc:B0WZL6]
cqu-miR-11-3p	CPIJ006770	2	[pita, ts]	Glucosamine-fructose-6-phosphate aminotransferase 2 [Source:UniProtKB/TrEMBL;Acc:B0WHH6]
cqu-miR-11-3p	CPIJ011640	2	[pita, ts]	Zinc finger protein 73 [Source:UniProtKB/TrEMBL;Acc:B0WWQ8]
cqu-miR-11-3p	CPIJ016283	2	[pita, miranda]	uncharacterized protein [Source:UniProtKB/TrEMBL;Acc:B0XA54]
cqu-miR-11-3p	CPIJ007228	2	[pita, miranda]	heat shock protein, putative
cqu-miR-11-3p	CPIJ014350	2	[pita, miranda]	Transmembrane protein 115 [Source:UniProtKB/TrEMBL;Acc:B0X6D6]
cqu-miR-11-3p	CPIJ014559	2	[pita, miranda]	Hydrolase [Source:UniProtKB/TrEMBL;Acc:B0X5I3]
cqu-miR-11-3p	CPIJ019277	2	[pita, ts]	ficolin-2 precursor
cqu-miR-11-3p	CPIJ003533	2	[pita, ts]	uncharacterized protein [Source:UniProtKB/TrEMBL;Acc:B0W8V8]
cqu-miR-11-3p	CPIJ000095	2	[pita, ts]	Rab 19 [Source:UniProtKB/TrEMBL;Acc:B0VZC7]
cqu-miR-11-3p	CPIJ008269	2	[pita, miranda]	unspecified product
cqu-miR-11-3p	CPIJ004840	2	[pita, miranda]	FAD oxidoreductase [Source:UniProtKB/TrEMBL;Acc:B0WCQ5]
cqu-miR-11-3p	CPIJ016821	2	[pita, ts]	Troponin C [Source:UniProtKB/TrEMBL;Acc:B0XEB7]
cqu-miR-11-3p	CPIJ008716	2	[pita, ts]	Tubulointerstitial nephritis antigen [Source:UniProtKB/TrEMBL;Acc:B0WP36]
cqu-miR-11-3p	CPIJ012807	2	[pita, ts]	Mitotic spindle checkpoint protein MAD2 [Source:UniProtKB/TrEMBL;Acc:B0WZS1]
cqu-miR-11-3p	CPIJ002299	2	[pita, ts]	uncharacterized protein [Source:UniProtKB/TrEMBL;Acc:B0W5I4]
cqu-miR-11-3p	CPIJ009417	2	[pita, ts]	glucosamine 6-phosphate N-acetyltransferase
cqu-miR-11-3p	CPIJ001596	2	[pita, ts]	Testis-specific serine/threonine kinase [Source:UniProtKB/TrEMBL;Acc:B0W2Z6]
cqu-miR-11-3p	CPIJ007376	2	[pita, ts]	Calreticulin [Source:UniProtKB/TrEMBL;Acc:B0WJE0]
cqu-miR-11-5p	CPIJ014540	2	[pita, miranda]	Ribosomal protein L19 [Source:UniProtKB/TrEMBL;Acc:B0X5E2]
cqu-miR-11-5p	CPIJ000125	2	[pita, ts]	unspecified product
cqu-miR-11-5p	CPIJ016316	2	[pita, ts]	pupal cuticle protein 78E, putative
cqu-miR-11-5p	CPIJ009054	2	[pita, miranda]	coiled-coil domain-containing protein 47 precursor
cqu-miR-11-5p	CPIJ000090	2	[pita, ts]	unspecified product
cqu-miR-11-5p	CPIJ007046	2	[pita, ts]	ribonuclease Z, mitochondrial precursor
cqu-miR-11-5p	CPIJ020093	2	[pita, ts]	uncharacterized protein [Source:UniProtKB/TrEMBL;Acc:B0XKX7]
cqu-miR-11-5p	CPIJ002281	2	[pita, ts]	spaetzle 6
cqu-miR-11-5p	CPIJ012344	2	[pita, ts]	uncharacterized protein [Source:UniProtKB/TrEMBL;Acc:B0WYF6]
cqu-miR-11-5p	CPIJ000733	2	[pita, ts]	uncharacterized protein [Source:UniProtKB/TrEMBL;Acc:B0W0R4]
cqu-miR-11-5p	CPIJ005916	2	[pita, ts]	Alanyl-tRNA synthetase [Source:UniProtKB/TrEMBL;Acc:B0WGD2]
cqu-miR-11-5p	CPIJ016926	2	[pita, ts]	Cytochrome b5 [Source:UniProtKB/TrEMBL;Acc:B0XBR0]
cqu-miR-11-5p	CPIJ007555	2	[pita, ts]	veli
cqu-miR-11-5p	CPIJ005907	2	[pita, miranda]	uncharacterized protein [Source:UniProtKB/TrEMBL;Acc:B0WG98]
cqu-miR-11-5p	CPIJ010574	2	[pita, ts]	cullin 4
cqu-miR-11-5p	CPIJ012850	2	[pita, ts]	splicing factor u2af large subunit
cqu-miR-11-5p	CPIJ016898	2	[pita, ts]	Ubiquitinyl hydrolase 1 [Source:UniProtKB/TrEMBL;Acc:B0XBK2]
cqu-miR-11-5p	CPIJ016188	2	[pita, ts]	Eukaryotic translation initiation factor 1A [Source:UniProtKB/TrEMBL;Acc:B0X9F4]
cqu-miR-11-5p	CPIJ002825	2	[pita, miranda]	Predicted protein [Source:UniProtKB/TrEMBL;Acc:B0W8E7]
cqu-miR-11-5p	CPIJ009028	2	[pita, ts]	RNA binding motif protein 4,lark [Source:UniProtKB/TrEMBL;Acc:B0WPR2]
cqu-miR-11-5p	CPIJ004010	2	[pita, miranda]	DNA topoisomerase I [Source:UniProtKB/TrEMBL;Acc:B0WA62]
cqu-miR-11-5p	CPIJ011976	2	[pita, ts]	Protein tyrosine phosphatase, non-receptor type nt1 [Source:UniProtKB/TrEMBL;Acc:B0WY59]
cqu-miR-11-5p	CPIJ001281	2	[pita, ts]	uncharacterized protein [Source:UniProtKB/TrEMBL;Acc:B0W2N1]
cqu-miR-11-5p	CPIJ004098	2	[pita, miranda]	Charged multivesicular body protein 3 [Source:UniProtKB/TrEMBL;Acc:B0WAJ4]
cqu-miR-11-5p	CPIJ000248	2	[pita, miranda]	uncharacterized protein [Source:UniProtKB/TrEMBL;Acc:B0VZD7]
cqu-miR-11-5p	CPIJ016598	2	[pita, ts]	toll, putative
cqu-miR-11-5p	CPIJ015624	2	[pita, miranda]	60S ribosomal protein L17 [Source:UniProtKB/TrEMBL;Acc:B0X7V4]
cqu-miR-11-5p	CPIJ000753	2	[pita, ts]	unspecified product
cqu-miR-11-5p	CPIJ003170	2	[pita, ts]	UDP-n-acteylglucosamine pyrophosphorylase [Source:UniProtKB/TrEMBL;Acc:B0W7S4]
cqu-miR-14	CPIJ004070	2	[pita, ts]	ferritin heavy chain-like protein
cqu-miR-14	CPIJ002872	2	[pita, miranda]	Mitochondrial 39S ribosomal protein L49 [Source:UniProtKB/TrEMBL;Acc:B0W6R9]
cqu-miR-14	CPIJ000232	2	[pita, ts]	Glycerol-3-phosphate dehydrogenase [NAD(+)] [Source:UniProtKB/TrEMBL;Acc:B0VZW3]
cqu-miR-14	CPIJ018005	2	[pita, ts]	Helicase conserved C-terminal domain containing protein [Source:UniProtKB/TrEMBL;Acc:B0XEZ1]
cqu-miR-14	CPIJ002805	2	[pita, ts]	uncharacterized protein [Source:UniProtKB/TrEMBL;Acc:B0W8C7]
cqu-miR-14	CPIJ005778	2	[pita, ts]	uncharacterized protein [Source:UniProtKB/TrEMBL;Acc:B0WEX8]
cqu-miR-14	CPIJ005762	2	[miranda, seed2-8]	Zinc finger protein 593 [Source:UniProtKB/TrEMBL;Acc:B0WEW2]
cqu-miR-14	CPIJ015893	2	[pita, miranda]	protein disulfide isomerase
cqu-miR-14	CPIJ001849	2	[pita, miranda]	Venom allergen [Source:UniProtKB/TrEMBL;Acc:B0W489]
cqu-miR-14	CPIJ004073	2	[pita, ts]	60S ribosomal protein L26 [Source:UniProtKB/TrEMBL;Acc:B0WAG9]
cqu-miR-14	CPIJ010440	2	[pita, ts]	uncharacterized protein [Source:UniProtKB/TrEMBL;Acc:B0WT20]
cqu-miR-14	CPIJ018343	2	[pita, ts]	toll, putative
cqu-miR-14	CPIJ000323	2	[pita, ts]	uncharacterized protein [Source:UniProtKB/TrEMBL;Acc:B0VZL2]
cqu-miR-14	CPIJ000677	2	[pita, miranda]	cytoplasmic dynein intermediate chain
cqu-miR-14	CPIJ011517	2	[pita, miranda]	Tes39 [Source:UniProtKB/TrEMBL;Acc:B0WWX6]
cqu-miR-14	CPIJ016427	2	[pita, ts]	unspecified product
cqu-miR-14	CPIJ007514	2	[pita, ts]	ATPase family AAA domain-containing protein 3 [Source:UniProtKB/TrEMBL;Acc:B0WKU4]
cqu-miR-14	CPIJ009357	2	[pita, miranda]	alkali metal ion/proton exchanger 3
cqu-miR-14	CPIJ016310	2	[pita, ts]	Candidate tumor suppressor protein [Source:UniProtKB/TrEMBL;Acc:B0XA19]
cqu-miR-14	CPIJ000677	2	[pita, miranda]	cytoplasmic dynein intermediate chain
cqu-miR-14	CPIJ003640	2	[pita, miranda]	uncharacterized protein [Source:UniProtKB/TrEMBL;Acc:B0W9N5]
cqu-miR-14	CPIJ013696	2	[pita, ts]	Putative uncharacterized protein [Source:UniProtKB/TrEMBL;Acc:B0X307]
cqu-miR-14	CPIJ011427	2	[pita, ts]	uncharacterized protein [Source:UniProtKB/TrEMBL;Acc:B0WW74]
cqu-miR-14	CPIJ012466	2	[pita, ts]	pupal cuticle protein 78E, putative
cqu-miR-14	CPIJ006917	2	[pita, ts]	unspecified product
cqu-miR-14	CPIJ002707	2	[pita, ts]	Zinc finger protein [Source:UniProtKB/TrEMBL;Acc:B0W6F6]
cqu-miR-14	CPIJ011496	2	[pita, miranda]	uncharacterized protein [Source:UniProtKB/TrEMBL;Acc:B0WVT7]
cqu-miR-14	CPIJ000754	2	[pita, ts]	unspecified product
cqu-miR-14	CPIJ015535	2	[pita, miranda]	Putative uncharacterized protein [Source:UniProtKB/TrEMBL;Acc:B0X855]
cqu-miR-14	CPIJ011856	2	[pita, ts]	E3 ubiquitin-protein ligase MARCH5 [Source:UniProtKB/TrEMBL;Acc:B0WXV9]
cqu-miR-14	CPIJ017620	2	[pita, miranda]	Putative uncharacterized protein [Source:UniProtKB/TrEMBL;Acc:B0XDM5]
cqu-miR-14	CPIJ008199	2	[pita, miranda]	uncharacterized protein [Source:UniProtKB/TrEMBL;Acc:B0WL65]
cqu-miR-14	CPIJ002043	2	[pita, ts]	Translocon-associated protein, delta subunit [Source:UniProtKB/TrEMBL;Acc:B0W4D9]
cqu-miR-14	CPIJ008103	2	[pita, miranda]	60S ribosomal protein L15
cqu-miR-14	CPIJ000090	2	[pita, miranda]	unspecified product
cqu-miR-14	CPIJ019824	2	[pita, miranda]	Signal peptidase complex subunit 3 [Source:UniProtKB/TrEMBL;Acc:B0XD98]
cqu-miR-14	CPIJ001974	2	[pita, ts]	uncharacterized protein [Source:UniProtKB/TrEMBL;Acc:B0W4W7]
cqu-miR-14	CPIJ012005	2	[pita, miranda]	uncharacterized protein [Source:UniProtKB/TrEMBL;Acc:B0WX55]
cqu-miR-14	CPIJ006166	2	[pita, miranda]	Deltamethrin resistance-associated NYD-GBE [Source:UniProtKB/TrEMBL;Acc:B0WFX6]
cqu-miR-14	CPIJ005376	2	[pita, miranda]	Putative uncharacterized protein [Source:UniProtKB/TrEMBL;Acc:B0WF41]
cqu-miR-14	CPIJ012714	2	[pita, ts]	odorant binding protein OBP15
cqu-miR-14	CPIJ014006	2	[pita, ts]	Uncharacterized protein (Fragment) (Fragment) [Source:UniProtKB/TrEMBL;Acc:B0X3F0]
cqu-miR-14	CPIJ002090	2	[pita, ts]	uncharacterized protein [Source:UniProtKB/TrEMBL;Acc:B0W3S4]
cqu-miR-14	CPIJ040882	2	[pita, ts]	unspecified product
cqu-miR-14	CPIJ008539	2	[pita, miranda]	paired box protein, putative
cqu-miR-14	CPIJ001760	2	[pita, miranda]	unspecified product
cqu-miR-14	CPIJ040897	2	[pita, ts]	unspecified product
cqu-miR-14	CPIJ012670	2	[pita, miranda]	nucleotide exchange factor SIL1 precursor
cqu-miR-14	CPIJ020266	2	[pita, ts]	uncharacterized protein [Source:UniProtKB/TrEMBL;Acc:B0XLE7]
cqu-miR-14	CPIJ013115	2	[pita, ts]	5'-nucleotidase [Source:UniProtKB/TrEMBL;Acc:B0X0T4]
cqu-miR-14	CPIJ001930	2	[pita, ts]	uncharacterized protein [Source:UniProtKB/TrEMBL;Acc:B0W4S3]
cqu-miR-14	CPIJ016896	2	[pita, ts]	uncharacterized protein [Source:UniProtKB/TrEMBL;Acc:B0XBK0]
cqu-miR-14	CPIJ013748	2	[pita, ts]	Acyl-CoA desaturase 1 [Source:UniProtKB/TrEMBL;Acc:B0X4F1]
cqu-miR-14	CPIJ001400	2	[pita, ts]	gtpase_rho
cqu-miR-14	CPIJ005907	2	[pita, ts]	uncharacterized protein [Source:UniProtKB/TrEMBL;Acc:B0WG98]
cqu-miR-14	CPIJ011727	2	[pita, miranda]	Translocon-associated protein subunit gamma [Source:UniProtKB/TrEMBL;Acc:B0WXG2]
cqu-miR-14	CPIJ019525	2	[pita, ts]	kinase anchor protein
cqu-miR-14	CPIJ007070	2	[pita, miranda]	uncharacterized protein [Source:UniProtKB/TrEMBL;Acc:B0WIR5]
cqu-miR-14	CPIJ012236	2	[pita, ts]	unspecified product
cqu-miR-14	CPIJ011692	2	[pita, ts]	uncharacterized protein [Source:UniProtKB/TrEMBL;Acc:B0WW91]
cqu-miR-14	CPIJ010035	2	[pita, ts]	uncharacterized protein [Source:UniProtKB/TrEMBL;Acc:B0WRR0]
cqu-miR-14	CPIJ004287	2	[pita, miranda]	uncharacterized protein [Source:UniProtKB/TrEMBL;Acc:B0WB45]
cqu-miR-14	CPIJ001227	2	[pita, miranda]	Actin [Source:UniProtKB/TrEMBL;Acc:B0W2C4]
cqu-miR-14	CPIJ017326	2	[pita, ts]	odorant binding protein OBP43
cqu-miR-14	CPIJ018160	2	[pita, miranda]	Lipid storage droplets surface binding protein 2 [Source:UniProtKB/TrEMBL;Acc:B0XFZ7]
cqu-miR-14	CPIJ017506	2	[pita, miranda]	Alanine aminotransferase [Source:UniProtKB/TrEMBL;Acc:B0X4U1]
cqu-miR-14	CPIJ005490	2	[pita, ts]	Prolactin regulatory element-binding protein [Source:UniProtKB/TrEMBL;Acc:B0WE33]
cqu-miR-14	CPIJ014410	2	[pita, miranda]	Mitochondrial cytochrome c1 [Source:UniProtKB/TrEMBL;Acc:B0X4M6]
cqu-miR-14	CPIJ017507	2	[pita, ts]	Low-density lipoprotein receptor [Source:UniProtKB/TrEMBL;Acc:B0XE17]
cqu-miR-14	CPIJ006194	2	[pita, miranda]	uncharacterized protein [Source:UniProtKB/TrEMBL;Acc:B0WGU5]
cqu-miR-14	CPIJ004440	2	[pita, ts]	GDT1 family protein [Source:UniProtKB/TrEMBL;Acc:B0WBE2]
cqu-miR-14	CPIJ003587	2	[pita, ts]	Toys are us [Source:UniProtKB/TrEMBL;Acc:B0W971]
cqu-miR-14	CPIJ017124	2	[pita, miranda]	proline synthetase co-transcribed protein-like protein
cqu-miR-14	CPIJ011976	2	[pita, ts]	Protein tyrosine phosphatase, non-receptor type nt1 [Source:UniProtKB/TrEMBL;Acc:B0WY59]
cqu-miR-184	CPIJ015130	2	[pita, miranda]	beta-1,3-galactosyltransferase
cqu-miR-184	CPIJ002281	2	[pita, ts]	spaetzle 6
cqu-miR-184	CPIJ016926	2	[pita, miranda]	Cytochrome b5 [Source:UniProtKB/TrEMBL;Acc:B0XBR0]
cqu-miR-184	CPIJ004215	2	[pita, ts]	uncharacterized protein [Source:UniProtKB/TrEMBL;Acc:B0WBZ4]
cqu-miR-184	CPIJ013478	2	[pita, ts]	uncharacterized protein [Source:UniProtKB/TrEMBL;Acc:B0X436]
cqu-miR-184	CPIJ012675	2	[pita, miranda]	Sugar transporter [Source:UniProtKB/TrEMBL;Acc:B0WZW6]
cqu-miR-184	CPIJ009284	2	[pita, miranda]	Peroxisomal biogenesis factor 19 [Source:UniProtKB/TrEMBL;Acc:B0WPW5]
cqu-miR-184	CPIJ008221	2	[pita, miranda]	uncharacterized protein [Source:UniProtKB/TrEMBL;Acc:B0WLJ0]
cqu-miR-184	CPIJ003587	2	[miranda, ts]	Toys are us [Source:UniProtKB/TrEMBL;Acc:B0W971]
cqu-miR-184	CPIJ006038	2	[pita, ts]	uncharacterized protein [Source:UniProtKB/TrEMBL;Acc:B0WFG8]
cqu-miR-184	CPIJ011259	2	[pita, miranda]	Eukaryotic translation initiation factor [Source:UniProtKB/TrEMBL;Acc:B0WVW9]
cqu-miR-184	CPIJ005941	2	[pita, miranda]	ADP,ATP carrier protein 2 [Source:UniProtKB/TrEMBL;Acc:B0WFA5]
cqu-miR-184	CPIJ005968	2	[pita, ts]	uncharacterized protein [Source:UniProtKB/TrEMBL;Acc:B0WFD2]
cqu-miR-184	CPIJ010918	2	[pita, miranda]	acidic ribosomal protein P1, putative
cqu-miR-184	CPIJ013889	2	[pita, ts]	uncharacterized protein [Source:UniProtKB/TrEMBL;Acc:B0X2P5]
cqu-miR-184	CPIJ000753	2	[pita, miranda]	unspecified product
cqu-miR-184	CPIJ013860	2	[pita, miranda]	Eukaryotic translation initiation factor 2 subunit beta [Source:UniProtKB/TrEMBL;Acc:B0X480]
cqu-miR-184	CPIJ016221	2	[pita, miranda]	Serine protease zymogen [Source:UniProtKB/TrEMBL;Acc:B0XAJ9]
cqu-miR-184	CPIJ017364	2	[pita, miranda]	Endoplasmic reticulum resident protein [Source:UniProtKB/TrEMBL;Acc:B0XEE8]
cqu-miR-184	CPIJ001547	2	[pita, ts]	DEAD box ATP-dependent RNA helicase [Source:UniProtKB/TrEMBL;Acc:B0W2U7]
cqu-miR-184	CPIJ007944	2	[pita, ts]	uncharacterized protein [Source:UniProtKB/TrEMBL;Acc:B0WM12]
cqu-miR-184	CPIJ001989	2	[pita, miranda]	Putative uncharacterized protein [Source:UniProtKB/TrEMBL;Acc:B0W4E9]
cqu-miR-184	CPIJ004491	2	[pita, miranda]	sodium/potassium/calcium exchanger 3 precursor
cqu-miR-1891	CPIJ006038	2	[pita, ts]	uncharacterized protein [Source:UniProtKB/TrEMBL;Acc:B0WFG8]
cqu-miR-1891	CPIJ018432	2	[pita, miranda]	uncharacterized protein [Source:UniProtKB/TrEMBL;Acc:B0XG31]
cqu-miR-1891	CPIJ005778	2	[pita, ts]	uncharacterized protein [Source:UniProtKB/TrEMBL;Acc:B0WEX8]
cqu-miR-1891	CPIJ004098	2	[pita, ts]	Charged multivesicular body protein 3 [Source:UniProtKB/TrEMBL;Acc:B0WAJ4]
cqu-miR-1891	CPIJ006733	2	[pita, ts]	Gamma-tubulin complex component [Source:UniProtKB/TrEMBL;Acc:B0WK74]
cqu-miR-1891	CPIJ004073	2	[pita, ts]	60S ribosomal protein L26 [Source:UniProtKB/TrEMBL;Acc:B0WAG9]
cqu-miR-1891	CPIJ012641	2	[pita, ts]	pupal cuticle protein precursor
cqu-miR-1891	CPIJ018343	2	[pita, ts]	toll, putative
cqu-miR-1891	CPIJ005943	2	[pita, ts]	uncharacterized protein [Source:UniProtKB/TrEMBL;Acc:B0WFA7]
cqu-miR-1891	CPIJ014329	2	[pita, miranda]	Golgi SNAP receptor complex member 1 [Source:UniProtKB/TrEMBL;Acc:B0X4H4]
cqu-miR-1891	CPIJ014664	2	[pita, miranda]	NADPH-cytochrome P450 reductase
cqu-miR-1891	CPIJ018614	2	[pita, miranda]	Malate dehydrogenase [Source:UniProtKB/TrEMBL;Acc:B0XGI1]
cqu-miR-1891	CPIJ003551	2	[pita, ts]	uncharacterized protein [Source:UniProtKB/TrEMBL;Acc:B0W935]
cqu-miR-1891	CPIJ019370	2	[pita, miranda]	uncharacterized protein [Source:UniProtKB/TrEMBL;Acc:B0XIW2]
cqu-miR-1891	CPIJ001289	2	[pita, ts]	Eukaryotic translation initiation factor 5A [Source:UniProtKB/TrEMBL;Acc:B0W2N9]
cqu-miR-1891	CPIJ009804	2	[pita, miranda]	aminoacylase, putative
cqu-miR-1891	CPIJ000752	2	[pita, ts]	uncharacterized protein [Source:UniProtKB/TrEMBL;Acc:B0W1H4]
cqu-miR-1891	CPIJ009446	2	[pita, ts]	DEAD box ATP-dependent RNA helicase [Source:UniProtKB/TrEMBL;Acc:B0WR52]
cqu-miR-1891	CPIJ013889	2	[pita, ts]	uncharacterized protein [Source:UniProtKB/TrEMBL;Acc:B0X2P5]
cqu-miR-1891	CPIJ010340	2	[pita, ts]	uncharacterized protein [Source:UniProtKB/TrEMBL;Acc:B0WUP1]
cqu-miR-1891	CPIJ000766	2	[pita, miranda]	unspecified product
cqu-miR-1891	CPIJ018582	2	[pita, ts]	pupal cuticle protein, putative
cqu-miR-1891	CPIJ003204	2	[pita, miranda]	DNAJ chaperone [Source:UniProtKB/TrEMBL;Acc:B0W7V8]
cqu-miR-1891	CPIJ008101	2	[pita, miranda]	mitochondrial ATP synthase lipid binding protein precursor
cqu-miR-1891	CPIJ016031	2	[pita, miranda]	Superoxide dismutase [Cu-Zn] [Source:UniProtKB/TrEMBL;Acc:B0X9L3]
cqu-miR-1891	CPIJ000125	2	[pita, ts]	unspecified product
cqu-miR-1891	CPIJ015259	2	[pita, ts]	nucleosome assembly protein, putative
cqu-miR-1891	CPIJ008104	2	[pita, ts]	ras-related protein Rab-39B, putative
cqu-miR-1891	CPIJ003005	2	[pita, ts]	Coatomer subunit zeta-1 [Source:UniProtKB/TrEMBL;Acc:B0W863]
cqu-miR-1891	CPIJ003099	2	[pita, ts]	Ribosomal protein S27a [Source:UniProtKB/TrEMBL;Acc:B0W701]
cqu-miR-1891	CPIJ010493	2	[pita, ts]	unspecified product
cqu-miR-1891	CPIJ008005	2	[miranda, seed2-8]	annexin x
cqu-miR-1891	CPIJ009148	2	[pita, ts]	Acyl-CoA dehydrogenase [Source:UniProtKB/TrEMBL;Acc:B0WQ26]
cqu-miR-1891	CPIJ000184	2	[pita, ts]	Syntaxin [Source:UniProtKB/TrEMBL;Acc:B0VZR5]
cqu-miR-1891	CPIJ000735	2	[pita, miranda]	Ubiquitin-conjugating enzyme E2 l [Source:UniProtKB/TrEMBL;Acc:B0W0R6]
cqu-miR-1891	CPIJ013295	2	[pita, miranda]	glycosyltransferase, putative
cqu-miR-1891	CPIJ013049	2	[pita, miranda]	Galectin [Source:UniProtKB/TrEMBL;Acc:B0X1F5]
cqu-miR-1891	CPIJ019611	2	[pita, ts]	myosin xv, putative
cqu-miR-1891	CPIJ001760	2	[pita, ts]	unspecified product
cqu-miR-1891	CPIJ012143	2	[pita, ts]	Phosrestin-1 [Source:UniProtKB/TrEMBL;Acc:B0WZD5]
cqu-miR-1891	CPIJ004399	2	[miranda, ts]	uncharacterized protein [Source:UniProtKB/TrEMBL;Acc:B0WBA1]
cqu-miR-1891	CPIJ005086	2	[pita, ts]	glycogen synthase
cqu-miR-1891	CPIJ010574	2	[pita, miranda]	cullin 4
cqu-miR-1891	CPIJ000160	2	[pita, ts]	DNA replication licensing factor MCM7
cqu-miR-1891	CPIJ003065	2	[pita, ts]	Putative uncharacterized protein [Source:UniProtKB/TrEMBL;Acc:B0W6W7]
cqu-miR-1891	CPIJ002913	2	[pita, ts]	uncharacterized protein [Source:UniProtKB/TrEMBL;Acc:B0W747]
cqu-miR-1891	CPIJ008231	2	[pita, ts]	pupal cuticle protein, putative
cqu-miR-1891	CPIJ001560	2	[pita, miranda]	calcium-binding protein, putative
cqu-miR-1891	CPIJ003879	2	[pita, ts]	Lipid storage droplets surface-binding protein 1 [Source:UniProtKB/TrEMBL;Acc:B0WA13]
cqu-miR-1891	CPIJ013720	2	[pita, miranda]	uncharacterized protein [Source:UniProtKB/TrEMBL;Acc:B0X205]
cqu-miR-1891	CPIJ012236	2	[pita, miranda]	unspecified product
cqu-miR-1891	CPIJ007634	2	[pita, ts]	Importin-11 [Source:UniProtKB/TrEMBL;Acc:B0WJI0]
cqu-miR-1891	CPIJ012676	2	[pita, miranda]	Sugar transporter [Source:UniProtKB/TrEMBL;Acc:B0WZW7]
cqu-miR-1891	CPIJ001227	2	[pita, miranda]	Actin [Source:UniProtKB/TrEMBL;Acc:B0W2C4]
cqu-miR-1891	CPIJ009911	2	[pita, ts]	O-sialoglycoprotein endopeptidase
cqu-miR-1891	CPIJ016697	2	[pita, ts]	Leukocyte elastase inhibitor [Source:UniProtKB/TrEMBL;Acc:B0XC50]
cqu-miR-1891	CPIJ040877	2	[pita, miranda]	unspecified product
cqu-miR-1891	CPIJ004812	2	[pita, miranda]	Apoptosis inhibitor [Source:UniProtKB/TrEMBL;Acc:B0WCI8]
cqu-miR-1891	CPIJ005864	2	[pita, ts]	T-complex protein 1 subunit theta [Source:UniProtKB/TrEMBL;Acc:B0WG55]
cqu-miR-1891	CPIJ003608	2	[pita, ts]	glycerol-3-phosphate dehydrogenase, mitochondrial precursor
cqu-miR-1891	CPIJ004070	2	[pita, ts]	ferritin heavy chain-like protein
cqu-miR-1891	CPIJ019131	2	[pita, ts]	DEAD box ATP-dependent RNA helicase [Source:UniProtKB/TrEMBL;Acc:B0XJH6]
cqu-miR-2	CPIJ040863	2	[pita, ts]	unspecified product
cqu-miR-2	CPIJ003381	2	[pita, ts]	protein SERAC1
cqu-miR-2	CPIJ000760	2	[pita, ts]	Aamy domain-containing protein [Source:UniProtKB/TrEMBL;Acc:B0W1I2]
cqu-miR-2	CPIJ007345	2	[pita, miranda]	Glutamate synthase [Source:UniProtKB/TrEMBL;Acc:B0WKB3]
cqu-miR-2	CPIJ002256	2	[pita, ts]	Spermine synthase [Source:UniProtKB/TrEMBL;Acc:B0W5D7]
cqu-miR-2	CPIJ011436	2	[pita, ts]	uncharacterized protein [Source:UniProtKB/TrEMBL;Acc:B0WVQ9]
cqu-miR-2	CPIJ004897	2	[miranda, ts]	uncharacterized protein [Source:UniProtKB/TrEMBL;Acc:B0WCZ3]
cqu-miR-2	CPIJ016598	2	[pita, ts]	toll, putative
cqu-miR-2	CPIJ000323	2	[pita, ts]	uncharacterized protein [Source:UniProtKB/TrEMBL;Acc:B0VZL2]
cqu-miR-2	CPIJ006914	2	[pita, ts]	uncharacterized protein [Source:UniProtKB/TrEMBL;Acc:B0WII5]
cqu-miR-2	CPIJ013974	2	[pita, ts]	pupal cuticle protein, putative
cqu-miR-2	CPIJ003743	2	[pita, ts]	DEAD-box helicase Dbp80 [Source:UniProtKB/TrEMBL;Acc:B0W9D2]
cqu-miR-2	CPIJ004906	2	[pita, miranda]	Transcription factor BTF3 [Source:UniProtKB/TrEMBL;Acc:B0WD02]
cqu-miR-2	CPIJ002581	2	[pita, ts]	uncharacterized protein [Source:UniProtKB/TrEMBL;Acc:B0W7G6]
cqu-miR-2	CPIJ013510	2	[pita, miranda]	uncharacterized protein [Source:UniProtKB/TrEMBL;Acc:B0X273]
cqu-miR-2	CPIJ000944	2	[pita, ts]	deoxyribonuclease I, putative
cqu-miR-2	CPIJ004073	2	[pita, ts]	60S ribosomal protein L26 [Source:UniProtKB/TrEMBL;Acc:B0WAG9]
cqu-miR-2	CPIJ005380	2	[pita, ts]	Uncharacterized protein (Fragment) (Fragment) [Source:UniProtKB/TrEMBL;Acc:B0WF45]
cqu-miR-2	CPIJ017811	2	[pita, ts]	HPS [Source:UniProtKB/TrEMBL;Acc:B0XEH2]
cqu-miR-2	CPIJ003890	2	[pita, ts]	60S ribosomal protein L4 [Source:UniProtKB/TrEMBL;Acc:B0WA24]
cqu-miR-2	CPIJ012365	2	[pita, miranda]	ATP-binding cassette sub-family G member 4 [Source:UniProtKB/TrEMBL;Acc:B0X145]
cqu-miR-2	CPIJ015075	2	[pita, ts]	Heat shock protein 83 [Source:UniProtKB/TrEMBL;Acc:B0X762]
cqu-miR-2	CPIJ018146	2	[pita, ts]	uncharacterized protein [Source:UniProtKB/TrEMBL;Acc:B0XEZ8]
cqu-miR-2	CPIJ018582	2	[pita, ts]	pupal cuticle protein, putative
cqu-miR-2	CPIJ018322	2	[pita, ts]	uncharacterized protein [Source:UniProtKB/TrEMBL;Acc:B0XFV0]
cqu-miR-2	CPIJ002484	2	[pita, miranda]	uncharacterized protein [Source:UniProtKB/TrEMBL;Acc:B0W619]
cqu-miR-2	CPIJ004054	2	[pita, ts]	Putative uncharacterized protein [Source:UniProtKB/TrEMBL;Acc:B0WAF0]
cqu-miR-2	CPIJ005640	2	[pita, ts]	Heat shock protein 26 [Source:UniProtKB/TrEMBL;Acc:B0WEQ5]
cqu-miR-2	CPIJ012085	2	[pita, miranda]	SF21 [Source:UniProtKB/TrEMBL;Acc:B0WXB7]
cqu-miR-2	CPIJ004491	2	[pita, ts]	sodium/potassium/calcium exchanger 3 precursor
cqu-miR-2	CPIJ004231	2	[pita, ts]	Gram-negative bacteria binding protein [Source:UniProtKB/TrEMBL;Acc:B0WAS7]
cqu-miR-2	CPIJ006167	2	[pita, ts]	succinate dehydrogenase flavoprotein subunit, mitochondrial precursor
cqu-miR-2	CPIJ002384	2	[pita, ts]	endoplasmin precursor
cqu-miR-2	CPIJ009607	2	[pita, miranda]	Malic enzyme [Source:UniProtKB/TrEMBL;Acc:B0WQC9]
cqu-miR-2	CPIJ011373	2	[pita, ts]	uncharacterized protein [Source:UniProtKB/TrEMBL;Acc:B0WW39]
cqu-miR-2	CPIJ011992	2	[pita, ts]	unspecified product
cqu-miR-2	CPIJ010410	2	[pita, ts]	tRNA-dihydrouridine synthase
cqu-miR-2	CPIJ007229	2	[pita, ts]	tyrosyl-tRNA synthetase
cqu-miR-2	CPIJ004676	2	[pita, miranda]	Putative uncharacterized protein [Source:UniProtKB/TrEMBL;Acc:B0WC03]
cqu-miR-2	CPIJ007024	2	[pita, ts]	serine protease inhibitors, putative
cqu-miR-2	CPIJ004237	2	[pita, miranda]	uncharacterized protein [Source:UniProtKB/TrEMBL;Acc:B0WAT3]
cqu-miR-2	CPIJ008536	2	[pita, miranda]	uncharacterized protein [Source:UniProtKB/TrEMBL;Acc:B0WNP1]
cqu-miR-2	CPIJ010518	2	[pita, ts]	Phosphoenolpyruvate carboxykinase [Source:UniProtKB/TrEMBL;Acc:B0WUS0]
cqu-miR-2	CPIJ008716	2	[pita, ts]	Tubulointerstitial nephritis antigen [Source:UniProtKB/TrEMBL;Acc:B0WP36]
cqu-miR-2	CPIJ004047	2	[pita, ts]	Glutamyl-tRNA(Gln) amidotransferase subunit A, mitochondrial [Source:UniProtKB/Swiss-Prot;Acc:B0WAE3]
cqu-miR-2	CPIJ016893	2	[pita, miranda]	uncharacterized protein [Source:UniProtKB/TrEMBL;Acc:B0XBJ7]
cqu-miR-2	CPIJ014165	2	[pita, ts]	40S ribosomal protein S18
cqu-miR-2	CPIJ004399	2	[pita, ts]	uncharacterized protein [Source:UniProtKB/TrEMBL;Acc:B0WBA1]
cqu-miR-2	CPIJ003009	2	[pita, ts]	uncharacterized protein [Source:UniProtKB/TrEMBL;Acc:B0W867]
cqu-miR-2	CPIJ001390	2	[pita, ts]	Phosphatidylinositol transfer protein [Source:UniProtKB/TrEMBL;Acc:B0W3K4]
cqu-miR-2	CPIJ011997	2	[pita, ts]	zinc carboxypeptidase A 1 precursor
cqu-miR-2	CPIJ007659	2	[pita, ts]	uncharacterized protein [Source:UniProtKB/TrEMBL;Acc:B0WKF3]
cqu-miR-2	CPIJ014713	2	[pita, ts]	uncharacterized protein [Source:UniProtKB/TrEMBL;Acc:B0X5Z3]
cqu-miR-2	CPIJ007376	2	[pita, miranda]	Calreticulin [Source:UniProtKB/TrEMBL;Acc:B0WJE0]
cqu-miR-2	CPIJ001496	2	[miranda, seed2-8]	unspecified product
cqu-miR-2	CPIJ003258	2	[pita, ts]	uncharacterized protein [Source:UniProtKB/TrEMBL;Acc:B0W7E5]
cqu-miR-2	CPIJ005535	2	[pita, ts]	Short-chain dehydrogenase [Source:UniProtKB/TrEMBL;Acc:B0WE78]
cqu-miR-2	CPIJ018010	2	[pita, ts]	vasorin precursor
cqu-miR-2	CPIJ008231	2	[pita, ts]	pupal cuticle protein, putative
cqu-miR-2	CPIJ001869	2	[pita, ts]	uncharacterized protein [Source:UniProtKB/TrEMBL;Acc:B0W4L2]
cqu-miR-2	CPIJ004565	2	[pita, ts]	Wd-repeat protein [Source:UniProtKB/TrEMBL;Acc:B0WC95]
cqu-miR-2	CPIJ018721	2	[pita, ts]	uncharacterized protein [Source:UniProtKB/TrEMBL;Acc:B0XGT7]
cqu-miR-2	CPIJ003491	2	[pita, ts]	Cuticle protein [Source:UniProtKB/TrEMBL;Acc:B0W8R6]
cqu-miR-2	CPIJ015488	2	[pita, ts]	sigma DNA polymerase, putative
cqu-miR-2	CPIJ016781	2	[pita, miranda]	uncharacterized protein [Source:UniProtKB/TrEMBL;Acc:B0XDK5]
cqu-miR-2	CPIJ016534	2	[pita, ts]	unspecified product
cqu-miR-2	CPIJ009308	2	[pita, ts]	neutral alpha-glucosidase AB precursor
cqu-miR-2	CPIJ006768	2	[pita, ts]	Phosphomannomutase [Source:UniProtKB/TrEMBL;Acc:B0WHH5]
cqu-miR-2	CPIJ000077	2	[pita, ts]	unspecified product
cqu-miR-2	CPIJ013207	2	[pita, miranda]	Wd-repeat protein [Source:UniProtKB/TrEMBL;Acc:B0X109]
cqu-miR-2	CPIJ001227	2	[pita, ts]	Actin [Source:UniProtKB/TrEMBL;Acc:B0W2C4]
cqu-miR-2	CPIJ040874	2	[pita, ts]	unspecified product
cqu-miR-2	CPIJ006472	2	[pita, ts]	Myo-inositol-1 phosphate synthase [Source:UniProtKB/TrEMBL;Acc:B0WI11]
cqu-miR-2	CPIJ010730	2	[pita, ts]	lysozyme P, putative
cqu-miR-2	CPIJ013364	2	[pita, ts]	Tropomyosin invertebrate [Source:UniProtKB/TrEMBL;Acc:B0X3L6]
cqu-miR-2	CPIJ014706	2	[pita, miranda]	uncharacterized protein [Source:UniProtKB/TrEMBL;Acc:B0X5Y6]
cqu-miR-2	CPIJ006473	2	[pita, miranda]	uncharacterized protein [Source:UniProtKB/TrEMBL;Acc:B0WI12]
cqu-miR-2	CPIJ018187	2	[pita, ts]	Folate carrier protein [Source:UniProtKB/TrEMBL;Acc:B0XFC5]
cqu-miR-2	CPIJ008571	2	[pita, miranda]	UDP-glucuronosyltransferase, putative
cqu-miR-2	CPIJ009721	2	[pita, ts]	Ubiquitin carboxyl-terminal hydrolase 34 [Source:UniProtKB/TrEMBL;Acc:B0WS35]
cqu-miR-2	CPIJ016965	2	[pita, ts]	odorant binding protein OBP28
cqu-miR-2	CPIJ019414	2	[pita, miranda]	uncharacterized protein [Source:UniProtKB/TrEMBL;Acc:B0XJP4]
cqu-miR-2	CPIJ005493	2	[pita, ts]	uncharacterized protein [Source:UniProtKB/TrEMBL;Acc:B0WE36]
cqu-miR-2	CPIJ018005	2	[pita, ts]	Helicase conserved C-terminal domain containing protein [Source:UniProtKB/TrEMBL;Acc:B0XEZ1]
cqu-miR-252-3p	CPIJ002834	2	[pita, ts]	Translocation associated membrane protein [Source:UniProtKB/TrEMBL;Acc:B0W8F6]
cqu-miR-252-3p	CPIJ012259	2	[pita, miranda]	Moesin/ezrin/radixin homolog 1 [Source:UniProtKB/Swiss-Prot;Acc:B0WYY2]
cqu-miR-252-3p	CPIJ001605	2	[pita, ts]	pro-resilin precursor
cqu-miR-252-3p	CPIJ001400	2	[pita, miranda]	gtpase_rho
cqu-miR-252-3p	CPIJ013478	2	[pita, miranda]	uncharacterized protein [Source:UniProtKB/TrEMBL;Acc:B0X436]
cqu-miR-252-3p	CPIJ009317	2	[pita, ts]	Bmp-induced factor [Source:UniProtKB/TrEMBL;Acc:B0WR06]
cqu-miR-252-3p	CPIJ009656	2	[miranda, seed2-8]	uncharacterized protein [Source:UniProtKB/TrEMBL;Acc:B0WRM0]
cqu-miR-252-3p	CPIJ011898	2	[pita, ts]	Inorganic pyrophosphatase [Source:UniProtKB/TrEMBL;Acc:B0WXH5]
cqu-miR-252-3p	CPIJ016711	2	[miranda, seed2-8]	Splicing factor U2af 38 kDa subunit [Source:UniProtKB/TrEMBL;Acc:B0XC18]
cqu-miR-252-3p	CPIJ006030	2	[pita, ts]	ubiquinol-cytochrome c reductase complex 14 kDa protein
cqu-miR-252-3p	CPIJ009911	2	[pita, miranda]	O-sialoglycoprotein endopeptidase
cqu-miR-252-3p	CPIJ007535	2	[pita, ts]	Adhesive serine protease [Source:UniProtKB/TrEMBL;Acc:B0WLR7]
cqu-miR-252-3p	CPIJ015286	2	[miranda, seed2-8]	60S ribosomal protein L12 [Source:UniProtKB/TrEMBL;Acc:B0X7A6]
cqu-miR-252-3p	CPIJ002728	2	[pita, ts]	Splicing factor 3A subunit 3 [Source:UniProtKB/TrEMBL;Acc:B0W6H7]
cqu-miR-252-3p	CPIJ004812	2	[pita, miranda]	Apoptosis inhibitor [Source:UniProtKB/TrEMBL;Acc:B0WCI8]
cqu-miR-252-3p	CPIJ003120	2	[miranda, seed2-8]	Putative uncharacterized protein [Source:UniProtKB/TrEMBL;Acc:B0W722]
cqu-miR-252-3p	CPIJ018005	2	[pita, ts]	Helicase conserved C-terminal domain containing protein [Source:UniProtKB/TrEMBL;Acc:B0XEZ1]
cqu-miR-252-3p	CPIJ011705	2	[pita, ts]	Myelin expression factor 2 [Source:UniProtKB/TrEMBL;Acc:B0WYU6]
cqu-miR-252-3p	CPIJ004710	2	[pita, ts]	Bifunctional protein folD [Source:UniProtKB/TrEMBL;Acc:B0WDF0]
cqu-miR-252-3p	CPIJ002256	2	[pita, miranda]	Spermine synthase [Source:UniProtKB/TrEMBL;Acc:B0W5D7]
cqu-miR-252-3p	CPIJ016789	2	[pita, miranda]	Zinc finger protein [Source:UniProtKB/TrEMBL;Acc:B0XBC3]
cqu-miR-252-3p	CPIJ005942	2	[pita, ts]	uncharacterized protein [Source:UniProtKB/TrEMBL;Acc:B0WFA6]
cqu-miR-252-3p	CPIJ012023	2	[pita, miranda]	Oxidoreductase [Source:UniProtKB/TrEMBL;Acc:B0WY18]
cqu-miR-252-3p	CPIJ005943	2	[pita, ts]	uncharacterized protein [Source:UniProtKB/TrEMBL;Acc:B0WFA7]
cqu-miR-252-3p	CPIJ014664	2	[pita, miranda]	NADPH-cytochrome P450 reductase
cqu-miR-252-3p	CPIJ002952	2	[pita, miranda]	uncharacterized protein [Source:UniProtKB/TrEMBL;Acc:B0W786]
cqu-miR-252-3p	CPIJ014227	2	[pita, miranda]	SEC14, putative
cqu-miR-252-3p	CPIJ000752	2	[miranda, seed2-8]	uncharacterized protein [Source:UniProtKB/TrEMBL;Acc:B0W1H4]
cqu-miR-252-3p	CPIJ000753	2	[pita, miranda]	unspecified product
cqu-miR-252-3p	CPIJ007760	2	[pita, ts]	uncharacterized protein [Source:UniProtKB/TrEMBL;Acc:B0WKM9]
cqu-miR-252-3p	CPIJ013259	2	[pita, ts]	myosin light chain 1, putative
cqu-miR-252-3p	CPIJ002493	2	[pita, miranda]	Cation efflux protein/ zinc transporter [Source:UniProtKB/TrEMBL;Acc:B0W628]
cqu-miR-252-3p	CPIJ002605	2	[miranda, seed2-8]	protein serine/threonine kinase, putative
cqu-miR-252-3p	CPIJ000125	2	[pita, ts]	unspecified product
cqu-miR-252-3p	CPIJ010269	2	[pita, miranda]	uncharacterized protein [Source:UniProtKB/TrEMBL;Acc:B0WTA8]
cqu-miR-252-3p	CPIJ010703	2	[pita, ts]	uncharacterized protein [Source:UniProtKB/TrEMBL;Acc:B0WWH2]
cqu-miR-252-3p	CPIJ009054	2	[pita, ts]	coiled-coil domain-containing protein 47 precursor
cqu-miR-252-3p	CPIJ017907	2	[pita, ts]	unspecified product
cqu-miR-252-3p	CPIJ000657	2	[pita, ts]	uncharacterized protein [Source:UniProtKB/TrEMBL;Acc:B0W136]
cqu-miR-252-3p	CPIJ010788	2	[pita, miranda]	odorant binding protein OBP52
cqu-miR-252-3p	CPIJ016308	2	[miranda, seed2-8]	Putative uncharacterized protein [Source:UniProtKB/TrEMBL;Acc:B0XA17]
cqu-miR-252-3p	CPIJ002384	2	[pita, ts]	endoplasmin precursor
cqu-miR-252-3p	CPIJ013577	2	[pita, miranda]	Selenium-binding protein 2 [Source:UniProtKB/TrEMBL;Acc:B0X2S7]
cqu-miR-252-3p	CPIJ004059	2	[pita, ts]	uncharacterized protein [Source:UniProtKB/TrEMBL;Acc:B0WAF5]
cqu-miR-252-5p	CPIJ014935	2	[pita, ts]	DEAD box ATP-dependent RNA helicase [Source:UniProtKB/TrEMBL;Acc:B0X5U8]
cqu-miR-252-5p	CPIJ007338	2	[pita, ts]	uncharacterized protein [Source:UniProtKB/TrEMBL;Acc:B0WKA6]
cqu-miR-252-5p	CPIJ018582	2	[pita, ts]	pupal cuticle protein, putative
cqu-miR-252-5p	CPIJ018322	2	[pita, miranda]	uncharacterized protein [Source:UniProtKB/TrEMBL;Acc:B0XFV0]
cqu-miR-252-5p	CPIJ016326	2	[pita, miranda]	uncharacterized protein [Source:UniProtKB/TrEMBL;Acc:B0XA35]
cqu-miR-252-5p	CPIJ003890	2	[pita, ts]	60S ribosomal protein L4 [Source:UniProtKB/TrEMBL;Acc:B0WA24]
cqu-miR-252-5p	CPIJ000830	2	[pita, ts]	uncharacterized protein [Source:UniProtKB/TrEMBL;Acc:B0W169]
cqu-miR-252-5p	CPIJ017724	2	[pita, ts]	uncharacterized protein [Source:UniProtKB/TrEMBL;Acc:B0XE62]
cqu-miR-252-5p	CPIJ019091	2	[pita, ts]	Uncharacterized protein (Fragment) (Fragment) [Source:UniProtKB/TrEMBL;Acc:B0XI15]
cqu-miR-252-5p	CPIJ010008	2	[pita, miranda]	unspecified product
cqu-miR-252-5p	CPIJ003013	2	[pita, ts]	40S ribosomal protein S4 [Source:UniProtKB/TrEMBL;Acc:B0W871]
cqu-miR-252-5p	CPIJ010703	2	[pita, ts]	uncharacterized protein [Source:UniProtKB/TrEMBL;Acc:B0WWH2]
cqu-miR-252-5p	CPIJ013392	2	[pita, ts]	uncharacterized protein [Source:UniProtKB/TrEMBL;Acc:B0X1Q2]
cqu-miR-252-5p	CPIJ001344	2	[pita, ts]	uncharacterized protein [Source:UniProtKB/TrEMBL;Acc:B0W338]
cqu-miR-252-5p	CPIJ020092	2	[pita, ts]	uncharacterized protein [Source:UniProtKB/TrEMBL;Acc:B0XKZ8]
cqu-miR-252-5p	CPIJ006167	2	[pita, ts]	succinate dehydrogenase flavoprotein subunit, mitochondrial precursor
cqu-miR-252-5p	CPIJ010594	2	[pita, ts]	uncharacterized protein [Source:UniProtKB/TrEMBL;Acc:B0WT69]
cqu-miR-252-5p	CPIJ000024	2	[pita, ts]	uncharacterized protein [Source:UniProtKB/TrEMBL;Acc:B0VZ64]
cqu-miR-252-5p	CPIJ002844	2	[pita, ts]	Putative uncharacterized protein [Source:UniProtKB/TrEMBL;Acc:B0W6P1]
cqu-miR-252-5p	CPIJ000731	2	[pita, ts]	suppressor/enhancer of lin-12 protein 9 precursor
cqu-miR-252-5p	CPIJ010683	2	[pita, ts]	Transaldolase [Source:UniProtKB/TrEMBL;Acc:B0WTU7]
cqu-miR-252-5p	CPIJ001628	2	[pita, ts]	uncharacterized protein [Source:UniProtKB/TrEMBL;Acc:B0W384]
cqu-miR-252-5p	CPIJ016308	2	[pita, ts]	Putative uncharacterized protein [Source:UniProtKB/TrEMBL;Acc:B0XA17]
cqu-miR-252-5p	CPIJ015054	2	[pita, miranda]	uncharacterized protein [Source:UniProtKB/TrEMBL;Acc:B0X6E6]
cqu-miR-252-5p	CPIJ001140	2	[pita, ts]	Rhomboid-like protein [Source:UniProtKB/TrEMBL;Acc:B0W246]
cqu-miR-252-5p	CPIJ016012	2	[pita, ts]	tryptase-2 precursor
cqu-miR-252-5p	CPIJ010584	2	[pita, ts]	uncharacterized protein [Source:UniProtKB/TrEMBL;Acc:B0WT59]
cqu-miR-252-5p	CPIJ017962	2	[pita, ts]	uncharacterized protein [Source:UniProtKB/TrEMBL;Acc:B0XES6]
cqu-miR-252-5p	CPIJ006526	2	[pita, ts]	uncharacterized protein [Source:UniProtKB/TrEMBL;Acc:B0WHM6]
cqu-miR-252-5p	CPIJ014882	2	[pita, ts]	Clathrin heavy chain [Source:UniProtKB/TrEMBL;Acc:B0X5K8]
cqu-miR-252-5p	CPIJ015130	2	[pita, ts]	beta-1,3-galactosyltransferase
cqu-miR-252-5p	CPIJ015143	2	[pita, miranda]	Uncharacterized protein (Fragment) (Fragment) [Source:UniProtKB/TrEMBL;Acc:B0X6I2]
cqu-miR-252-5p	CPIJ013405	2	[pita, ts]	Suppressor of ty [Source:UniProtKB/TrEMBL;Acc:B0X1S7]
cqu-miR-252-5p	CPIJ012682	2	[pita, ts]	Mitochondrial dicarboxylate carrier [Source:UniProtKB/TrEMBL;Acc:B0WZX3]
cqu-miR-252-5p	CPIJ001760	2	[pita, ts]	unspecified product
cqu-miR-252-5p	CPIJ005723	2	[pita, ts]	uncharacterized protein [Source:UniProtKB/TrEMBL;Acc:B0WEL2]
cqu-miR-252-5p	CPIJ000184	2	[pita, ts]	Syntaxin [Source:UniProtKB/TrEMBL;Acc:B0VZR5]
cqu-miR-252-5p	CPIJ003522	2	[pita, ts]	cysteine desulfurase, mitochondrial precursor
cqu-miR-252-5p	CPIJ008241	2	[pita, ts]	Heparan sulfate n-deacetylase/n-sulfotransferase [Source:UniProtKB/TrEMBL;Acc:B0WMN5]
cqu-miR-252-5p	CPIJ018848	2	[pita, ts]	Mitochondrial protein import protein MAS5 [Source:UniProtKB/TrEMBL;Acc:B0XHR6]
cqu-miR-252-5p	CPIJ004859	2	[pita, ts]	Growth hormone-inducible transmembrane protein [Source:UniProtKB/TrEMBL;Acc:B0WCS4]
cqu-miR-252-5p	CPIJ011119	2	[pita, ts]	uncharacterized protein [Source:UniProtKB/TrEMBL;Acc:B0WVQ5]
cqu-miR-252-5p	CPIJ010392	2	[pita, ts]	PET191 polypeptide, putative
cqu-miR-252-5p	CPIJ018010	2	[pita, ts]	vasorin precursor
cqu-miR-252-5p	CPIJ014536	2	[pita, ts]	Coronin [Source:UniProtKB/TrEMBL;Acc:B0X5D8]
cqu-miR-252-5p	CPIJ014344	2	[pita, ts]	Rhomboid-like protein [Source:UniProtKB/TrEMBL;Acc:B0X6D0]
cqu-miR-252-5p	CPIJ011098	2	[pita, ts]	uncharacterized protein [Source:UniProtKB/TrEMBL;Acc:B0WVN1]
cqu-miR-252-5p	CPIJ008512	2	[pita, ts]	uncharacterized protein [Source:UniProtKB/TrEMBL;Acc:B0WNL7]
cqu-miR-252-5p	CPIJ015488	2	[pita, ts]	sigma DNA polymerase, putative
cqu-miR-252-5p	CPIJ019874	2	[pita, miranda]	salivary cysteine-rich peptide
cqu-miR-252-5p	CPIJ013450	2	[pita, ts]	uncharacterized protein [Source:UniProtKB/TrEMBL;Acc:B0X1K6]
cqu-miR-252-5p	CPIJ008259	2	[pita, ts]	uncharacterized protein [Source:UniProtKB/TrEMBL;Acc:B0WLQ1]
cqu-miR-252-5p	CPIJ009656	2	[pita, ts]	uncharacterized protein [Source:UniProtKB/TrEMBL;Acc:B0WRM0]
cqu-miR-252-5p	CPIJ014786	2	[pita, miranda]	uncharacterized protein [Source:UniProtKB/TrEMBL;Acc:B0X636]
cqu-miR-252-5p	CPIJ015740	2	[pita, ts]	regulator of chromosome condensation, putative
cqu-miR-252-5p	CPIJ005639	2	[pita, ts]	Lethal(2)essential for life protein, l2efl [Source:UniProtKB/TrEMBL;Acc:B0WEQ4]
cqu-miR-252-5p	CPIJ006046	2	[pita, ts]	uncharacterized protein [Source:UniProtKB/TrEMBL;Acc:B0WFH6]
cqu-miR-252-5p	CPIJ008862	2	[pita, ts]	Cell division protein kinase 9 [Source:UniProtKB/TrEMBL;Acc:B0WPZ6]
cqu-miR-252-5p	CPIJ010020	2	[pita, miranda]	60S ribosomal protein L7 [Source:UniProtKB/TrEMBL;Acc:B0WRP5]
cqu-miR-252-5p	CPIJ008231	2	[pita, ts]	pupal cuticle protein, putative
cqu-miR-252-5p	CPIJ009361	2	[pita, miranda]	uncharacterized protein [Source:UniProtKB/TrEMBL;Acc:B0WQ72]
cqu-miR-252-5p	CPIJ015566	2	[pita, miranda]	Cytochrome c oxidase subunit VIIa [Source:UniProtKB/TrEMBL;Acc:B0X8L8]
cqu-miR-252-5p	CPIJ016074	2	[pita, ts]	uncharacterized protein [Source:UniProtKB/TrEMBL;Acc:B0XBV4]
cqu-miR-252-5p	CPIJ012506	2	[pita, ts]	p31A, putative
cqu-miR-252-5p	CPIJ012236	2	[pita, ts]	unspecified product
cqu-miR-252-5p	CPIJ018084	2	[pita, ts]	Uty-prov protein [Source:UniProtKB/TrEMBL;Acc:B0XFK2]
cqu-miR-252-5p	CPIJ006049	2	[pita, ts]	NF-180, putative
cqu-miR-252-5p	CPIJ013350	2	[pita, ts]	uncharacterized protein [Source:UniProtKB/TrEMBL;Acc:B0X1A1]
cqu-miR-252-5p	CPIJ011179	2	[pita, ts]	Mitochondrial succinate dehydrogenase cytochrome b subunit [Source:UniProtKB/TrEMBL;Acc:B0WUV5]
cqu-miR-252-5p	CPIJ013456	2	[pita, ts]	uncharacterized protein [Source:UniProtKB/TrEMBL;Acc:B0X414]
cqu-miR-252-5p	CPIJ005490	2	[pita, ts]	Prolactin regulatory element-binding protein [Source:UniProtKB/TrEMBL;Acc:B0WE33]
cqu-miR-252-5p	CPIJ006214	2	[pita, miranda]	Salivary cysteine-rich peptide [Source:UniProtKB/TrEMBL;Acc:B0WGW5]
cqu-miR-252-5p	CPIJ006039	2	[pita, miranda]	Uncharacterized protein (Fragment) (Fragment) [Source:UniProtKB/TrEMBL;Acc:B0WFG9]
cqu-miR-252-5p	CPIJ009262	2	[pita, ts]	D-3-phosphoglycerate dehydrogenase [Source:UniProtKB/TrEMBL;Acc:B0WPU3]
cqu-miR-252-5p	CPIJ015027	2	[pita, ts]	Venom allergen 5 [Source:UniProtKB/TrEMBL;Acc:B0X6A3]
cqu-miR-252-5p	CPIJ040877	2	[pita, ts]	unspecified product
cqu-miR-252-5p	CPIJ005788	2	[pita, ts]	Yellow-e [Source:UniProtKB/TrEMBL;Acc:B0WEY8]
cqu-miR-252-5p	CPIJ018003	2	[pita, ts]	uncharacterized protein [Source:UniProtKB/TrEMBL;Acc:B0XEY9]
cqu-miR-252-5p	CPIJ012296	2	[pita, ts]	glucose dehydrogenase, putative
cqu-miR-252-5p	CPIJ000052	2	[pita, ts]	unspecified product
cqu-miR-252-5p	CPIJ004070	2	[pita, ts]	ferritin heavy chain-like protein
cqu-miR-252-5p	CPIJ007255	2	[pita, ts]	cytidylate kinase
cqu-miR-252-5p	CPIJ000144	2	[pita, ts]	unspecified product
cqu-miR-252-5p	CPIJ000492	2	[pita, ts]	uncharacterized protein [Source:UniProtKB/TrEMBL;Acc:B0W0C8]
cqu-miR-252-5p	CPIJ040879	2	[pita, miranda]	unspecified product
cqu-miR-252-5p	CPIJ018005	2	[pita, ts]	Helicase conserved C-terminal domain containing protein [Source:UniProtKB/TrEMBL;Acc:B0XEZ1]
cqu-miR-252-5p	CPIJ011705	2	[pita, ts]	Myelin expression factor 2 [Source:UniProtKB/TrEMBL;Acc:B0WYU6]
cqu-miR-252-5p	CPIJ018253	2	[pita, miranda]	uncharacterized protein [Source:UniProtKB/TrEMBL;Acc:B0XG81]
cqu-miR-252-5p	CPIJ003405	2	[pita, ts]	ATP-dependent RNA helicase A [Source:UniProtKB/TrEMBL;Acc:B0W816]
cqu-miR-252-5p	CPIJ014136	2	[pita, ts]	uncharacterized protein [Source:UniProtKB/TrEMBL;Acc:B0X4X0]
cqu-miR-252-5p	CPIJ012023	2	[pita, ts]	Oxidoreductase [Source:UniProtKB/TrEMBL;Acc:B0WY18]
cqu-miR-252-5p	CPIJ005416	2	[pita, ts]	ariadne ubiquitin-conjugating enzyme E2 binding protein
cqu-miR-252-5p	CPIJ008848	2	[pita, ts]	RPA-interacting protein alpha [Source:UniProtKB/TrEMBL;Acc:B0WPY2]
cqu-miR-252-5p	CPIJ004638	2	[pita, ts]	protein FAM8A1
cqu-miR-252-5p	CPIJ004794	2	[pita, ts]	Vacuolar ATP synthase 21 kDa proteolipid subunit [Source:UniProtKB/TrEMBL;Acc:B0WCH0]
cqu-miR-252-5p	CPIJ006289	2	[pita, ts]	transmembrane 9 superfamily protein member 4
cqu-miR-252-5p	CPIJ015791	2	[pita, ts]	uncharacterized protein [Source:UniProtKB/TrEMBL;Acc:B0X892]
cqu-miR-252-5p	CPIJ017837	2	[pita, ts]	Angiopoietin 2 [Source:UniProtKB/TrEMBL;Acc:B0XER8]
cqu-miR-252-5p	CPIJ005499	2	[pita, ts]	uncharacterized protein [Source:UniProtKB/TrEMBL;Acc:B0WE42]
cqu-miR-252-5p	CPIJ001276	2	[pita, ts]	defensin anti-microbial peptide
cqu-miR-263	CPIJ002524	2	[pita, ts]	nardilysin precursor
cqu-miR-263	CPIJ014133	2	[pita, ts]	Saposin [Source:UniProtKB/TrEMBL;Acc:B0X4W7]
cqu-miR-263	CPIJ004918	2	[pita, miranda]	Ankyrin repeat and MYND domain-containing protein 2 [Source:UniProtKB/TrEMBL;Acc:B0WD14]
cqu-miR-263	CPIJ009903	2	[pita, ts]	Uncharacterized protein (Fragment) (Fragment) [Source:UniProtKB/TrEMBL;Acc:B0WRX3]
cqu-miR-263	CPIJ012466	2	[pita, ts]	pupal cuticle protein 78E, putative
cqu-miR-263	CPIJ005609	2	[pita, miranda]	PRKCA-binding protein [Source:UniProtKB/TrEMBL;Acc:B0WEC7]
cqu-miR-263	CPIJ003476	2	[pita, ts]	Cuticle protein [Source:UniProtKB/TrEMBL;Acc:B0W902]
cqu-miR-263	CPIJ007514	2	[pita, ts]	ATPase family AAA domain-containing protein 3 [Source:UniProtKB/TrEMBL;Acc:B0WKU4]
cqu-miR-263	CPIJ016471	2	[pita, ts]	Signal transducer and activator of transcription [Source:UniProtKB/TrEMBL;Acc:B0XAD5]
cqu-miR-263	CPIJ011381	2	[pita, miranda]	serine-type enodpeptidase, putative
cqu-miR-263	CPIJ012811	2	[pita, ts]	Zinc finger protein [Source:UniProtKB/TrEMBL;Acc:B0X0Y9]
cqu-miR-263	CPIJ014566	2	[pita, miranda]	Nucleolar protein NOP5 [Source:UniProtKB/TrEMBL;Acc:B0X5E5]
cqu-miR-263	CPIJ014127	2	[pita, miranda]	uncharacterized protein [Source:UniProtKB/TrEMBL;Acc:B0X4J7]
cqu-miR-263	CPIJ000753	2	[pita, ts]	unspecified product
cqu-miR-263	CPIJ012016	2	[pita, miranda]	unspecified product
cqu-miR-263	CPIJ019115	2	[pita, ts]	Lambda-crystallin [Source:UniProtKB/TrEMBL;Acc:B0XIL0]
cqu-miR-263	CPIJ000125	2	[pita, ts]	unspecified product
cqu-miR-263	CPIJ004491	2	[pita, ts]	sodium/potassium/calcium exchanger 3 precursor
cqu-miR-263	CPIJ016316	2	[miranda, ts]	pupal cuticle protein 78E, putative
cqu-miR-263	CPIJ007471	2	[pita, ts]	Oskar [Source:UniProtKB/TrEMBL;Acc:B0WIV7]
cqu-miR-263	CPIJ016655	2	[pita, ts]	unspecified product
cqu-miR-263	CPIJ009321	2	[pita, ts]	uncharacterized protein [Source:UniProtKB/TrEMBL;Acc:B0WRB2]
cqu-miR-263	CPIJ009501	2	[pita, miranda]	60S ribosomal protein LP0
cqu-miR-263	CPIJ004054	2	[pita, ts]	Putative uncharacterized protein [Source:UniProtKB/TrEMBL;Acc:B0WAF0]
cqu-miR-263	CPIJ011284	2	[pita, ts]	Nucleosome-remodeling factor subunit NURF301 [Source:UniProtKB/TrEMBL;Acc:B0WVZ4]
cqu-miR-263	CPIJ002384	2	[pita, miranda]	endoplasmin precursor
cqu-miR-263	CPIJ001538	2	[pita, ts]	Hepatocyte growth factor-regulated tyrosine kinase substrate [Source:UniProtKB/TrEMBL;Acc:B0W2T8]
cqu-miR-263	CPIJ005644	2	[pita, ts]	protein lethal(2)essential for life
cqu-miR-263	CPIJ004394	2	[pita, miranda]	uncharacterized protein [Source:UniProtKB/TrEMBL;Acc:B0WB97]
cqu-miR-263	CPIJ012803	2	[pita, ts]	Folate carrier protein [Source:UniProtKB/TrEMBL;Acc:B0WZR7]
cqu-miR-263	CPIJ007834	2	[pita, ts]	RNA and export factor binding protein [Source:UniProtKB/TrEMBL;Acc:B0WLB4]
cqu-miR-263	CPIJ002834	2	[pita, ts]	Translocation associated membrane protein [Source:UniProtKB/TrEMBL;Acc:B0W8F6]
cqu-miR-263	CPIJ008716	2	[pita, miranda]	Tubulointerstitial nephritis antigen [Source:UniProtKB/TrEMBL;Acc:B0WP36]
cqu-miR-263	CPIJ015663	2	[pita, miranda]	Protein quiver [Source:UniProtKB/TrEMBL;Acc:B0X7N0]
cqu-miR-263	CPIJ001779	2	[pita, ts]	Syntenin-1 [Source:UniProtKB/TrEMBL;Acc:B0W419]
cqu-miR-263	CPIJ004577	2	[pita, ts]	60S ribosomal protein L29 [Source:UniProtKB/TrEMBL;Acc:B0WCA7]
cqu-miR-263	CPIJ040884	2	[pita, ts]	unspecified product
cqu-miR-263	CPIJ008169	2	[pita, ts]	uncharacterized protein [Source:UniProtKB/TrEMBL;Acc:B0WM70]
cqu-miR-263	CPIJ005907	2	[pita, miranda]	uncharacterized protein [Source:UniProtKB/TrEMBL;Acc:B0WG98]
cqu-miR-263	CPIJ005344	2	[pita, miranda]	uncharacterized protein [Source:UniProtKB/TrEMBL;Acc:B0WDK2]
cqu-miR-263	CPIJ009025	2	[pita, ts]	Protein transport protein Sec61 subunit beta [Source:UniProtKB/TrEMBL;Acc:B0WPQ9]
cqu-miR-263	CPIJ009361	2	[pita, miranda]	uncharacterized protein [Source:UniProtKB/TrEMBL;Acc:B0WQ72]
cqu-miR-263	CPIJ017507	2	[pita, ts]	Low-density lipoprotein receptor [Source:UniProtKB/TrEMBL;Acc:B0XE17]
cqu-miR-263	CPIJ010477	2	[pita, ts]	uncharacterized protein [Source:UniProtKB/TrEMBL;Acc:B0WTM4]
cqu-miR-263	CPIJ006227	2	[pita, ts]	uncharacterized protein [Source:UniProtKB/TrEMBL;Acc:B0WGX8]
cqu-miR-263	CPIJ011976	2	[pita, ts]	Protein tyrosine phosphatase, non-receptor type nt1 [Source:UniProtKB/TrEMBL;Acc:B0WY59]
cqu-miR-263	CPIJ001227	2	[pita, ts]	Actin [Source:UniProtKB/TrEMBL;Acc:B0W2C4]
cqu-miR-263	CPIJ040878	2	[pita, miranda]	unspecified product
cqu-miR-263	CPIJ008221	2	[pita, ts]	uncharacterized protein [Source:UniProtKB/TrEMBL;Acc:B0WLJ0]
cqu-miR-263	CPIJ009452	2	[pita, miranda]	Monocarboxylate transporter [Source:UniProtKB/TrEMBL;Acc:B0WRR6]
cqu-miR-263	CPIJ000232	2	[pita, ts]	Glycerol-3-phosphate dehydrogenase [NAD(+)] [Source:UniProtKB/TrEMBL;Acc:B0VZW3]
cqu-miR-263	CPIJ010891	2	[pita, ts]	uncharacterized protein [Source:UniProtKB/TrEMBL;Acc:B0WVG9]
cqu-miR-263	CPIJ009998	2	[pita, ts]	transcriptional regulator ATRX, putative
cqu-miR-263	CPIJ000761	2	[pita, miranda]	unspecified product
cqu-miR-263	CPIJ015187	2	[pita, ts]	Myotubularin [Source:UniProtKB/TrEMBL;Acc:B0X6Y0]
cqu-miR-263	CPIJ007153	2	[pita, ts]	Carbamoyl-phosphate synthase large chain [Source:UniProtKB/TrEMBL;Acc:B0WJ24]
cqu-miR-275	CPIJ012492	2	[pita, ts]	uncharacterized protein [Source:UniProtKB/TrEMBL;Acc:B0WYJ5]
cqu-miR-275	CPIJ015740	2	[pita, miranda]	regulator of chromosome condensation, putative
cqu-miR-275	CPIJ005907	2	[pita, ts]	uncharacterized protein [Source:UniProtKB/TrEMBL;Acc:B0WG98]
cqu-miR-275	CPIJ008582	2	[pita, ts]	Single-pass membrane and coiled-coil domain-containing protein 4 homolog [Source:UniProtKB/Swiss-Prot;Acc:B0WN94]
cqu-miR-275	CPIJ003246	2	[miranda, seed2-8]	uncharacterized protein [Source:UniProtKB/TrEMBL;Acc:B0W7D3]
cqu-miR-275	CPIJ016432	2	[pita, ts]	vacuolar ATP synthase subunit F
cqu-miR-275	CPIJ010554	2	[pita, ts]	uncharacterized protein [Source:UniProtKB/TrEMBL;Acc:B0WT29]
cqu-miR-275	CPIJ000130	2	[pita, ts]	Heterogeneous nuclear ribonucleoprotein k [Source:UniProtKB/TrEMBL;Acc:B0VZ31]
cqu-miR-275	CPIJ005597	2	[pita, ts]	Glyceraldehyde-3-phosphate dehydrogenase [Source:UniProtKB/TrEMBL;Acc:B0WEB5]
cqu-miR-275	CPIJ001838	2	[miranda, seed2-8]	Cuticle protein [Source:UniProtKB/TrEMBL;Acc:B0W478]
cqu-miR-275	CPIJ014945	2	[pita, ts]	Nuclear hormone receptor ftz-f1 [Source:UniProtKB/TrEMBL;Acc:B0X5V8]
cqu-miR-275	CPIJ005941	2	[pita, ts]	ADP,ATP carrier protein 2 [Source:UniProtKB/TrEMBL;Acc:B0WFA5]
cqu-miR-275	CPIJ002979	2	[pita, ts]	Cactin [Source:UniProtKB/TrEMBL;Acc:B0W837]
cqu-miR-275	CPIJ013696	2	[pita, ts]	Putative uncharacterized protein [Source:UniProtKB/TrEMBL;Acc:B0X307]
cqu-miR-275	CPIJ011583	2	[pita, miranda]	Putative uncharacterized protein [Source:UniProtKB/TrEMBL;Acc:B0WXT8]
cqu-miR-275	CPIJ012925	2	[pita, ts]	peritrophin-1 precursor
cqu-miR-275	CPIJ008361	2	[pita, miranda]	Double-stranded RNA-binding protein zn72d [Source:UniProtKB/TrEMBL;Acc:B0WMC3]
cqu-miR-275	CPIJ015806	2	[pita, ts]	Putative uncharacterized protein [Source:UniProtKB/TrEMBL;Acc:B0X9P3]
cqu-miR-275	CPIJ009519	2	[pita, ts]	40S ribosomal protein S29 [Source:UniProtKB/Swiss-Prot;Acc:Q9NB51]
cqu-miR-275	CPIJ010601	2	[pita, ts]	N-terminal acetyltransferase A complex catalytic subunit ARD1 [Source:UniProtKB/TrEMBL;Acc:B0WT76]
cqu-miR-275	CPIJ013049	2	[pita, ts]	Galectin [Source:UniProtKB/TrEMBL;Acc:B0X1F5]
cqu-miR-276-3p	CPIJ040878	2	[pita, ts]	unspecified product
cqu-miR-276-3p	CPIJ009823	2	[pita, miranda]	TBC1 domain family member 7 [Source:UniProtKB/TrEMBL;Acc:B0WS62]
cqu-miR-276-3p	CPIJ009185	2	[pita, ts]	uncharacterized protein [Source:UniProtKB/TrEMBL;Acc:B0WPN9]
cqu-miR-276-3p	CPIJ016051	2	[pita, ts]	vitellogenin, putative
cqu-miR-276-3p	CPIJ018005	2	[pita, ts]	Helicase conserved C-terminal domain containing protein [Source:UniProtKB/TrEMBL;Acc:B0XEZ1]
cqu-miR-276-3p	CPIJ012460	2	[pita, ts]	Inositol hexakisphosphate and diphosphoinositol-pentakisphosphate kinase [Source:UniProtKB/TrEMBL;Acc:B0WZB4]
cqu-miR-276-3p	CPIJ040863	2	[pita, ts]	unspecified product
cqu-miR-276-3p	CPIJ015554	2	[pita, miranda]	40S ribosomal protein S28 [Source:UniProtKB/TrEMBL;Acc:B0X8K6]
cqu-miR-276-3p	CPIJ015893	2	[pita, ts]	protein disulfide isomerase
cqu-miR-276-3p	CPIJ017217	2	[pita, ts]	ubiquinol-cytochrome c reductase iron-sulfur subunit
cqu-miR-276-3p	CPIJ016789	2	[pita, ts]	Zinc finger protein [Source:UniProtKB/TrEMBL;Acc:B0XBC3]
cqu-miR-276-3p	CPIJ005157	2	[pita, ts]	uncharacterized protein [Source:UniProtKB/TrEMBL;Acc:B0WE03]
cqu-miR-276-3p	CPIJ004532	2	[pita, miranda]	40S ribosomal protein S17 [Source:UniProtKB/TrEMBL;Acc:B0WC62]
cqu-miR-276-3p	CPIJ006287	2	[pita, ts]	uncharacterized protein [Source:UniProtKB/TrEMBL;Acc:B0WGB9]
cqu-miR-276-3p	CPIJ009442	2	[pita, miranda]	prenylated Rab acceptor protein 1
cqu-miR-276-3p	CPIJ000248	2	[pita, miranda]	uncharacterized protein [Source:UniProtKB/TrEMBL;Acc:B0VZD7]
cqu-miR-276-3p	CPIJ004019	2	[pita, miranda]	saccharopine dehydrogenase domain-containing protein, putative
cqu-miR-276-3p	CPIJ017217	2	[pita, ts]	ubiquinol-cytochrome c reductase iron-sulfur subunit
cqu-miR-276-3p	CPIJ015556	2	[pita, miranda]	40S ribosomal protein S28 [Source:UniProtKB/TrEMBL;Acc:B0X8K6]
cqu-miR-276-3p	CPIJ013696	2	[pita, ts]	Putative uncharacterized protein [Source:UniProtKB/TrEMBL;Acc:B0X307]
cqu-miR-276-3p	CPIJ015899	2	[pita, ts]	myosin heavy chain, nonmuscle or smooth muscle
cqu-miR-276-3p	CPIJ015443	2	[pita, ts]	uncharacterized protein [Source:UniProtKB/TrEMBL;Acc:B0X8G3]
cqu-miR-276-3p	CPIJ016326	2	[pita, ts]	uncharacterized protein [Source:UniProtKB/TrEMBL;Acc:B0XA35]
cqu-miR-276-3p	CPIJ004359	2	[pita, ts]	Coiled-coil domain-containing protein 130 [Source:UniProtKB/TrEMBL;Acc:B0WBN4]
cqu-miR-276-3p	CPIJ005134	2	[pita, ts]	Calpain [Source:UniProtKB/TrEMBL;Acc:B0WDD1]
cqu-miR-276-3p	CPIJ004076	2	[pita, miranda]	Bifunctional protein NCOAT [Source:UniProtKB/TrEMBL;Acc:B0WAH2]
cqu-miR-276-3p	CPIJ000508	2	[pita, ts]	Uncharacterized protein (Fragment) (Fragment) [Source:UniProtKB/TrEMBL;Acc:B0W0E4]
cqu-miR-276-3p	CPIJ007515	2	[pita, ts]	uncharacterized protein [Source:UniProtKB/TrEMBL;Acc:B0WKU5]
cqu-miR-276-3p	CPIJ015624	2	[pita, miranda]	60S ribosomal protein L17 [Source:UniProtKB/TrEMBL;Acc:B0X7V4]
cqu-miR-276-3p	CPIJ008203	2	[pita, ts]	Transketolase [Source:UniProtKB/TrEMBL;Acc:B0WL69]
cqu-miR-276-3p	CPIJ002043	2	[pita, ts]	Translocon-associated protein, delta subunit [Source:UniProtKB/TrEMBL;Acc:B0W4D9]
cqu-miR-276-3p	CPIJ012970	2	[pita, miranda]	eukaryotic translation initiation factor 3 subunit 5
cqu-miR-276-3p	CPIJ012085	2	[pita, miranda]	SF21 [Source:UniProtKB/TrEMBL;Acc:B0WXB7]
cqu-miR-276-3p	CPIJ000125	2	[pita, ts]	unspecified product
cqu-miR-276-3p	CPIJ010594	2	[pita, ts]	uncharacterized protein [Source:UniProtKB/TrEMBL;Acc:B0WT69]
cqu-miR-276-3p	CPIJ012803	2	[pita, ts]	Folate carrier protein [Source:UniProtKB/TrEMBL;Acc:B0WZR7]
cqu-miR-276-3p	CPIJ000205	2	[pita, ts]	60S ribosomal protein L18 [Source:UniProtKB/TrEMBL;Acc:B0VZT6]
cqu-miR-276-3p	CPIJ000540	2	[pita, ts]	uncharacterized protein [Source:UniProtKB/TrEMBL;Acc:B0W0H6]
cqu-miR-276-3p	CPIJ008075	2	[pita, ts]	Metallophosphoesterase 1 [Source:UniProtKB/TrEMBL;Acc:B0WKW5]
cqu-miR-276-3p	CPIJ016731	2	[pita, ts]	uncharacterized protein [Source:UniProtKB/TrEMBL;Acc:B0XBB0]
cqu-miR-276-3p	CPIJ007180	2	[pita, ts]	Neutral sphingomyelinase [Source:UniProtKB/TrEMBL;Acc:B0WJ51]
cqu-miR-276-3p	CPIJ015131	2	[pita, ts]	Mitochondrial intermembrane space import and assembly protein 40 [Source:UniProtKB/TrEMBL;Acc:B0X6P5]
cqu-miR-276-3p	CPIJ000276	2	[pita, ts]	Proteasome inhibitor PI31 subunit [Source:UniProtKB/TrEMBL;Acc:B0VZG5]
cqu-miR-276-3p	CPIJ013474	2	[pita, miranda]	uncharacterized protein [Source:UniProtKB/TrEMBL;Acc:B0X432]
cqu-miR-276-3p	CPIJ011119	2	[pita, ts]	uncharacterized protein [Source:UniProtKB/TrEMBL;Acc:B0WVQ5]
cqu-miR-276-3p	CPIJ005882	2	[pita, ts]	Enhancer of yellow 2 transcription factor [Source:UniProtKB/Swiss-Prot;Acc:B0WG73]
cqu-miR-276-3p	CPIJ003878	2	[pita, ts]	uncharacterized protein [Source:UniProtKB/TrEMBL;Acc:B0WA12]
cqu-miR-276-3p	CPIJ000795	2	[pita, ts]	unspecified product
cqu-miR-276-3p	CPIJ012675	2	[pita, ts]	Sugar transporter [Source:UniProtKB/TrEMBL;Acc:B0WZW6]
cqu-miR-276-3p	CPIJ010110	2	[pita, miranda]	uncharacterized protein [Source:UniProtKB/TrEMBL;Acc:B0WTL0]
cqu-miR-276-3p	CPIJ011898	2	[pita, ts]	Inorganic pyrophosphatase [Source:UniProtKB/TrEMBL;Acc:B0WXH5]
cqu-miR-276-3p	CPIJ005681	2	[pita, ts]	Phosphoglucomutase [Source:UniProtKB/TrEMBL;Acc:B0WEU6]
cqu-miR-276-3p	CPIJ014243	2	[pita, miranda]	NADH dehydrogenase iron-sulfur protein 6, mitochondrial precursor
cqu-miR-276-3p	CPIJ013364	2	[pita, ts]	Tropomyosin invertebrate [Source:UniProtKB/TrEMBL;Acc:B0X3L6]
cqu-miR-276-3p	CPIJ018187	2	[pita, ts]	Folate carrier protein [Source:UniProtKB/TrEMBL;Acc:B0XFC5]
cqu-miR-276-3p	CPIJ012506	2	[pita, ts]	p31A, putative
cqu-miR-276-3p	CPIJ002352	2	[pita, ts]	Cationic amino acid transporter [Source:UniProtKB/TrEMBL;Acc:B0W5W2]
cqu-miR-276-3p	CPIJ011269	2	[pita, ts]	mitochondrial NADH:ubiquinone oxidoreductase B14.7 subunit, putative
cqu-miR-276-5p	CPIJ013049	2	[pita, ts]	Galectin [Source:UniProtKB/TrEMBL;Acc:B0X1F5]
cqu-miR-276-5p	CPIJ016012	2	[pita, ts]	tryptase-2 precursor
cqu-miR-276-5p	CPIJ006869	2	[pita, ts]	mast cell protease 3 precursor
cqu-miR-276-5p	CPIJ008231	2	[pita, ts]	pupal cuticle protein, putative
cqu-miR-276-5p	CPIJ012143	2	[pita, ts]	Phosrestin-1 [Source:UniProtKB/TrEMBL;Acc:B0WZD5]
cqu-miR-276-5p	CPIJ001239	2	[pita, miranda]	cathepsin B precursor
cqu-miR-276-5p	CPIJ000077	2	[pita, ts]	unspecified product
cqu-miR-276-5p	CPIJ012504	2	[pita, miranda]	uncharacterized protein [Source:UniProtKB/TrEMBL;Acc:B0WYK7]
cqu-miR-276-5p	CPIJ017506	2	[pita, ts]	Alanine aminotransferase [Source:UniProtKB/TrEMBL;Acc:B0X4U1]
cqu-miR-276-5p	CPIJ004116	2	[pita, ts]	lateral signalling target protein 2
cqu-miR-276-5p	CPIJ014410	2	[pita, miranda]	Mitochondrial cytochrome c1 [Source:UniProtKB/TrEMBL;Acc:B0X4M6]
cqu-miR-276-5p	CPIJ015566	2	[pita, ts]	Cytochrome c oxidase subunit VIIa [Source:UniProtKB/TrEMBL;Acc:B0X8L8]
cqu-miR-276-5p	CPIJ040877	2	[pita, ts]	unspecified product
cqu-miR-276-5p	CPIJ014777	2	[pita, ts]	Phosrestin-1 [Source:UniProtKB/TrEMBL;Acc:B0WZD5]
cqu-miR-276-5p	CPIJ012296	2	[pita, ts]	glucose dehydrogenase, putative
cqu-miR-276-5p	CPIJ000775	2	[pita, ts]	unspecified product
cqu-miR-276-5p	CPIJ018590	2	[pita, ts]	NADH dehydrogenase iron-sulfur protein 8, mitochondrial precursor
cqu-miR-276-5p	CPIJ006081	2	[pita, miranda]	trypsin alpha precursor
cqu-miR-276-5p	CPIJ001289	2	[miranda, seed2-8]	Eukaryotic translation initiation factor 5A [Source:UniProtKB/TrEMBL;Acc:B0W2N9]
cqu-miR-276-5p	CPIJ004537	2	[pita, miranda]	double-strand break repair protein MRE11
cqu-miR-276-5p	CPIJ003836	2	[pita, miranda]	integrin beta-nu precursor
cqu-miR-276-5p	CPIJ000753	2	[pita, ts]	unspecified product
cqu-miR-276-5p	CPIJ019181	2	[pita, ts]	U1 small nuclear ribonucleoprotein C [Source:UniProtKB/TrEMBL;Acc:B0XIH6]
cqu-miR-276-5p	CPIJ018582	2	[pita, ts]	pupal cuticle protein, putative
cqu-miR-276-5p	CPIJ000746	2	[pita, ts]	uncharacterized protein [Source:UniProtKB/TrEMBL;Acc:B0W0S7]
cqu-miR-276-5p	CPIJ008987	2	[pita, ts]	Nascent polypeptide associated complex alpha subunit [Source:UniProtKB/TrEMBL;Acc:B0WPI0]
cqu-miR-276-5p	CPIJ011992	2	[pita, ts]	unspecified product
cqu-miR-276-5p	CPIJ007228	2	[pita, miranda]	heat shock protein, putative
cqu-miR-277	CPIJ003761	2	[pita, miranda]	wnt inhibitory factor 1 precursor
cqu-miR-277	CPIJ001317	2	[pita, miranda]	uncharacterized protein [Source:UniProtKB/TrEMBL;Acc:B0W311]
cqu-miR-277	CPIJ005888	2	[pita, miranda]	uncharacterized protein [Source:UniProtKB/TrEMBL;Acc:B0WG79]
cqu-miR-277	CPIJ000259	2	[pita, ts]	Innexin [Source:UniProtKB/TrEMBL;Acc:B0VZE8]
cqu-miR-277	CPIJ016420	2	[pita, miranda]	uncharacterized protein [Source:UniProtKB/TrEMBL;Acc:B0XA05]
cqu-miR-277	CPIJ003502	2	[pita, ts]	DC2 protein [Source:UniProtKB/TrEMBL;Acc:B0W8S7]
cqu-miR-277	CPIJ005788	2	[pita, ts]	Yellow-e [Source:UniProtKB/TrEMBL;Acc:B0WEY8]
cqu-miR-277	CPIJ013829	2	[pita, ts]	uncharacterized protein [Source:UniProtKB/TrEMBL;Acc:B0X2Y9]
cqu-miR-277	CPIJ013725	2	[pita, miranda]	dimethylaniline monooxygenase
cqu-miR-277	CPIJ011729	2	[pita, ts]	myosin light chain 1, putative
cqu-miR-277	CPIJ019582	2	[pita, miranda]	uncharacterized protein [Source:UniProtKB/TrEMBL;Acc:B0XA05]
cqu-miR-277	CPIJ004839	2	[pita, ts]	transmembrane and coiled-coil domain-containing protein 1
cqu-miR-277	CPIJ003931	2	[pita, miranda]	uncharacterized protein [Source:UniProtKB/TrEMBL;Acc:B0WAM0]
cqu-miR-277	CPIJ002342	2	[pita, ts]	3-ketoacyl-coa thiolase, mitochondrial
cqu-miR-277	CPIJ001216	2	[pita, ts]	uncharacterized protein [Source:UniProtKB/TrEMBL;Acc:B0W2B3]
cqu-miR-277	CPIJ040863	2	[pita, ts]	unspecified product
cqu-miR-277	CPIJ003381	2	[pita, ts]	protein SERAC1
cqu-miR-277	CPIJ000760	2	[pita, miranda]	Aamy domain-containing protein [Source:UniProtKB/TrEMBL;Acc:B0W1I2]
cqu-miR-277	CPIJ004440	2	[pita, ts]	GDT1 family protein [Source:UniProtKB/TrEMBL;Acc:B0WBE2]
cqu-miR-277	CPIJ007345	2	[miranda, ts]	Glutamate synthase [Source:UniProtKB/TrEMBL;Acc:B0WKB3]
cqu-miR-277	CPIJ018343	2	[pita, ts]	toll, putative
cqu-miR-277	CPIJ000496	2	[miranda, seed2-8]	uncharacterized protein [Source:UniProtKB/TrEMBL;Acc:B0W0D2]
cqu-miR-277	CPIJ003384	2	[miranda, seed2-8]	deoxyribonuclease I, putative
cqu-miR-277	CPIJ011777	2	[pita, ts]	FK506-binding protein 2 precursor
cqu-miR-277	CPIJ003743	2	[pita, ts]	DEAD-box helicase Dbp80 [Source:UniProtKB/TrEMBL;Acc:B0W9D2]
cqu-miR-277	CPIJ004710	2	[pita, ts]	Bifunctional protein folD [Source:UniProtKB/TrEMBL;Acc:B0WDF0]
cqu-miR-277	CPIJ016775	2	[pita, miranda]	40S ribosomal protein S26 [Source:UniProtKB/TrEMBL;Acc:B0XDJ9]
cqu-miR-277	CPIJ004815	2	[pita, miranda]	Uricase [Source:UniProtKB/TrEMBL;Acc:B0WCJ1]
cqu-miR-277	CPIJ015086	2	[pita, ts]	ATP synthase subunit d [Source:UniProtKB/TrEMBL;Acc:B0X7Q1]
cqu-miR-277	CPIJ011427	2	[pita, ts]	uncharacterized protein [Source:UniProtKB/TrEMBL;Acc:B0WW74]
cqu-miR-277	CPIJ002514	2	[pita, ts]	pyruvate carboxylase, mitochondrial precursor
cqu-miR-277	CPIJ011775	2	[pita, ts]	Serpin B6 [Source:UniProtKB/TrEMBL;Acc:B0WYP6]
cqu-miR-277	CPIJ000394	2	[pita, ts]	G-protein, gamma-subunit, putative
cqu-miR-277	CPIJ004692	2	[pita, ts]	Bicoid stability factor [Source:UniProtKB/TrEMBL;Acc:B0WC19]
cqu-miR-277	CPIJ016041	2	[pita, miranda]	uncharacterized protein [Source:UniProtKB/TrEMBL;Acc:B0X9T2]
cqu-miR-277	CPIJ000753	2	[pita, ts]	unspecified product
cqu-miR-277	CPIJ000766	2	[pita, ts]	unspecified product
cqu-miR-277	CPIJ014036	2	[pita, ts]	uncharacterized protein [Source:UniProtKB/TrEMBL;Acc:B0X3B2]
cqu-miR-277	CPIJ019578	2	[pita, miranda]	uncharacterized protein [Source:UniProtKB/TrEMBL;Acc:B0XA05]
cqu-miR-277	CPIJ005137	2	[pita, ts]	Sec61 protein complex gamma subunit, putative
cqu-miR-277	CPIJ016471	2	[pita, ts]	Signal transducer and activator of transcription [Source:UniProtKB/TrEMBL;Acc:B0XAD5]
cqu-miR-277	CPIJ015252	2	[miranda, seed2-8]	Zinc carboxypeptidase [Source:UniProtKB/TrEMBL;Acc:B0X8T4]
cqu-miR-277	CPIJ004076	2	[pita, miranda]	Bifunctional protein NCOAT [Source:UniProtKB/TrEMBL;Acc:B0WAH2]
cqu-miR-277	CPIJ008361	2	[pita, ts]	Double-stranded RNA-binding protein zn72d [Source:UniProtKB/TrEMBL;Acc:B0WMC3]
cqu-miR-277	CPIJ003748	2	[pita, miranda]	Nucleolar protein 10 [Source:UniProtKB/TrEMBL;Acc:B0W9D7]
cqu-miR-277	CPIJ003013	2	[pita, miranda]	40S ribosomal protein S4 [Source:UniProtKB/TrEMBL;Acc:B0W871]
cqu-miR-277	CPIJ002043	2	[pita, ts]	Translocon-associated protein, delta subunit [Source:UniProtKB/TrEMBL;Acc:B0W4D9]
cqu-miR-277	CPIJ015075	2	[pita, ts]	Heat shock protein 83 [Source:UniProtKB/TrEMBL;Acc:B0X762]
cqu-miR-277	CPIJ003274	2	[pita, ts]	vacuolar proton translocating ATPase 116 kDa subunit a isoform 1
cqu-miR-277	CPIJ012189	2	[pita, ts]	trimethyllysine dioxygenase, mitochondrial precursor
cqu-miR-277	CPIJ015771	2	[pita, miranda]	Kinesin light chain 1 and [Source:UniProtKB/TrEMBL;Acc:B0X9A9]
cqu-miR-277	CPIJ000125	2	[pita, ts]	unspecified product
cqu-miR-277	CPIJ008366	2	[pita, miranda]	Mitochondrial malate dehydrogenase 2 [Source:UniProtKB/TrEMBL;Acc:B0WMC8]
cqu-miR-277	CPIJ012728	2	[pita, miranda]	uncharacterized protein [Source:UniProtKB/TrEMBL;Acc:B0X0H2]
cqu-miR-277	CPIJ005730	2	[pita, ts]	uncharacterized protein [Source:UniProtKB/TrEMBL;Acc:B0WEL9]
cqu-miR-277	CPIJ000837	2	[pita, ts]	dolichyl-phosphate beta-D-mannosyltransferase, putative
cqu-miR-277	CPIJ008356	2	[pita, miranda]	mitochondrial ubiquinol-cytochrome c reductase hinge protein
cqu-miR-277	CPIJ004400	2	[pita, miranda]	ornithine aminotransferase, mitochondrial precursor
cqu-miR-277	CPIJ018959	2	[pita, ts]	uncharacterized protein [Source:UniProtKB/TrEMBL;Acc:B0XJF4]
cqu-miR-277	CPIJ015130	2	[pita, miranda]	beta-1,3-galactosyltransferase
cqu-miR-277	CPIJ006966	2	[pita, ts]	chromaffin granule amine transporter, putative
cqu-miR-277	CPIJ005644	2	[miranda, seed2-8]	protein lethal(2)essential for life
cqu-miR-277	CPIJ003176	2	[pita, miranda]	uncharacterized protein [Source:UniProtKB/TrEMBL;Acc:B0W7T0]
cqu-miR-277	CPIJ014896	2	[pita, ts]	uncharacterized protein [Source:UniProtKB/TrEMBL;Acc:B0X5M2]
cqu-miR-277	CPIJ012807	2	[pita, ts]	Mitotic spindle checkpoint protein MAD2 [Source:UniProtKB/TrEMBL;Acc:B0WZS1]
cqu-miR-277	CPIJ007228	2	[pita, ts]	heat shock protein, putative
cqu-miR-277	CPIJ009237	2	[pita, ts]	28S ribosomal protein S16, mitochondrial
cqu-miR-277	CPIJ007303	2	[pita, ts]	uncharacterized protein [Source:UniProtKB/TrEMBL;Acc:B0WIY7]
cqu-miR-277	CPIJ006141	2	[pita, miranda]	Pantothenate kinase [Source:UniProtKB/TrEMBL;Acc:B0WFV1]
cqu-miR-277	CPIJ004497	2	[pita, miranda]	uncharacterized protein [Source:UniProtKB/TrEMBL;Acc:B0WBJ9]
cqu-miR-277	CPIJ009679	2	[pita, ts]	Peroxiredoxin-2 [Source:UniProtKB/TrEMBL;Acc:B0WSI8]
cqu-miR-277	CPIJ001760	2	[pita, ts]	unspecified product
cqu-miR-277	CPIJ040880	2	[miranda, seed2-8]	unspecified product
cqu-miR-277	CPIJ040897	2	[pita, miranda]	unspecified product
cqu-miR-277	CPIJ001852	2	[pita, miranda]	uncharacterized protein [Source:UniProtKB/TrEMBL;Acc:B0W4J5]
cqu-miR-277	CPIJ012719	2	[pita, ts]	odorant binding protein OBP20
cqu-miR-277	CPIJ000016	2	[pita, miranda]	uncharacterized protein [Source:UniProtKB/TrEMBL;Acc:B0VZ72]
cqu-miR-277	CPIJ002849	2	[pita, miranda]	uncharacterized protein [Source:UniProtKB/TrEMBL;Acc:B0W6P6]
cqu-miR-277	CPIJ016441	2	[pita, ts]	Ubiquitin carboxyl-terminal hydrolase [Source:UniProtKB/TrEMBL;Acc:B0XA98]
cqu-miR-277	CPIJ040882	2	[pita, ts]	unspecified product
cqu-miR-277	CPIJ001043	2	[pita, miranda]	palmitoyl-protein thioesterase 1 precursor
cqu-miR-277	CPIJ006480	2	[pita, miranda]	40S ribosomal protein S26 [Source:UniProtKB/TrEMBL;Acc:B0WI19]
cqu-miR-277	CPIJ011633	2	[miranda, seed2-8]	short-chain specific acyl-CoA dehydrogenase, mitochondrial precursor
cqu-miR-277	CPIJ008347	2	[pita, ts]	Phosphatidylserine decarboxylase [Source:UniProtKB/TrEMBL;Acc:B0WLM7]
cqu-miR-277	CPIJ019628	2	[pita, ts]	uncharacterized protein [Source:UniProtKB/TrEMBL;Acc:B0XJL7]
cqu-miR-277	CPIJ009201	2	[pita, ts]	N-myc downstream regulated [Source:UniProtKB/TrEMBL;Acc:B0WQ41]
cqu-miR-277	CPIJ001764	2	[pita, ts]	chorion peroxidase precursor
cqu-miR-277	CPIJ008169	2	[pita, ts]	uncharacterized protein [Source:UniProtKB/TrEMBL;Acc:B0WM70]
cqu-miR-277	CPIJ010121	2	[pita, ts]	Copper-transporting ATPase 1 [Source:UniProtKB/TrEMBL;Acc:B0WRZ5]
cqu-miR-277	CPIJ019347	2	[pita, ts]	Copper-transporting ATPase 1 [Source:UniProtKB/TrEMBL;Acc:B0XIQ4]
cqu-miR-277	CPIJ001395	2	[pita, miranda]	Translocase of outer membrane 34 [Source:UniProtKB/TrEMBL;Acc:B0W3K9]
cqu-miR-277	CPIJ010035	2	[pita, miranda]	uncharacterized protein [Source:UniProtKB/TrEMBL;Acc:B0WRR0]
cqu-miR-277	CPIJ003157	2	[pita, miranda]	Dual specificity mitogen-activated protein kinase kinase 3 [Source:UniProtKB/TrEMBL;Acc:B0W7R1]
cqu-miR-277	CPIJ009656	2	[pita, ts]	uncharacterized protein [Source:UniProtKB/TrEMBL;Acc:B0WRM0]
cqu-miR-277	CPIJ012868	2	[pita, ts]	uncharacterized protein [Source:UniProtKB/TrEMBL;Acc:B0WZU5]
cqu-miR-277	CPIJ016906	2	[pita, ts]	uncharacterized protein [Source:UniProtKB/TrEMBL;Acc:B0XDA1]
cqu-miR-277	CPIJ006769	2	[pita, ts]	Glucosamine-fructose-6-phosphate aminotransferase 2 [Source:UniProtKB/TrEMBL;Acc:B0WHH6]
cqu-miR-277	CPIJ011726	2	[pita, miranda]	uncharacterized protein [Source:UniProtKB/TrEMBL;Acc:B0WXG1]
cqu-miR-277	CPIJ011254	2	[pita, ts]	Putative uncharacterized protein [Source:UniProtKB/TrEMBL;Acc:B0WX14]
cqu-miR-277	CPIJ010730	2	[pita, ts]	lysozyme P, putative
cqu-miR-277	CPIJ005861	2	[pita, miranda]	uncharacterized protein [Source:UniProtKB/TrEMBL;Acc:B0WG52]
cqu-miR-277	CPIJ003660	2	[pita, ts]	uncharacterized protein [Source:UniProtKB/TrEMBL;Acc:B0W9Q5]
cqu-miR-281-3p	CPIJ016598	2	[pita, ts]	toll, putative
cqu-miR-281-3p	CPIJ018614	2	[pita, ts]	Malate dehydrogenase [Source:UniProtKB/TrEMBL;Acc:B0XGI1]
cqu-miR-281-3p	CPIJ003552	2	[pita, ts]	uncharacterized protein [Source:UniProtKB/TrEMBL;Acc:B0W936]
cqu-miR-281-3p	CPIJ006792	2	[pita, ts]	spaetzle 1B
cqu-miR-281-3p	CPIJ017083	2	[pita, ts]	uncharacterized protein [Source:UniProtKB/TrEMBL;Acc:B0XCR9]
cqu-miR-281-3p	CPIJ002339	2	[pita, ts]	uncharacterized protein [Source:UniProtKB/TrEMBL;Acc:B0W5M4]
cqu-miR-281-3p	CPIJ010269	2	[pita, ts]	uncharacterized protein [Source:UniProtKB/TrEMBL;Acc:B0WTA8]
cqu-miR-281-3p	CPIJ017084	2	[pita, ts]	uncharacterized protein [Source:UniProtKB/TrEMBL;Acc:B0XCS0]
cqu-miR-281-3p	CPIJ013145	2	[pita, ts]	Prolyl-tRNA synthetase [Source:UniProtKB/TrEMBL;Acc:B0X1E4]
cqu-miR-281-3p	CPIJ012250	2	[pita, ts]	Troponin C [Source:UniProtKB/TrEMBL;Acc:B0WZL6]
cqu-miR-281-3p	CPIJ009348	2	[pita, ts]	Neurotransmitter gated ion channel [Source:UniProtKB/TrEMBL;Acc:B0WRD9]
cqu-miR-281-3p	CPIJ008014	2	[pita, ts]	oxidase/peroxidase, putative
cqu-miR-281-3p	CPIJ019926	2	[pita, ts]	Uncharacterized protein (Fragment) (Fragment) [Source:UniProtKB/TrEMBL;Acc:B0XL73]
cqu-miR-281-3p	CPIJ000125	2	[pita, ts]	unspecified product
cqu-miR-281-3p	CPIJ013056	2	[pita, ts]	long wavelength sensitive opsin
cqu-miR-281-3p	CPIJ000305	2	[pita, ts]	Uncharacterized protein (Fragment) (Fragment) [Source:UniProtKB/TrEMBL;Acc:B0VZJ4]
cqu-miR-281-3p	CPIJ016821	2	[pita, ts]	Troponin C [Source:UniProtKB/TrEMBL;Acc:B0XEB7]
cqu-miR-281-3p	CPIJ014087	2	[pita, ts]	uncharacterized protein [Source:UniProtKB/TrEMBL;Acc:B0X348]
cqu-miR-281-3p	CPIJ001760	2	[pita, ts]	unspecified product
cqu-miR-281-3p	CPIJ008716	2	[pita, miranda]	Tubulointerstitial nephritis antigen [Source:UniProtKB/TrEMBL;Acc:B0WP36]
cqu-miR-281-3p	CPIJ014537	2	[pita, ts]	gar2, putative
cqu-miR-281-3p	CPIJ003512	2	[pita, ts]	defender against cell death 1
cqu-miR-281-3p	CPIJ001764	2	[pita, miranda]	chorion peroxidase precursor
cqu-miR-281-3p	CPIJ005907	2	[pita, ts]	uncharacterized protein [Source:UniProtKB/TrEMBL;Acc:B0WG98]
cqu-miR-281-3p	CPIJ012850	2	[pita, ts]	splicing factor u2af large subunit
cqu-miR-281-3p	CPIJ005716	2	[pita, ts]	uncharacterized protein [Source:UniProtKB/TrEMBL;Acc:B0WEK5]
cqu-miR-281-3p	CPIJ013450	2	[pita, ts]	uncharacterized protein [Source:UniProtKB/TrEMBL;Acc:B0X1K6]
cqu-miR-281-3p	CPIJ006046	2	[pita, ts]	uncharacterized protein [Source:UniProtKB/TrEMBL;Acc:B0WFH6]
cqu-miR-281-3p	CPIJ001830	2	[miranda, ts]	Larval cuticle protein A3A [Source:UniProtKB/TrEMBL;Acc:B0W470]
cqu-miR-281-3p	CPIJ006281	2	[pita, ts]	NADH dehydrogenase flavoprotein 1, mitochondrial precursor
cqu-miR-281-3p	CPIJ011727	2	[pita, ts]	Translocon-associated protein subunit gamma [Source:UniProtKB/TrEMBL;Acc:B0WXG2]
cqu-miR-281-3p	CPIJ019517	2	[pita, ts]	lactosylceramide 4-alpha-galactosyltransferase, putative
cqu-miR-281-3p	CPIJ003587	2	[pita, ts]	Toys are us [Source:UniProtKB/TrEMBL;Acc:B0W971]
[truncated: 12,621 more rows]

## Sheet: GO_BP_2orMoreAlgorithms
ID	Name	Background count	Result count	Result gene list	Pct of background	Fold enrichment	Odds ratio	P-value	Benjamini	Bonferroni
GO:0006091	generation of precursor metabolites and energy	126	38	CPIJ000337,CPIJ000470,CPIJ000948,CPIJ001316,CPIJ002859,CPIJ003441,CPIJ003654,CPIJ004049,CPIJ004539,CPIJ005086,CPIJ005597,CPIJ006030,CPIJ006166,CPIJ006167,CPIJ007338,CPIJ007541,CPIJ008049,CPIJ008289,CPIJ008356,CPIJ008366,CPIJ009030,CPIJ009364,CPIJ009571,CPIJ010683,CPIJ011179,CPIJ011934,CPIJ013093,CPIJ014384,CPIJ014410,CPIJ014505,CPIJ014577,CPIJ015566,CPIJ017217,CPIJ017732,CPIJ017812,CPIJ019024,CPI…	30.2	4.37	6.04	2.44504e-15	1.49035e-12	2.90471e-12
GO:1901566	organonitrogen compound biosynthetic process	733	110	CPIJ000123,CPIJ000205,CPIJ001132,CPIJ001180,CPIJ001218,CPIJ001220,CPIJ001270,CPIJ001289,CPIJ001456,CPIJ001563,CPIJ002177,CPIJ002256,CPIJ002271,CPIJ002413,CPIJ002872,CPIJ003013,CPIJ003099,CPIJ003406,CPIJ003502,CPIJ003512,CPIJ003890,CPIJ004047,CPIJ004073,CPIJ004079,CPIJ004172,CPIJ004532,CPIJ004571,CPIJ004577,CPIJ004815,CPIJ004883,CPIJ005168,CPIJ005504,CPIJ005616,CPIJ005878,CPIJ005916,CPIJ006067,CPI…	15	2.18	2.57	2.509e-15	1.49035e-12	2.9807e-12
GO:0044281	small molecule metabolic process	481	78	CPIJ000123,CPIJ000297,CPIJ000337,CPIJ000948,CPIJ001316,CPIJ001456,CPIJ001563,CPIJ001579,CPIJ002114,CPIJ002148,CPIJ002271,CPIJ002514,CPIJ003406,CPIJ004047,CPIJ004172,CPIJ004417,CPIJ004528,CPIJ004571,CPIJ004883,CPIJ005524,CPIJ005597,CPIJ005616,CPIJ005916,CPIJ006067,CPIJ006068,CPIJ006141,CPIJ006168,CPIJ006209,CPIJ006472,CPIJ006768,CPIJ007153,CPIJ007229,CPIJ007255,CPIJ007345,CPIJ007970,CPIJ008049,CPI…	16.2	2.35	2.76	7.27174e-13	2.61903e-10	8.63883e-10
GO:0044271	cellular nitrogen compound biosynthetic process	737	104	CPIJ000205,CPIJ001132,CPIJ001180,CPIJ001218,CPIJ001220,CPIJ001270,CPIJ001289,CPIJ001456,CPIJ001563,CPIJ002177,CPIJ002256,CPIJ002271,CPIJ002413,CPIJ002872,CPIJ003013,CPIJ003099,CPIJ003406,CPIJ003890,CPIJ004047,CPIJ004073,CPIJ004079,CPIJ004172,CPIJ004528,CPIJ004532,CPIJ004571,CPIJ004577,CPIJ004815,CPIJ005504,CPIJ005616,CPIJ005878,CPIJ005882,CPIJ005916,CPIJ006067,CPIJ006141,CPIJ006209,CPIJ006480,CPI…	14.1	2.05	2.37	8.81829e-13	2.61903e-10	1.04761e-09
GO:1901576	organic substance biosynthetic process	1118	139	CPIJ000077,CPIJ000123,CPIJ000160,CPIJ000205,CPIJ000402,CPIJ000775,CPIJ001132,CPIJ001180,CPIJ001218,CPIJ001220,CPIJ001270,CPIJ001289,CPIJ001456,CPIJ001563,CPIJ002114,CPIJ002177,CPIJ002256,CPIJ002271,CPIJ002413,CPIJ002514,CPIJ002872,CPIJ003013,CPIJ003099,CPIJ003406,CPIJ003502,CPIJ003512,CPIJ003890,CPIJ004047,CPIJ004073,CPIJ004079,CPIJ004141,CPIJ004172,CPIJ004528,CPIJ004532,CPIJ004571,CPIJ004577,CPI…	12.4	1.8	2.08	1.8858e-12	4.48066e-10	2.24033e-09
GO:0009058	biosynthetic process	1149	141	CPIJ000077,CPIJ000123,CPIJ000160,CPIJ000205,CPIJ000402,CPIJ000775,CPIJ001132,CPIJ001180,CPIJ001218,CPIJ001220,CPIJ001270,CPIJ001289,CPIJ001456,CPIJ001563,CPIJ002114,CPIJ002177,CPIJ002256,CPIJ002271,CPIJ002413,CPIJ002514,CPIJ002872,CPIJ003013,CPIJ003099,CPIJ003406,CPIJ003502,CPIJ003512,CPIJ003890,CPIJ004047,CPIJ004073,CPIJ004079,CPIJ004141,CPIJ004172,CPIJ004528,CPIJ004532,CPIJ004571,CPIJ004577,CPI…	12.3	1.78	2.05	3.42579e-12	6.78307e-10	4.06984e-09
GO:0044237	cellular metabolic process	2812	279	CPIJ000077,CPIJ000083,CPIJ000123,CPIJ000146,CPIJ000160,CPIJ000202,CPIJ000205,CPIJ000232,CPIJ000297,CPIJ000337,CPIJ000402,CPIJ000470,CPIJ000509,CPIJ000732,CPIJ000795,CPIJ000897,CPIJ000948,CPIJ001043,CPIJ001132,CPIJ001180,CPIJ001218,CPIJ001220,CPIJ001270,CPIJ001289,CPIJ001316,CPIJ001456,CPIJ001563,CPIJ001596,CPIJ001610,CPIJ001679,CPIJ001706,CPIJ001760,CPIJ002045,CPIJ002083,CPIJ002088,CPIJ002114,CPI…	9.9	1.44	1.7	5.09405e-12	8.64532e-10	6.05173e-09
GO:0043603	cellular amide metabolic process	512	79	CPIJ000205,CPIJ001132,CPIJ001180,CPIJ001218,CPIJ001220,CPIJ001270,CPIJ001289,CPIJ001456,CPIJ002177,CPIJ002413,CPIJ002872,CPIJ003013,CPIJ003099,CPIJ003186,CPIJ003890,CPIJ004047,CPIJ004073,CPIJ004079,CPIJ004172,CPIJ004532,CPIJ004577,CPIJ004815,CPIJ005504,CPIJ005783,CPIJ005878,CPIJ005916,CPIJ006480,CPIJ007070,CPIJ007229,CPIJ007698,CPIJ008103,CPIJ008265,CPIJ008340,CPIJ008389,CPIJ008982,CPIJ009083,CPI…	15.4	2.24	2.6	7.07192e-12	1.05018e-09	8.40144e-09
GO:0043604	amide biosynthetic process	481	75	CPIJ000205,CPIJ001132,CPIJ001180,CPIJ001218,CPIJ001220,CPIJ001270,CPIJ001289,CPIJ001456,CPIJ002177,CPIJ002413,CPIJ002872,CPIJ003013,CPIJ003099,CPIJ003890,CPIJ004047,CPIJ004073,CPIJ004079,CPIJ004172,CPIJ004532,CPIJ004577,CPIJ004815,CPIJ005504,CPIJ005878,CPIJ005916,CPIJ006480,CPIJ007070,CPIJ007229,CPIJ007698,CPIJ008103,CPIJ008265,CPIJ008340,CPIJ008389,CPIJ008982,CPIJ009083,CPIJ009237,CPIJ009303,CPI…	15.6	2.26	2.63	1.48292e-11	1.95745e-09	1.7617e-08
GO:0006518	peptide metabolic process	487	75	CPIJ000205,CPIJ001132,CPIJ001180,CPIJ001218,CPIJ001220,CPIJ001270,CPIJ001289,CPIJ002177,CPIJ002413,CPIJ002872,CPIJ003013,CPIJ003099,CPIJ003186,CPIJ003890,CPIJ004047,CPIJ004073,CPIJ004079,CPIJ004172,CPIJ004532,CPIJ004577,CPIJ005504,CPIJ005783,CPIJ005878,CPIJ005916,CPIJ006480,CPIJ007070,CPIJ007229,CPIJ007698,CPIJ008103,CPIJ008265,CPIJ008340,CPIJ008389,CPIJ008982,CPIJ009083,CPIJ009237,CPIJ009303,CPI…	15.4	2.23	2.59	2.72969e-11	3.24287e-09	3.24287e-08
GO:0044249	cellular biosynthetic process	1082	131	CPIJ000077,CPIJ000123,CPIJ000160,CPIJ000205,CPIJ000402,CPIJ001132,CPIJ001180,CPIJ001218,CPIJ001220,CPIJ001270,CPIJ001289,CPIJ001456,CPIJ001563,CPIJ002114,CPIJ002177,CPIJ002256,CPIJ002271,CPIJ002413,CPIJ002872,CPIJ003013,CPIJ003099,CPIJ003406,CPIJ003502,CPIJ003512,CPIJ003890,CPIJ004047,CPIJ004073,CPIJ004079,CPIJ004141,CPIJ004172,CPIJ004528,CPIJ004532,CPIJ004571,CPIJ004577,CPIJ004815,CPIJ004883,CPI…	12.1	1.76	2	5.87317e-11	6.34303e-09	6.97733e-08
GO:0009201	ribonucleoside triphosphate biosynthetic process	18	12	CPIJ001563,CPIJ002271,CPIJ003406,CPIJ004571,CPIJ006067,CPIJ006209,CPIJ008101,CPIJ010013,CPIJ011691,CPIJ012335,CPIJ016664,CPIJ019321,	66.7	9.67	27.34	1.3625e-10	1.24512e-08	1.61865e-07
GO:0009142	nucleoside triphosphate biosynthetic process	18	12	CPIJ001563,CPIJ002271,CPIJ003406,CPIJ004571,CPIJ006067,CPIJ006209,CPIJ008101,CPIJ010013,CPIJ011691,CPIJ012335,CPIJ016664,CPIJ019321,	66.7	9.67	27.34	1.3625e-10	1.24512e-08	1.61865e-07
GO:0009141	nucleoside triphosphate metabolic process	22	13	CPIJ001563,CPIJ002271,CPIJ003406,CPIJ004571,CPIJ005616,CPIJ006067,CPIJ006209,CPIJ008101,CPIJ010013,CPIJ011691,CPIJ012335,CPIJ016664,CPIJ019321,	59.1	8.57	19.76	2.04157e-10	1.65524e-08	2.42538e-07
GO:0006412	translation	469	71	CPIJ000205,CPIJ001132,CPIJ001180,CPIJ001218,CPIJ001220,CPIJ001270,CPIJ001289,CPIJ002177,CPIJ002413,CPIJ002872,CPIJ003013,CPIJ003099,CPIJ003890,CPIJ004047,CPIJ004073,CPIJ004079,CPIJ004172,CPIJ004532,CPIJ004577,CPIJ005504,CPIJ005878,CPIJ005916,CPIJ006480,CPIJ007070,CPIJ007229,CPIJ007698,CPIJ008103,CPIJ008265,CPIJ008340,CPIJ008389,CPIJ008982,CPIJ009083,CPIJ009237,CPIJ009303,CPIJ009519,CPIJ010486,CPI…	15.1	2.19	2.53	2.08995e-10	1.65524e-08	2.48286e-07
GO:0043043	peptide biosynthetic process	472	71	CPIJ000205,CPIJ001132,CPIJ001180,CPIJ001218,CPIJ001220,CPIJ001270,CPIJ001289,CPIJ002177,CPIJ002413,CPIJ002872,CPIJ003013,CPIJ003099,CPIJ003890,CPIJ004047,CPIJ004073,CPIJ004079,CPIJ004172,CPIJ004532,CPIJ004577,CPIJ005504,CPIJ005878,CPIJ005916,CPIJ006480,CPIJ007070,CPIJ007229,CPIJ007698,CPIJ008103,CPIJ008265,CPIJ008340,CPIJ008389,CPIJ008982,CPIJ009083,CPIJ009237,CPIJ009303,CPIJ009519,CPIJ010486,CPI…	15	2.18	2.51	2.79389e-10	2.07446e-08	3.31914e-07
GO:0009199	ribonucleoside triphosphate metabolic process	19	12	CPIJ001563,CPIJ002271,CPIJ003406,CPIJ004571,CPIJ006067,CPIJ006209,CPIJ008101,CPIJ010013,CPIJ011691,CPIJ012335,CPIJ016664,CPIJ019321,	63.2	9.16	23.43	3.46611e-10	2.39233e-08	4.11774e-07
GO:0009987	cellular process	5131	443	CPIJ000077,CPIJ000083,CPIJ000123,CPIJ000146,CPIJ000160,CPIJ000184,CPIJ000202,CPIJ000205,CPIJ000232,CPIJ000297,CPIJ000337,CPIJ000394,CPIJ000402,CPIJ000470,CPIJ000509,CPIJ000677,CPIJ000732,CPIJ000759,CPIJ000795,CPIJ000897,CPIJ000948,CPIJ001043,CPIJ001132,CPIJ001136,CPIJ001180,CPIJ001218,CPIJ001220,CPIJ001270,CPIJ001287,CPIJ001289,CPIJ001316,CPIJ001393,CPIJ001400,CPIJ001456,CPIJ001538,CPIJ001563,CPI…	8.6	1.25	1.53	3.62474e-10	2.39233e-08	4.30619e-07
GO:0009145	purine nucleoside triphosphate biosynthetic process	16	11	CPIJ001563,CPIJ002271,CPIJ003406,CPIJ004571,CPIJ006067,CPIJ006209,CPIJ008101,CPIJ010013,CPIJ011691,CPIJ012335,CPIJ019321,	68.8	9.97	30.05	5.02576e-10	2.86765e-08	5.9706e-07
GO:0009206	purine ribonucleoside triphosphate biosynthetic process	16	11	CPIJ001563,CPIJ002271,CPIJ003406,CPIJ004571,CPIJ006067,CPIJ006209,CPIJ008101,CPIJ010013,CPIJ011691,CPIJ012335,CPIJ019321,	68.8	9.97	30.05	5.02576e-10	2.86765e-08	5.9706e-07
GO:0046034	ATP metabolic process	57	20	CPIJ000948,CPIJ001563,CPIJ002271,CPIJ005597,CPIJ006030,CPIJ006067,CPIJ006209,CPIJ008049,CPIJ008101,CPIJ008289,CPIJ008356,CPIJ009571,CPIJ010013,CPIJ011691,CPIJ012335,CPIJ014577,CPIJ017812,CPIJ019321,CPIJ019847,CPIJ020122,	35.1	5.09	7.44	5.06908e-10	2.86765e-08	6.02207e-07
GO:0009144	purine nucleoside triphosphate metabolic process	17	11	CPIJ001563,CPIJ002271,CPIJ003406,CPIJ004571,CPIJ006067,CPIJ006209,CPIJ008101,CPIJ010013,CPIJ011691,CPIJ012335,CPIJ019321,	64.7	9.38	25.04	1.33512e-09	7.20967e-08	1.58613e-06
GO:0008152	metabolic process	4541	397	CPIJ000010,CPIJ000077,CPIJ000083,CPIJ000123,CPIJ000146,CPIJ000160,CPIJ000202,CPIJ000205,CPIJ000232,CPIJ000248,CPIJ000297,CPIJ000337,CPIJ000372,CPIJ000402,CPIJ000470,CPIJ000509,CPIJ000593,CPIJ000615,CPIJ000680,CPIJ000682,CPIJ000732,CPIJ000760,CPIJ000775,CPIJ000795,CPIJ000855,CPIJ000897,CPIJ000948,CPIJ001043,CPIJ001048,CPIJ001054,CPIJ001060,CPIJ001132,CPIJ001140,CPIJ001180,CPIJ001218,CPIJ001220,CPI…	8.7	1.27	1.52	1.65596e-09	8.55337e-08	1.96728e-06
GO:0055086	nucleobase-containing small molecule metabolic process	171	35	CPIJ000948,CPIJ001456,CPIJ001563,CPIJ002271,CPIJ003406,CPIJ004528,CPIJ004571,CPIJ005597,CPIJ005616,CPIJ006067,CPIJ006068,CPIJ006141,CPIJ006209,CPIJ006768,CPIJ007153,CPIJ007255,CPIJ008049,CPIJ008101,CPIJ008289,CPIJ008984,CPIJ009417,CPIJ009571,CPIJ009933,CPIJ010013,CPIJ011691,CPIJ012335,CPIJ012919,CPIJ013115,CPIJ014577,CPIJ015947,CPIJ016430,CPIJ016664,CPIJ017812,CPIJ018191,CPIJ019321,	20.5	2.97	3.57	4.49468e-09	2.22487e-07	5.33968e-06
GO:0022900	electron transport chain	72	21	CPIJ000470,CPIJ003441,CPIJ003654,CPIJ004539,CPIJ006030,CPIJ006167,CPIJ007541,CPIJ008356,CPIJ009030,CPIJ009364,CPIJ011179,CPIJ013093,CPIJ014384,CPIJ014410,CPIJ014505,CPIJ015566,CPIJ017217,CPIJ017732,CPIJ019024,CPIJ019847,CPIJ020122,	29.2	4.23	5.67	8.60702e-09	4.09005e-07	1.02251e-05
GO:0009205	purine ribonucleoside triphosphate metabolic process	20	11	CPIJ001563,CPIJ002271,CPIJ003406,CPIJ004571,CPIJ006067,CPIJ006209,CPIJ008101,CPIJ010013,CPIJ011691,CPIJ012335,CPIJ019321,	55	7.97	16.69	1.49378e-08	6.64597e-07	1.77461e-05
GO:0034641	cellular nitrogen compound metabolic process	1390	149	CPIJ000083,CPIJ000160,CPIJ000205,CPIJ000795,CPIJ000948,CPIJ001132,CPIJ001180,CPIJ001218,CPIJ001220,CPIJ001270,CPIJ001289,CPIJ001456,CPIJ001563,CPIJ001679,CPIJ001706,CPIJ002045,CPIJ002088,CPIJ002177,CPIJ002256,CPIJ002271,CPIJ002413,CPIJ002728,CPIJ002872,CPIJ003013,CPIJ003099,CPIJ003186,CPIJ003406,CPIJ003850,CPIJ003890,CPIJ004010,CPIJ004047,CPIJ004073,CPIJ004079,CPIJ004172,CPIJ004528,CPIJ004532,CPI…	10.7	1.55	1.74	1.51045e-08	6.64597e-07	1.79441e-05
GO:0019693	ribose phosphate metabolic process	84	22	CPIJ000948,CPIJ001456,CPIJ001563,CPIJ002271,CPIJ003406,CPIJ004571,CPIJ005597,CPIJ006067,CPIJ006141,CPIJ006209,CPIJ008049,CPIJ008101,CPIJ008289,CPIJ009571,CPIJ010013,CPIJ011691,CPIJ012335,CPIJ014577,CPIJ016430,CPIJ016664,CPIJ017812,CPIJ019321,	26.2	3.8	4.88	3.3789e-08	1.35044e-06	4.01413e-05
GO:0009259	ribonucleotide metabolic process	84	22	CPIJ000948,CPIJ001456,CPIJ001563,CPIJ002271,CPIJ003406,CPIJ004571,CPIJ005597,CPIJ006067,CPIJ006141,CPIJ006209,CPIJ008049,CPIJ008101,CPIJ008289,CPIJ009571,CPIJ010013,CPIJ011691,CPIJ012335,CPIJ014577,CPIJ016430,CPIJ016664,CPIJ017812,CPIJ019321,	26.2	3.8	4.88	3.3789e-08	1.35044e-06	4.01413e-05
GO:1902600	proton transmembrane transport	58	18	CPIJ000470,CPIJ001563,CPIJ002271,CPIJ003274,CPIJ004794,CPIJ006067,CPIJ006209,CPIJ008101,CPIJ009357,CPIJ009947,CPIJ010013,CPIJ011691,CPIJ012335,CPIJ013093,CPIJ014384,CPIJ015566,CPIJ016432,CPIJ019321,	31	4.5	6.18	3.41019e-08	1.35044e-06	4.05131e-05
GO:0006082	organic acid metabolic process	273	45	CPIJ000123,CPIJ000297,CPIJ000337,CPIJ000948,CPIJ001316,CPIJ001456,CPIJ002114,CPIJ002148,CPIJ002514,CPIJ004047,CPIJ004172,CPIJ004417,CPIJ004883,CPIJ005524,CPIJ005597,CPIJ005916,CPIJ006168,CPIJ007153,CPIJ007229,CPIJ007345,CPIJ008049,CPIJ008201,CPIJ008287,CPIJ008289,CPIJ008366,CPIJ009571,CPIJ009804,CPIJ010456,CPIJ010486,CPIJ012332,CPIJ013145,CPIJ013748,CPIJ014577,CPIJ014605,CPIJ015209,CPIJ015476,CPI…	16.5	2.39	2.75	3.66094e-08	1.40297e-06	4.3492e-05
GO:0006754	ATP biosynthetic process	14	9	CPIJ001563,CPIJ002271,CPIJ006067,CPIJ006209,CPIJ008101,CPIJ010013,CPIJ011691,CPIJ012335,CPIJ019321,	64.3	9.32	24.53	4.96436e-08	1.73461e-06	5.89766e-05
GO:0015986	ATP synthesis coupled proton transport	14	9	CPIJ001563,CPIJ002271,CPIJ006067,CPIJ006209,CPIJ008101,CPIJ010013,CPIJ011691,CPIJ012335,CPIJ019321,	64.3	9.32	24.53	4.96436e-08	1.73461e-06	5.89766e-05
GO:0015985	energy coupled proton transport, down electrochemical gradient	14	9	CPIJ001563,CPIJ002271,CPIJ006067,CPIJ006209,CPIJ008101,CPIJ010013,CPIJ011691,CPIJ012335,CPIJ019321,	64.3	9.32	24.53	4.96436e-08	1.73461e-06	5.89766e-05
GO:0019752	carboxylic acid metabolic process	269	44	CPIJ000123,CPIJ000297,CPIJ000337,CPIJ000948,CPIJ001316,CPIJ001456,CPIJ002114,CPIJ002148,CPIJ002514,CPIJ004047,CPIJ004172,CPIJ004417,CPIJ004883,CPIJ005524,CPIJ005597,CPIJ005916,CPIJ006168,CPIJ007153,CPIJ007229,CPIJ007345,CPIJ008049,CPIJ008201,CPIJ008287,CPIJ008289,CPIJ008366,CPIJ009571,CPIJ009804,CPIJ010486,CPIJ012332,CPIJ013145,CPIJ013748,CPIJ014577,CPIJ014605,CPIJ015209,CPIJ015476,CPIJ015718,CPI…	16.4	2.37	2.72	6.54738e-08	2.22237e-06	7.77829e-05
GO:0043436	oxoacid metabolic process	270	44	CPIJ000123,CPIJ000297,CPIJ000337,CPIJ000948,CPIJ001316,CPIJ001456,CPIJ002114,CPIJ002148,CPIJ002514,CPIJ004047,CPIJ004172,CPIJ004417,CPIJ004883,CPIJ005524,CPIJ005597,CPIJ005916,CPIJ006168,CPIJ007153,CPIJ007229,CPIJ007345,CPIJ008049,CPIJ008201,CPIJ008287,CPIJ008289,CPIJ008366,CPIJ009571,CPIJ009804,CPIJ010486,CPIJ012332,CPIJ013145,CPIJ013748,CPIJ014577,CPIJ014605,CPIJ015209,CPIJ015476,CPIJ015718,CPI…	16.3	2.36	2.71	7.31566e-08	2.41417e-06	8.69101e-05
GO:0006163	purine nucleotide metabolic process	81	21	CPIJ000948,CPIJ001456,CPIJ001563,CPIJ002271,CPIJ003406,CPIJ004571,CPIJ005597,CPIJ006067,CPIJ006141,CPIJ006209,CPIJ008049,CPIJ008101,CPIJ008289,CPIJ009571,CPIJ010013,CPIJ011691,CPIJ012335,CPIJ014577,CPIJ016430,CPIJ017812,CPIJ019321,	25.9	3.76	4.81	8.3686e-08	2.687e-06	9.94189e-05
GO:0009150	purine ribonucleotide metabolic process	82	21	CPIJ000948,CPIJ001456,CPIJ001563,CPIJ002271,CPIJ003406,CPIJ004571,CPIJ005597,CPIJ006067,CPIJ006141,CPIJ006209,CPIJ008049,CPIJ008101,CPIJ008289,CPIJ009571,CPIJ010013,CPIJ011691,CPIJ012335,CPIJ014577,CPIJ016430,CPIJ017812,CPIJ019321,	25.6	3.71	4.73	1.05291e-07	3.2588e-06	0.000125086
GO:0055114	obsolete oxidation-reduction process	781	93	CPIJ000123,CPIJ000146,CPIJ000232,CPIJ000297,CPIJ000337,CPIJ000372,CPIJ000470,CPIJ001316,CPIJ001456,CPIJ001764,CPIJ002148,CPIJ002286,CPIJ002642,CPIJ002837,CPIJ002859,CPIJ003441,CPIJ003608,CPIJ003654,CPIJ004019,CPIJ004069,CPIJ004070,CPIJ004417,CPIJ004539,CPIJ004710,CPIJ004840,CPIJ005597,CPIJ006030,CPIJ006048,CPIJ006167,CPIJ006281,CPIJ007044,CPIJ007338,CPIJ007345,CPIJ007520,CPIJ007621,CPIJ007711,CPI…	11.9	1.73	1.92	1.06981e-07	3.2588e-06	0.000127093
GO:0009117	nucleotide metabolic process	135	28	CPIJ000948,CPIJ001456,CPIJ001563,CPIJ002271,CPIJ003406,CPIJ004528,CPIJ004571,CPIJ005597,CPIJ005616,CPIJ006067,CPIJ006141,CPIJ006209,CPIJ007255,CPIJ008049,CPIJ008101,CPIJ008289,CPIJ008984,CPIJ009571,CPIJ009933,CPIJ010013,CPIJ011691,CPIJ012335,CPIJ013115,CPIJ014577,CPIJ016430,CPIJ016664,CPIJ017812,CPIJ019321,	20.7	3.01	3.61	1.16835e-07	3.38536e-06	0.0001388
GO:0006753	nucleoside phosphate metabolic process	135	28	CPIJ000948,CPIJ001456,CPIJ001563,CPIJ002271,CPIJ003406,CPIJ004528,CPIJ004571,CPIJ005597,CPIJ005616,CPIJ006067,CPIJ006141,CPIJ006209,CPIJ007255,CPIJ008049,CPIJ008101,CPIJ008289,CPIJ008984,CPIJ009571,CPIJ009933,CPIJ010013,CPIJ011691,CPIJ012335,CPIJ013115,CPIJ014577,CPIJ016430,CPIJ016664,CPIJ017812,CPIJ019321,	20.7	3.01	3.61	1.16835e-07	3.38536e-06	0.0001388
GO:0098869	cellular oxidant detoxification	30	12	CPIJ000146,CPIJ001764,CPIJ006048,CPIJ007044,CPIJ007711,CPIJ007943,CPIJ008014,CPIJ008450,CPIJ009679,CPIJ011296,CPIJ016031,CPIJ018105,	40	5.8	9.11	2.92109e-07	8.26251e-06	0.000347026
GO:1901564	organonitrogen compound metabolic process	2451	228	CPIJ000010,CPIJ000123,CPIJ000205,CPIJ000248,CPIJ000297,CPIJ000593,CPIJ000615,CPIJ000680,CPIJ000682,CPIJ000732,CPIJ000897,CPIJ000948,CPIJ001043,CPIJ001048,CPIJ001054,CPIJ001060,CPIJ001132,CPIJ001140,CPIJ001180,CPIJ001218,CPIJ001220,CPIJ001239,CPIJ001270,CPIJ001289,CPIJ001456,CPIJ001563,CPIJ001596,CPIJ001610,CPIJ001742,CPIJ001760,CPIJ001828,CPIJ002083,CPIJ002088,CPIJ002148,CPIJ002177,CPIJ002224,CPI…	9.3	1.35	1.51	3.14311e-07	8.68376e-06	0.000373402
GO:0010467	gene expression	868	99	CPIJ000205,CPIJ000795,CPIJ001132,CPIJ001180,CPIJ001218,CPIJ001220,CPIJ001270,CPIJ001289,CPIJ001679,CPIJ001706,CPIJ002045,CPIJ002088,CPIJ002177,CPIJ002413,CPIJ002728,CPIJ002872,CPIJ003013,CPIJ003099,CPIJ003850,CPIJ003890,CPIJ004047,CPIJ004073,CPIJ004079,CPIJ004172,CPIJ004532,CPIJ004577,CPIJ005010,CPIJ005504,CPIJ005783,CPIJ005878,CPIJ005882,CPIJ005916,CPIJ006480,CPIJ007046,CPIJ007070,CPIJ007229,CPI…	11.4	1.65	1.83	3.26092e-07	8.80448e-06	0.000387397
GO:0097237	cellular response to toxic substance	31	12	CPIJ000146,CPIJ001764,CPIJ006048,CPIJ007044,CPIJ007711,CPIJ007943,CPIJ008014,CPIJ008450,CPIJ009679,CPIJ011296,CPIJ016031,CPIJ018105,	38.7	5.61	8.63	4.4682e-07	1.10588e-05	0.000530823
GO:0098754	detoxification	31	12	CPIJ000146,CPIJ001764,CPIJ006048,CPIJ007044,CPIJ007711,CPIJ007943,CPIJ008014,CPIJ008450,CPIJ009679,CPIJ011296,CPIJ016031,CPIJ018105,	38.7	5.61	8.63	4.4682e-07	1.10588e-05	0.000530823
GO:1990748	cellular detoxification	31	12	CPIJ000146,CPIJ001764,CPIJ006048,CPIJ007044,CPIJ007711,CPIJ007943,CPIJ008014,CPIJ008450,CPIJ009679,CPIJ011296,CPIJ016031,CPIJ018105,	38.7	5.61	8.63	4.4682e-07	1.10588e-05	0.000530823
GO:0009636	response to toxic substance	31	12	CPIJ000146,CPIJ001764,CPIJ006048,CPIJ007044,CPIJ007711,CPIJ007943,CPIJ008014,CPIJ008450,CPIJ009679,CPIJ011296,CPIJ016031,CPIJ018105,	38.7	5.61	8.63	4.4682e-07	1.10588e-05	0.000530823
GO:0072521	purine-containing compound metabolic process	92	21	CPIJ000948,CPIJ001456,CPIJ001563,CPIJ002271,CPIJ003406,CPIJ004571,CPIJ005597,CPIJ006067,CPIJ006141,CPIJ006209,CPIJ008049,CPIJ008101,CPIJ008289,CPIJ009571,CPIJ010013,CPIJ011691,CPIJ012335,CPIJ014577,CPIJ016430,CPIJ017812,CPIJ019321,	22.8	3.31	4.06	8.4867e-07	2.05759e-05	0.00100822
GO:0015980	energy derivation by oxidation of organic compounds	48	14	CPIJ000337,CPIJ002859,CPIJ004049,CPIJ005086,CPIJ006030,CPIJ006166,CPIJ006167,CPIJ007338,CPIJ007541,CPIJ008356,CPIJ008366,CPIJ011179,CPIJ019847,CPIJ020122,	29.2	4.23	5.63	2.63366e-06	6.25757e-05	0.00312878
GO:0006090	pyruvate metabolic process	25	10	CPIJ000948,CPIJ001456,CPIJ002514,CPIJ005597,CPIJ008049,CPIJ008289,CPIJ009571,CPIJ014577,CPIJ016430,CPIJ017812,	40	5.8	9.09	2.91917e-06	6.79995e-05	0.00346797
GO:1901135	carbohydrate derivative metabolic process	390	52	CPIJ000010,CPIJ000232,CPIJ000248,CPIJ000680,CPIJ000682,CPIJ000948,CPIJ001316,CPIJ001456,CPIJ001563,CPIJ002271,CPIJ003406,CPIJ003502,CPIJ003512,CPIJ003608,CPIJ003952,CPIJ004528,CPIJ004571,CPIJ004730,CPIJ005168,CPIJ005597,CPIJ005616,CPIJ006067,CPIJ006068,CPIJ006141,CPIJ006209,CPIJ006561,CPIJ006768,CPIJ006769,CPIJ006770,CPIJ006914,CPIJ007535,CPIJ007899,CPIJ008049,CPIJ008075,CPIJ008101,CPIJ008289,CPI…	13.3	1.93	2.14	3.22245e-06	7.36207e-05	0.00382828
GO:0071704	organic substance metabolic process	3666	313	CPIJ000010,CPIJ000077,CPIJ000083,CPIJ000123,CPIJ000160,CPIJ000205,CPIJ000232,CPIJ000248,CPIJ000297,CPIJ000337,CPIJ000402,CPIJ000593,CPIJ000615,CPIJ000680,CPIJ000682,CPIJ000732,CPIJ000760,CPIJ000775,CPIJ000795,CPIJ000855,CPIJ000897,CPIJ000948,CPIJ001043,CPIJ001048,CPIJ001054,CPIJ001060,CPIJ001132,CPIJ001140,CPIJ001180,CPIJ001218,CPIJ001220,CPIJ001239,CPIJ001270,CPIJ001289,CPIJ001316,CPIJ001433,CPI…	8.5	1.24	1.39	3.70692e-06	8.30909e-05	0.00440382
GO:0009165	nucleotide biosynthetic process	93	20	CPIJ001456,CPIJ001563,CPIJ002271,CPIJ003406,CPIJ004528,CPIJ004571,CPIJ005616,CPIJ006067,CPIJ006141,CPIJ006209,CPIJ007255,CPIJ008101,CPIJ008984,CPIJ009933,CPIJ010013,CPIJ011691,CPIJ012335,CPIJ016430,CPIJ016664,CPIJ019321,	21.5	3.12	3.76	4.12724e-06	8.91485e-05	0.00490316
GO:1901293	nucleoside phosphate biosynthetic process	93	20	CPIJ001456,CPIJ001563,CPIJ002271,CPIJ003406,CPIJ004528,CPIJ004571,CPIJ005616,CPIJ006067,CPIJ006141,CPIJ006209,CPIJ007255,CPIJ008101,CPIJ008984,CPIJ009933,CPIJ010013,CPIJ011691,CPIJ012335,CPIJ016430,CPIJ016664,CPIJ019321,	21.5	3.12	3.76	4.12724e-06	8.91485e-05	0.00490316
GO:0006165	nucleoside diphosphate phosphorylation	21	9	CPIJ000948,CPIJ003406,CPIJ004571,CPIJ005597,CPIJ008049,CPIJ008289,CPIJ009571,CPIJ014577,CPIJ017812,	42.9	6.21	10.21	4.68435e-06	9.76317e-05	0.00556501
GO:0046939	nucleotide phosphorylation	21	9	CPIJ000948,CPIJ003406,CPIJ004571,CPIJ005597,CPIJ008049,CPIJ008289,CPIJ009571,CPIJ014577,CPIJ017812,	42.9	6.21	10.21	4.68435e-06	9.76317e-05	0.00556501
GO:0008150	biological process	7084	553	CPIJ000010,CPIJ000077,CPIJ000083,CPIJ000123,CPIJ000125,CPIJ000146,CPIJ000160,CPIJ000184,CPIJ000202,CPIJ000205,CPIJ000232,CPIJ000248,CPIJ000259,CPIJ000297,CPIJ000337,CPIJ000394,CPIJ000402,CPIJ000470,CPIJ000509,CPIJ000593,CPIJ000615,CPIJ000677,CPIJ000680,CPIJ000682,CPIJ000732,CPIJ000759,CPIJ000760,CPIJ000775,CPIJ000795,CPIJ000855,CPIJ000897,CPIJ000948,CPIJ001043,CPIJ001048,CPIJ001054,CPIJ001060,CPI…	7.8	1.13	1.36	5.42581e-06	0.000111136	0.00644587
GO:0046390	ribose phosphate biosynthetic process	60	15	CPIJ001456,CPIJ001563,CPIJ002271,CPIJ003406,CPIJ004571,CPIJ006067,CPIJ006141,CPIJ006209,CPIJ008101,CPIJ010013,CPIJ011691,CPIJ012335,CPIJ016430,CPIJ016664,CPIJ019321,	25	3.62	4.56	9.55358e-06	0.000189161	0.0113497
GO:0009260	ribonucleotide biosynthetic process	60	15	CPIJ001456,CPIJ001563,CPIJ002271,CPIJ003406,CPIJ004571,CPIJ006067,CPIJ006141,CPIJ006209,CPIJ008101,CPIJ010013,CPIJ011691,CPIJ012335,CPIJ016430,CPIJ016664,CPIJ019321,	25	3.62	4.56	9.55358e-06	0.000189161	0.0113497
GO:0044238	primary metabolic process	3395	290	CPIJ000010,CPIJ000077,CPIJ000083,CPIJ000123,CPIJ000160,CPIJ000205,CPIJ000232,CPIJ000297,CPIJ000337,CPIJ000593,CPIJ000615,CPIJ000732,CPIJ000760,CPIJ000775,CPIJ000795,CPIJ000855,CPIJ000897,CPIJ000948,CPIJ001043,CPIJ001048,CPIJ001054,CPIJ001060,CPIJ001132,CPIJ001140,CPIJ001180,CPIJ001218,CPIJ001220,CPIJ001239,CPIJ001270,CPIJ001289,CPIJ001316,CPIJ001433,CPIJ001456,CPIJ001563,CPIJ001579,CPIJ001596,CPI…	8.5	1.24	1.38	1.0418e-05	0.000202894	0.0123766
GO:0032787	monocarboxylic acid metabolic process	83	18	CPIJ000948,CPIJ001316,CPIJ001456,CPIJ002114,CPIJ002514,CPIJ005524,CPIJ005597,CPIJ006168,CPIJ008049,CPIJ008289,CPIJ009571,CPIJ013748,CPIJ014577,CPIJ016430,CPIJ017812,CPIJ019115,CPIJ019501,CPIJ020263,	21.7	3.14	3.79	1.0947e-05	0.000206629	0.013005
GO:0019637	organophosphate metabolic process	263	38	CPIJ000232,CPIJ000948,CPIJ001316,CPIJ001456,CPIJ001563,CPIJ002271,CPIJ003406,CPIJ003608,CPIJ004141,CPIJ004528,CPIJ004571,CPIJ005597,CPIJ005616,CPIJ006067,CPIJ006141,CPIJ006209,CPIJ006472,CPIJ007255,CPIJ007538,CPIJ008049,CPIJ008075,CPIJ008101,CPIJ008289,CPIJ008347,CPIJ008984,CPIJ009571,CPIJ009933,CPIJ010013,CPIJ010683,CPIJ011691,CPIJ012335,CPIJ013115,CPIJ014577,CPIJ015062,CPIJ016430,CPIJ016664,CPI…	14.4	2.09	2.34	1.09576e-05	0.000206629	0.0130176
GO:0006979	response to oxidative stress	23	9	CPIJ000146,CPIJ001764,CPIJ006048,CPIJ007044,CPIJ007520,CPIJ007711,CPIJ008014,CPIJ016031,CPIJ018105,	39.1	5.67	8.75	1.14826e-05	0.000213146	0.0136414
GO:0045333	cellular respiration	41	12	CPIJ000337,CPIJ002859,CPIJ004049,CPIJ006030,CPIJ006167,CPIJ007338,CPIJ007541,CPIJ008356,CPIJ008366,CPIJ011179,CPIJ019847,CPIJ020122,	29.3	4.24	5.65	1.31387e-05	0.000240134	0.0156087
GO:0044267	cellular protein metabolic process	1276	126	CPIJ000205,CPIJ000732,CPIJ000897,CPIJ001043,CPIJ001132,CPIJ001180,CPIJ001218,CPIJ001220,CPIJ001270,CPIJ001289,CPIJ001596,CPIJ001610,CPIJ001760,CPIJ002083,CPIJ002088,CPIJ002177,CPIJ002358,CPIJ002413,CPIJ002461,CPIJ002463,CPIJ002857,CPIJ002872,CPIJ002907,CPIJ003013,CPIJ003099,CPIJ003157,CPIJ003502,CPIJ003512,CPIJ003890,CPIJ003987,CPIJ004047,CPIJ004073,CPIJ004079,CPIJ004172,CPIJ004203,CPIJ004532,CPI…	9.9	1.43	1.56	1.65141e-05	0.000297254	0.0196188
GO:0009152	purine ribonucleotide biosynthetic process	56	14	CPIJ001456,CPIJ001563,CPIJ002271,CPIJ003406,CPIJ004571,CPIJ006067,CPIJ006141,CPIJ006209,CPIJ008101,CPIJ010013,CPIJ011691,CPIJ012335,CPIJ016430,CPIJ019321,	25	3.62	4.55	1.88669e-05	0.000334536	0.0224139
GO:0006164	purine nucleotide biosynthetic process	57	14	CPIJ001456,CPIJ001563,CPIJ002271,CPIJ003406,CPIJ004571,CPIJ006067,CPIJ006141,CPIJ006209,CPIJ008101,CPIJ010013,CPIJ011691,CPIJ012335,CPIJ016430,CPIJ019321,	24.6	3.56	4.45	2.34418e-05	0.000409541	0.0278488
GO:0019725	cellular homeostasis	72	16	CPIJ004069,CPIJ004070,CPIJ004839,CPIJ007303,CPIJ007943,CPIJ008049,CPIJ008182,CPIJ008450,CPIJ009030,CPIJ009679,CPIJ011296,CPIJ012011,CPIJ012336,CPIJ015893,CPIJ017364,CPIJ017812,	22.2	3.22	3.91	2.42223e-05	0.00041561	0.0287761
GO:0034645	cellular macromolecule biosynthetic process	780	84	CPIJ000160,CPIJ000205,CPIJ000402,CPIJ001132,CPIJ001180,CPIJ001218,CPIJ001220,CPIJ001270,CPIJ001289,CPIJ002177,CPIJ002413,CPIJ002872,CPIJ003013,CPIJ003099,CPIJ003502,CPIJ003512,CPIJ003890,CPIJ004047,CPIJ004073,CPIJ004079,CPIJ004172,CPIJ004532,CPIJ004577,CPIJ005086,CPIJ005168,CPIJ005504,CPIJ005878,CPIJ005882,CPIJ005916,CPIJ006166,CPIJ006480,CPIJ006914,CPIJ007070,CPIJ007229,CPIJ007698,CPIJ008075,CPI…	10.8	1.56	1.69	2.44888e-05	0.00041561	0.0290927
GO:0009132	nucleoside diphosphate metabolic process	25	9	CPIJ000948,CPIJ003406,CPIJ004571,CPIJ005597,CPIJ008049,CPIJ008289,CPIJ009571,CPIJ014577,CPIJ017812,	36	5.22	7.66	2.53147e-05	0.00042346	0.0300739
GO:0009059	macromolecule biosynthetic process	781	84	CPIJ000160,CPIJ000205,CPIJ000402,CPIJ001132,CPIJ001180,CPIJ001218,CPIJ001220,CPIJ001270,CPIJ001289,CPIJ002177,CPIJ002413,CPIJ002872,CPIJ003013,CPIJ003099,CPIJ003502,CPIJ003512,CPIJ003890,CPIJ004047,CPIJ004073,CPIJ004079,CPIJ004172,CPIJ004532,CPIJ004577,CPIJ005086,CPIJ005168,CPIJ005504,CPIJ005878,CPIJ005882,CPIJ005916,CPIJ006166,CPIJ006480,CPIJ006914,CPIJ007070,CPIJ007229,CPIJ007698,CPIJ008075,CPI…	10.8	1.56	1.69	2.56643e-05	0.00042346	0.0304891
GO:0042592	homeostatic process	83	17	CPIJ004069,CPIJ004070,CPIJ004839,CPIJ007303,CPIJ007943,CPIJ008049,CPIJ008182,CPIJ008450,CPIJ009030,CPIJ009357,CPIJ009679,CPIJ011296,CPIJ012011,CPIJ012336,CPIJ015893,CPIJ017364,CPIJ017812,	20.5	2.97	3.52	4.17982e-05	0.000680223	0.0496563
GO:0072522	purine-containing compound biosynthetic process	60	14	CPIJ001456,CPIJ001563,CPIJ002271,CPIJ003406,CPIJ004571,CPIJ006067,CPIJ006141,CPIJ006209,CPIJ008101,CPIJ010013,CPIJ011691,CPIJ012335,CPIJ016430,CPIJ019321,	23.3	3.38	4.16	4.35219e-05	0.000698703	0.0517041
GO:0009060	aerobic respiration	40	11	CPIJ000337,CPIJ002859,CPIJ004049,CPIJ006030,CPIJ006167,CPIJ007338,CPIJ008356,CPIJ008366,CPIJ011179,CPIJ019847,CPIJ020122,	27.5	3.99	5.17	5.71504e-05	0.000905262	0.0678946
GO:0006807	nitrogen compound metabolic process	3150	266	CPIJ000010,CPIJ000083,CPIJ000123,CPIJ000160,CPIJ000205,CPIJ000248,CPIJ000297,CPIJ000593,CPIJ000615,CPIJ000680,CPIJ000682,CPIJ000732,CPIJ000795,CPIJ000897,CPIJ000948,CPIJ001043,CPIJ001048,CPIJ001054,CPIJ001060,CPIJ001132,CPIJ001140,CPIJ001180,CPIJ001218,CPIJ001220,CPIJ001239,CPIJ001270,CPIJ001289,CPIJ001456,CPIJ001563,CPIJ001596,CPIJ001610,CPIJ001679,CPIJ001706,CPIJ001742,CPIJ001760,CPIJ001828,CPI…	8.4	1.22	1.35	7.06847e-05	0.00110491	0.0839734
GO:0009147	pyrimidine nucleoside triphosphate metabolic process	5	4	CPIJ003406,CPIJ004571,CPIJ005616,CPIJ016664,	80	11.6	54.23	0.000106276	0.00163969	0.126256
GO:0015031	protein transport	202	29	CPIJ001393,CPIJ001538,CPIJ002834,CPIJ003005,CPIJ005137,CPIJ005333,CPIJ005882,CPIJ006132,CPIJ006746,CPIJ007555,CPIJ007634,CPIJ007922,CPIJ007967,CPIJ009025,CPIJ009366,CPIJ011323,CPIJ011727,CPIJ012085,CPIJ012130,CPIJ014329,CPIJ014784,CPIJ014882,CPIJ015131,CPIJ017108,CPIJ017902,CPIJ018003,CPIJ018005,CPIJ018379,CPIJ018687,	14.4	2.08	2.3	0.000131745	0.00200658	0.156513
GO:1901137	carbohydrate derivative biosynthetic process	173	26	CPIJ001456,CPIJ001563,CPIJ002271,CPIJ003406,CPIJ003502,CPIJ003512,CPIJ004571,CPIJ005168,CPIJ005616,CPIJ006067,CPIJ006141,CPIJ006209,CPIJ006768,CPIJ006769,CPIJ006770,CPIJ006914,CPIJ008075,CPIJ008101,CPIJ009417,CPIJ010013,CPIJ011691,CPIJ012335,CPIJ015130,CPIJ016430,CPIJ016664,CPIJ019321,	15	2.18	2.43	0.000136227	0.00204858	0.161838
GO:0015833	peptide transport	92	17	CPIJ001393,CPIJ002172,CPIJ003005,CPIJ005137,CPIJ005333,CPIJ005882,CPIJ006132,CPIJ007555,CPIJ007922,CPIJ009025,CPIJ011323,CPIJ012085,CPIJ014329,CPIJ014784,CPIJ018003,CPIJ018379,CPIJ018687,	18.5	2.68	3.1	0.000160799	0.00238787	0.19103
GO:0006757	ATP generation from ADP	19	7	CPIJ000948,CPIJ005597,CPIJ008049,CPIJ008289,CPIJ009571,CPIJ014577,CPIJ017812,	36.8	5.34	7.93	0.000175177	0.00250736	0.208111
GO:0006096	glycolytic process	19	7	CPIJ000948,CPIJ005597,CPIJ008049,CPIJ008289,CPIJ009571,CPIJ014577,CPIJ017812,	36.8	5.34	7.93	0.000175177	0.00250736	0.208111
GO:0006099	tricarboxylic acid cycle	19	7	CPIJ000337,CPIJ002859,CPIJ004049,CPIJ006167,CPIJ007338,CPIJ008366,CPIJ011179,	36.8	5.34	7.93	0.000175177	0.00250736	0.208111
GO:0016052	carbohydrate catabolic process	25	8	CPIJ000948,CPIJ005597,CPIJ008049,CPIJ008289,CPIJ009571,CPIJ012855,CPIJ014577,CPIJ017812,	32	4.64	6.4	0.000186563	0.00263853	0.221636
GO:0045184	establishment of protein localization	207	29	CPIJ001393,CPIJ001538,CPIJ002834,CPIJ003005,CPIJ005137,CPIJ005333,CPIJ005882,CPIJ006132,CPIJ006746,CPIJ007555,CPIJ007634,CPIJ007922,CPIJ007967,CPIJ009025,CPIJ009366,CPIJ011323,CPIJ011727,CPIJ012085,CPIJ012130,CPIJ014329,CPIJ014784,CPIJ014882,CPIJ015131,CPIJ017108,CPIJ017902,CPIJ018003,CPIJ018005,CPIJ018379,CPIJ018687,	14	2.03	2.24	0.000202771	0.00283402	0.240892
GO:0090407	organophosphate biosynthetic process	179	26	CPIJ001456,CPIJ001563,CPIJ002271,CPIJ003406,CPIJ004141,CPIJ004528,CPIJ004571,CPIJ005616,CPIJ006067,CPIJ006141,CPIJ006209,CPIJ006472,CPIJ007255,CPIJ007538,CPIJ008075,CPIJ008101,CPIJ008347,CPIJ008984,CPIJ009933,CPIJ010013,CPIJ011691,CPIJ012335,CPIJ015062,CPIJ016430,CPIJ016664,CPIJ019321,	14.5	2.11	2.33	0.000238417	0.00329348	0.283239
GO:0070887	cellular response to chemical stimulus	70	14	CPIJ000146,CPIJ001764,CPIJ006048,CPIJ007044,CPIJ007711,CPIJ007943,CPIJ008014,CPIJ008450,CPIJ009679,CPIJ011296,CPIJ014786,CPIJ014945,CPIJ016031,CPIJ018105,	20	2.9	3.41	0.000254322	0.0034441	0.302134
GO:0071702	organic substance transport	347	42	CPIJ001393,CPIJ001538,CPIJ002172,CPIJ002834,CPIJ003005,CPIJ003611,CPIJ004652,CPIJ005137,CPIJ005268,CPIJ005333,CPIJ005882,CPIJ005968,CPIJ006132,CPIJ006746,CPIJ007204,CPIJ007555,CPIJ007634,CPIJ007922,CPIJ007967,CPIJ009025,CPIJ009366,CPIJ010191,CPIJ010440,CPIJ011323,CPIJ011727,CPIJ012085,CPIJ012130,CPIJ012675,CPIJ012676,CPIJ012677,CPIJ013182,CPIJ013355,CPIJ014329,CPIJ014784,CPIJ014882,CPIJ015131,CPI…	12.1	1.75	1.9	0.000255119	0.0034441	0.303081
GO:0009225	nucleotide-sugar metabolic process	10	5	CPIJ006068,CPIJ006768,CPIJ009417,CPIJ012919,CPIJ018191,	50	7.25	13.57	0.00029033	0.00383235	0.344912
GO:0006221	pyrimidine nucleotide biosynthetic process	10	5	CPIJ003406,CPIJ004571,CPIJ005616,CPIJ007255,CPIJ016664,	50	7.25	13.57	0.00029033	0.00383235	0.344912
GO:0008104	protein localization	212	29	CPIJ001393,CPIJ001538,CPIJ002834,CPIJ003005,CPIJ005137,CPIJ005333,CPIJ005882,CPIJ006132,CPIJ006746,CPIJ007555,CPIJ007634,CPIJ007922,CPIJ007967,CPIJ009025,CPIJ009366,CPIJ011323,CPIJ011727,CPIJ012085,CPIJ012130,CPIJ014329,CPIJ014784,CPIJ014882,CPIJ015131,CPIJ017108,CPIJ017902,CPIJ018003,CPIJ018005,CPIJ018379,CPIJ018687,	13.7	1.98	2.18	0.000306101	0.00399614	0.363649
GO:0046031	ADP metabolic process	21	7	CPIJ000948,CPIJ005597,CPIJ008049,CPIJ008289,CPIJ009571,CPIJ014577,CPIJ017812,	33.3	4.83	6.79	0.000357837	0.00462077	0.425111
GO:1901605	alpha-amino acid metabolic process	57	12	CPIJ000123,CPIJ000297,CPIJ002148,CPIJ004883,CPIJ007153,CPIJ007345,CPIJ008201,CPIJ008287,CPIJ012332,CPIJ015209,CPIJ015718,CPIJ016664,	21.1	3.05	3.63	0.000422714	0.00539983	0.502185
GO:0009185	ribonucleoside diphosphate metabolic process	22	7	CPIJ000948,CPIJ005597,CPIJ008049,CPIJ008289,CPIJ009571,CPIJ014577,CPIJ017812,	31.8	4.61	6.34	0.00049383	0.00602513	0.58667
GO:0009179	purine ribonucleoside diphosphate metabolic process	22	7	CPIJ000948,CPIJ005597,CPIJ008049,CPIJ008289,CPIJ009571,CPIJ014577,CPIJ017812,	31.8	4.61	6.34	0.00049383	0.00602513	0.58667
GO:0009135	purine nucleoside diphosphate metabolic process	22	7	CPIJ000948,CPIJ005597,CPIJ008049,CPIJ008289,CPIJ009571,CPIJ014577,CPIJ017812,	31.8	4.61	6.34	0.00049383	0.00602513	0.58667
GO:0006614	SRP-dependent cotranslational protein targeting to membrane	11	5	CPIJ002834,CPIJ011727,CPIJ012130,CPIJ017108,CPIJ017902,	45.5	6.59	11.31	0.000502094	0.00602513	0.596488
GO:0006613	cotranslational protein targeting to membrane	11	5	CPIJ002834,CPIJ011727,CPIJ012130,CPIJ017108,CPIJ017902,	45.5	6.59	11.31	0.000502094	0.00602513	0.596488
GO:0006220	pyrimidine nucleotide metabolic process	11	5	CPIJ003406,CPIJ004571,CPIJ005616,CPIJ007255,CPIJ016664,	45.5	6.59	11.31	0.000502094	0.00602513	0.596488
GO:0045454	cell redox homeostasis	43	10	CPIJ007303,CPIJ007943,CPIJ008450,CPIJ009030,CPIJ009679,CPIJ011296,CPIJ012011,CPIJ012336,CPIJ015893,CPIJ017364,	23.3	3.37	4.12	0.000548754	0.0065192	0.65192
GO:0022613	ribonucleoprotein complex biogenesis	93	16	CPIJ001679,CPIJ002177,CPIJ003797,CPIJ003850,CPIJ005010,CPIJ005818,CPIJ006473,CPIJ008588,CPIJ009501,CPIJ010020,CPIJ012970,CPIJ015133,CPIJ016781,CPIJ016906,CPIJ019181,CPIJ019628,	17.2	2.49	2.84	0.000573043	0.00674034	0.680775
GO:0006520	cellular amino acid metabolic process	170	24	CPIJ000123,CPIJ000297,CPIJ002148,CPIJ004047,CPIJ004172,CPIJ004417,CPIJ004883,CPIJ005916,CPIJ007153,CPIJ007229,CPIJ007345,CPIJ008201,CPIJ008287,CPIJ009804,CPIJ010486,CPIJ012332,CPIJ013145,CPIJ014605,CPIJ015209,CPIJ015476,CPIJ015718,CPIJ016664,CPIJ016709,CPIJ019321,	14.1	2.05	2.25	0.000620934	0.00717028	0.73767
GO:0033036	macromolecule localization	285	35	CPIJ001393,CPIJ001538,CPIJ002834,CPIJ003005,CPIJ004652,CPIJ005137,CPIJ005333,CPIJ005882,CPIJ005968,CPIJ006132,CPIJ006746,CPIJ007204,CPIJ007555,CPIJ007634,CPIJ007922,CPIJ007967,CPIJ009025,CPIJ009366,CPIJ010191,CPIJ010440,CPIJ011323,CPIJ011727,CPIJ012085,CPIJ012130,CPIJ013182,CPIJ014329,CPIJ014784,CPIJ014882,CPIJ015131,CPIJ017108,CPIJ017902,CPIJ018003,CPIJ018005,CPIJ018379,CPIJ018687,	12.3	1.78	1.93	0.000621666	0.00717028	0.738539
GO:0016051	carbohydrate biosynthetic process	24	7	CPIJ000775,CPIJ002514,CPIJ004782,CPIJ005086,CPIJ006166,CPIJ006472,CPIJ010518,	29.2	4.23	5.59	0.000887487	0.0101378	1
GO:0071705	nitrogen compound transport	249	31	CPIJ001393,CPIJ001538,CPIJ002172,CPIJ002834,CPIJ003005,CPIJ005137,CPIJ005333,CPIJ005882,CPIJ006132,CPIJ006746,CPIJ007555,CPIJ007634,CPIJ007922,CPIJ007967,CPIJ009025,CPIJ009366,CPIJ010440,CPIJ011323,CPIJ011727,CPIJ012085,CPIJ012130,CPIJ014329,CPIJ014784,CPIJ014882,CPIJ015131,CPIJ017108,CPIJ017902,CPIJ018003,CPIJ018005,CPIJ018379,CPIJ018687,	12.4	1.81	1.95	0.000990862	0.0112109	1
GO:0006886	intracellular protein transport	138	20	CPIJ001538,CPIJ002834,CPIJ005137,CPIJ005333,CPIJ006132,CPIJ006746,CPIJ007634,CPIJ007967,CPIJ009025,CPIJ009366,CPIJ011323,CPIJ011727,CPIJ012130,CPIJ014882,CPIJ015131,CPIJ017108,CPIJ017902,CPIJ018003,CPIJ018005,CPIJ018379,	14.5	2.1	2.32	0.00123182	0.0125344	1
GO:0019731	antibacterial humoral response	4	3	CPIJ010699,CPIJ010700,CPIJ010701,	75	10.87	40.63	0.0012409	0.0125344	1
GO:0006241	CTP biosynthetic process	4	3	CPIJ003406,CPIJ004571,CPIJ016664,	75	10.87	40.63	0.0012409	0.0125344	1
GO:0006959	humoral immune response	4	3	CPIJ010699,CPIJ010700,CPIJ010701,	75	10.87	40.63	0.0012409	0.0125344	1
GO:0009148	pyrimidine nucleoside triphosphate biosynthetic process	4	3	CPIJ003406,CPIJ004571,CPIJ016664,	75	10.87	40.63	0.0012409	0.0125344	1
GO:0019673	GDP-mannose metabolic process	4	3	CPIJ006768,CPIJ012919,CPIJ018191,	75	10.87	40.63	0.0012409	0.0125344	1
GO:0019730	antimicrobial humoral response	4	3	CPIJ010699,CPIJ010700,CPIJ010701,	75	10.87	40.63	0.0012409	0.0125344	1
GO:0009209	pyrimidine ribonucleoside triphosphate biosynthetic process	4	3	CPIJ003406,CPIJ004571,CPIJ016664,	75	10.87	40.63	0.0012409	0.0125344	1
GO:0009208	pyrimidine ribonucleoside triphosphate metabolic process	4	3	CPIJ003406,CPIJ004571,CPIJ016664,	75	10.87	40.63	0.0012409	0.0125344	1
GO:0046036	CTP metabolic process	4	3	CPIJ003406,CPIJ004571,CPIJ016664,	75	10.87	40.63	0.0012409	0.0125344	1
GO:0045047	protein targeting to ER	13	5	CPIJ002834,CPIJ011727,CPIJ012130,CPIJ017108,CPIJ017902,	38.5	5.58	8.48	0.00124499	0.0125344	1
GO:0006612	protein targeting to membrane	13	5	CPIJ002834,CPIJ011727,CPIJ012130,CPIJ017108,CPIJ017902,	38.5	5.58	8.48	0.00124499	0.0125344	1
GO:0072599	establishment of protein localization to endoplasmic reticulum	13	5	CPIJ002834,CPIJ011727,CPIJ012130,CPIJ017108,CPIJ017902,	38.5	5.58	8.48	0.00124499	0.0125344	1
GO:0005975	carbohydrate metabolic process	242	30	CPIJ000010,CPIJ000232,CPIJ000760,CPIJ000775,CPIJ000948,CPIJ001316,CPIJ001433,CPIJ001579,CPIJ001900,CPIJ002514,CPIJ004231,CPIJ004782,CPIJ005060,CPIJ005086,CPIJ005597,CPIJ005681,CPIJ006166,CPIJ006472,CPIJ007042,CPIJ007970,CPIJ008049,CPIJ008289,CPIJ008366,CPIJ009308,CPIJ009571,CPIJ010518,CPIJ010683,CPIJ012855,CPIJ014577,CPIJ017812,	12.4	1.8	1.94	0.00127036	0.0126822	1
GO:0009064	glutamine family amino acid metabolic process	19	6	CPIJ000123,CPIJ004883,CPIJ007153,CPIJ007345,CPIJ015718,CPIJ016664,	31.6	4.58	6.26	0.00131735	0.0130417	1
GO:0046907	intracellular transport	256	31	CPIJ001393,CPIJ001538,CPIJ002834,CPIJ003008,CPIJ004098,CPIJ004652,CPIJ005137,CPIJ005333,CPIJ005882,CPIJ005968,CPIJ006132,CPIJ006154,CPIJ006746,CPIJ007634,CPIJ007967,CPIJ008002,CPIJ009025,CPIJ009366,CPIJ010440,CPIJ011323,CPIJ011727,CPIJ012130,CPIJ013182,CPIJ014329,CPIJ014882,CPIJ015131,CPIJ017108,CPIJ017902,CPIJ018003,CPIJ018005,CPIJ018379,	12.1	1.76	1.89	0.00155691	0.015286	1
GO:0072528	pyrimidine-containing compound biosynthetic process	20	6	CPIJ003406,CPIJ004571,CPIJ005616,CPIJ007153,CPIJ007255,CPIJ016664,	30	4.35	5.82	0.00177326	0.0172675	1
GO:0051649	establishment of localization in cell	270	32	CPIJ001393,CPIJ001538,CPIJ002834,CPIJ003008,CPIJ004098,CPIJ004652,CPIJ005137,CPIJ005333,CPIJ005882,CPIJ005968,CPIJ006132,CPIJ006154,CPIJ006746,CPIJ007555,CPIJ007634,CPIJ007967,CPIJ008002,CPIJ009025,CPIJ009366,CPIJ010440,CPIJ011323,CPIJ011727,CPIJ012130,CPIJ013182,CPIJ014329,CPIJ014882,CPIJ015131,CPIJ017108,CPIJ017902,CPIJ018003,CPIJ018005,CPIJ018379,	11.9	1.72	1.84	0.00187395	0.0180996	1
GO:0045087	innate immune response	9	4	CPIJ010699,CPIJ010700,CPIJ010701,CPIJ016598,	44.4	6.44	10.84	0.00213921	0.0204951	1
GO:0044283	small molecule biosynthetic process	105	16	CPIJ000123,CPIJ002114,CPIJ002514,CPIJ004883,CPIJ005524,CPIJ006168,CPIJ006472,CPIJ007345,CPIJ008287,CPIJ008309,CPIJ010456,CPIJ010518,CPIJ011660,CPIJ012332,CPIJ013748,CPIJ015062,	15.2	2.21	2.45	0.00217132	0.0206362	1
GO:0051346	negative regulation of hydrolase activity	28	7	CPIJ001828,CPIJ004215,CPIJ006214,CPIJ007914,CPIJ010123,CPIJ010990,CPIJ019874,	25	3.62	4.53	0.00238304	0.0224687	1
GO:0006952	defense response	15	5	CPIJ001276,CPIJ010699,CPIJ010700,CPIJ010701,CPIJ016598,	33.3	4.83	6.78	0.00258691	0.0241988	1
GO:0035601	protein deacylation	5	3	CPIJ001043,CPIJ006836,CPIJ013384,	60	8.7	20.31	0.00294283	0.0273132	1
GO:0022618	ribonucleoprotein complex assembly	37	8	CPIJ002177,CPIJ003850,CPIJ006473,CPIJ008588,CPIJ012970,CPIJ015133,CPIJ016781,CPIJ019181,	21.6	3.13	3.75	0.00318345	0.0290918	1
GO:0071826	ribonucleoprotein complex subunit organization	37	8	CPIJ002177,CPIJ003850,CPIJ006473,CPIJ008588,CPIJ012970,CPIJ015133,CPIJ016781,CPIJ019181,	21.6	3.13	3.75	0.00318345	0.0290918	1
GO:0006955	immune response	10	4	CPIJ010699,CPIJ010700,CPIJ010701,CPIJ016598,	40	5.8	9.03	0.0033718	0.0303713	1
GO:0034613	cellular protein localization	150	20	CPIJ001538,CPIJ002834,CPIJ005137,CPIJ005333,CPIJ006132,CPIJ006746,CPIJ007634,CPIJ007967,CPIJ009025,CPIJ009366,CPIJ011323,CPIJ011727,CPIJ012130,CPIJ014882,CPIJ015131,CPIJ017108,CPIJ017902,CPIJ018003,CPIJ018005,CPIJ018379,	13.3	1.93	2.1	0.00337458	0.0303713	1
GO:0042254	ribosome biogenesis	63	11	CPIJ001679,CPIJ003797,CPIJ005010,CPIJ005818,CPIJ006473,CPIJ008588,CPIJ009501,CPIJ010020,CPIJ016781,CPIJ016906,CPIJ019628,	17.5	2.53	2.88	0.00355493	0.0317538	1
GO:0070727	cellular macromolecule localization	151	20	CPIJ001538,CPIJ002834,CPIJ005137,CPIJ005333,CPIJ006132,CPIJ006746,CPIJ007634,CPIJ007967,CPIJ009025,CPIJ009366,CPIJ011323,CPIJ011727,CPIJ012130,CPIJ014882,CPIJ015131,CPIJ017108,CPIJ017902,CPIJ018003,CPIJ018005,CPIJ018379,	13.2	1.92	2.08	0.00364513	0.0323166	1
GO:0006605	protein targeting	46	9	CPIJ002834,CPIJ005137,CPIJ007967,CPIJ011727,CPIJ012130,CPIJ015131,CPIJ017108,CPIJ017902,CPIJ018005,	19.6	2.84	3.31	0.00368949	0.0324675	1
GO:0072527	pyrimidine-containing compound metabolic process	23	6	CPIJ003406,CPIJ004571,CPIJ005616,CPIJ007153,CPIJ007255,CPIJ016664,	26.1	3.78	4.79	0.00386571	0.0337681	1
GO:0018130	heterocycle biosynthetic process	283	32	CPIJ000123,CPIJ001456,CPIJ001563,CPIJ002271,CPIJ003406,CPIJ004528,CPIJ004571,CPIJ004815,CPIJ005616,CPIJ005882,CPIJ006067,CPIJ006141,CPIJ006209,CPIJ006768,CPIJ007153,CPIJ007255,CPIJ008101,CPIJ008984,CPIJ009417,CPIJ009933,CPIJ010013,CPIJ010693,CPIJ011691,CPIJ012335,CPIJ014857,CPIJ016252,CPIJ016430,CPIJ016664,CPIJ017747,CPIJ018444,CPIJ018569,CPIJ019321,	11.3	1.64	1.75	0.00391569	0.0339551	1
GO:0019538	protein metabolic process	2031	169	CPIJ000205,CPIJ000593,CPIJ000615,CPIJ000732,CPIJ000897,CPIJ001043,CPIJ001048,CPIJ001054,CPIJ001060,CPIJ001132,CPIJ001140,CPIJ001180,CPIJ001218,CPIJ001220,CPIJ001239,CPIJ001270,CPIJ001289,CPIJ001596,CPIJ001610,CPIJ001742,CPIJ001760,CPIJ001828,CPIJ002083,CPIJ002088,CPIJ002177,CPIJ002224,CPIJ002358,CPIJ002413,CPIJ002461,CPIJ002463,CPIJ002510,CPIJ002512,CPIJ002524,CPIJ002841,CPIJ002857,CPIJ002872,CPI…	8.3	1.21	1.28	0.00403784	0.0347605	1
GO:0070972	protein localization to endoplasmic reticulum	17	5	CPIJ002834,CPIJ011727,CPIJ012130,CPIJ017108,CPIJ017902,	29.4	4.26	5.65	0.0047491	0.0381455	1
GO:0006228	UTP biosynthetic process	2	2	CPIJ003406,CPIJ004571,	100	14.5	inf	0.00475213	0.0381455	1
GO:0001678	cellular glucose homeostasis	2	2	CPIJ008049,CPIJ017812,	100	14.5	inf	0.00475213	0.0381455	1
GO:0000493	box H/ACA snoRNP assembly	2	2	CPIJ006473,CPIJ016781,	100	14.5	inf	0.00475213	0.0381455	1
GO:0006784	heme A biosynthetic process	2	2	CPIJ016252,CPIJ017747,	100	14.5	inf	0.00475213	0.0381455	1
GO:0000491	small nucleolar ribonucleoprotein complex assembly	2	2	CPIJ006473,CPIJ016781,	100	14.5	inf	0.00475213	0.0381455	1
GO:0035999	tetrahydrofolate interconversion	2	2	CPIJ000297,CPIJ012332,	100	14.5	inf	0.00475213	0.0381455	1
GO:0046160	heme a metabolic process	2	2	CPIJ016252,CPIJ017747,	100	14.5	inf	0.00475213	0.0381455	1
GO:0046051	UTP metabolic process	2	2	CPIJ003406,CPIJ004571,	100	14.5	inf	0.00475213	0.0381455	1
GO:0006183	GTP biosynthetic process	2	2	CPIJ003406,CPIJ004571,	100	14.5	inf	0.00475213	0.0381455	1
GO:0098542	defense response to other organism	11	4	CPIJ010699,CPIJ010700,CPIJ010701,CPIJ016598,	36.4	5.27	7.74	0.00501164	0.0389139	1
GO:0044419	biological process involved in interspecies interaction between organisms	11	4	CPIJ010699,CPIJ010700,CPIJ010701,CPIJ016598,	36.4	5.27	7.74	0.00501164	0.0389139	1
GO:0043207	response to external biotic stimulus	11	4	CPIJ010699,CPIJ010700,CPIJ010701,CPIJ016598,	36.4	5.27	7.74	0.00501164	0.0389139	1
GO:0051707	response to other organism	11	4	CPIJ010699,CPIJ010700,CPIJ010701,CPIJ016598,	36.4	5.27	7.74	0.00501164	0.0389139	1
GO:0009607	response to biotic stimulus	11	4	CPIJ010699,CPIJ010700,CPIJ010701,CPIJ016598,	36.4	5.27	7.74	0.00501164	0.0389139	1
GO:0006457	protein folding	85	13	CPIJ002384,CPIJ003204,CPIJ004991,CPIJ005864,CPIJ006040,CPIJ007228,CPIJ007376,CPIJ008359,CPIJ010416,CPIJ015075,CPIJ018235,CPIJ018377,CPIJ018848,	15.3	2.22	2.46	0.00527002	0.0406544	1
GO:0006465	signal peptide processing	6	3	CPIJ005783,CPIJ010147,CPIJ019824,	50	7.25	13.54	0.00558431	0.0409516	1
GO:0006122	mitochondrial electron transport, ubiquinol to cytochrome c	6	3	CPIJ006030,CPIJ008356,CPIJ019847,	50	7.25	13.54	0.00558431	0.0409516	1
GO:0009617	response to bacterium	6	3	CPIJ010699,CPIJ010700,CPIJ010701,	50	7.25	13.54	0.00558431	0.0409516	1
GO:0046129	purine ribonucleoside biosynthetic process	6	3	CPIJ001563,CPIJ002271,CPIJ006209,	50	7.25	13.54	0.00558431	0.0409516	1
GO:0042742	defense response to bacterium	6	3	CPIJ010699,CPIJ010700,CPIJ010701,	50	7.25	13.54	0.00558431	0.0409516	1
GO:0009220	pyrimidine ribonucleotide biosynthetic process	6	3	CPIJ003406,CPIJ004571,CPIJ016664,	50	7.25	13.54	0.00558431	0.0409516	1
GO:0098732	macromolecule deacylation	6	3	CPIJ001043,CPIJ006836,CPIJ013384,	50	7.25	13.54	0.00558431	0.0409516	1
GO:0009218	pyrimidine ribonucleotide metabolic process	6	3	CPIJ003406,CPIJ004571,CPIJ016664,	50	7.25	13.54	0.00558431	0.0409516	1
GO:0010466	negative regulation of peptidase activity	25	6	CPIJ001828,CPIJ004215,CPIJ006214,CPIJ010123,CPIJ010990,CPIJ019874,	24	3.48	4.28	0.00602636	0.0436544	1
GO:0045861	negative regulation of proteolysis	25	6	CPIJ001828,CPIJ004215,CPIJ006214,CPIJ010123,CPIJ010990,CPIJ019874,	24	3.48	4.28	0.00602636	0.0436544	1
GO:1901362	organic cyclic compound biosynthetic process	292	32	CPIJ000123,CPIJ001456,CPIJ001563,CPIJ002271,CPIJ003406,CPIJ004528,CPIJ004571,CPIJ004815,CPIJ005616,CPIJ005882,CPIJ006067,CPIJ006141,CPIJ006209,CPIJ006768,CPIJ007153,CPIJ007255,CPIJ008101,CPIJ008984,CPIJ009417,CPIJ009933,CPIJ010013,CPIJ010693,CPIJ011691,CPIJ012335,CPIJ014857,CPIJ016252,CPIJ016430,CPIJ016664,CPIJ017747,CPIJ018444,CPIJ018569,CPIJ019321,	11	1.59	1.69	0.00624199	0.0449423	1
GO:0043086	negative regulation of catalytic activity	33	7	CPIJ001828,CPIJ004215,CPIJ006214,CPIJ007914,CPIJ010123,CPIJ010990,CPIJ019874,	21.2	3.08	3.65	0.00636299	0.0455376	1
GO:0009583	detection of light stimulus	12	4	CPIJ009246,CPIJ011571,CPIJ011573,CPIJ013056,	33.3	4.83	6.77	0.00711145	0.0494058	1
GO:0009581	detection of external stimulus	12	4	CPIJ009246,CPIJ011571,CPIJ011573,CPIJ013056,	33.3	4.83	6.77	0.00711145	0.0494058	1
GO:0007602	phototransduction	12	4	CPIJ009246,CPIJ011571,CPIJ011573,CPIJ013056,	33.3	4.83	6.77	0.00711145	0.0494058	1
GO:0002376	immune system process	12	4	CPIJ010699,CPIJ010700,CPIJ010701,CPIJ016598,	33.3	4.83	6.77	0.00711145	0.0494058	1
GO:0009582	detection of abiotic stimulus	12	4	CPIJ009246,CPIJ011571,CPIJ011573,CPIJ013056,	33.3	4.83	6.77	0.00711145	0.0494058	1
GO:0051641	cellular localization	295	32	CPIJ001393,CPIJ001538,CPIJ002834,CPIJ003008,CPIJ004098,CPIJ004652,CPIJ005137,CPIJ005333,CPIJ005882,CPIJ005968,CPIJ006132,CPIJ006154,CPIJ006746,CPIJ007555,CPIJ007634,CPIJ007967,CPIJ008002,CPIJ009025,CPIJ009366,CPIJ010440,CPIJ011323,CPIJ011727,CPIJ012130,CPIJ013182,CPIJ014329,CPIJ014882,CPIJ015131,CPIJ017108,CPIJ017902,CPIJ018003,CPIJ018005,CPIJ018379,	10.8	1.57	1.67	0.00723742	0.0499887	1
GO:0052547	regulation of peptidase activity	26	6	CPIJ001828,CPIJ004215,CPIJ006214,CPIJ010123,CPIJ010990,CPIJ019874,	23.1	3.35	4.07	0.00738603	0.0507203	1
GO:0009628	response to abiotic stimulus	19	5	CPIJ003204,CPIJ009246,CPIJ011571,CPIJ011573,CPIJ013056,	26.3	3.82	4.84	0.00795429	0.0543086	1
GO:0019438	aromatic compound biosynthetic process	263	29	CPIJ001456,CPIJ001563,CPIJ002271,CPIJ003406,CPIJ004528,CPIJ004571,CPIJ005616,CPIJ005882,CPIJ006067,CPIJ006141,CPIJ006209,CPIJ006768,CPIJ007255,CPIJ008101,CPIJ008984,CPIJ009417,CPIJ009933,CPIJ010013,CPIJ010693,CPIJ011691,CPIJ012335,CPIJ014857,CPIJ016252,CPIJ016430,CPIJ016664,CPIJ017747,CPIJ018444,CPIJ018569,CPIJ019321,	11	1.6	1.69	0.00823046	0.0558731	1
GO:0065008	regulation of biological quality	153	19	CPIJ004069,CPIJ004070,CPIJ004839,CPIJ007303,CPIJ007555,CPIJ007943,CPIJ008049,CPIJ008182,CPIJ008450,CPIJ009030,CPIJ009357,CPIJ009679,CPIJ011296,CPIJ012011,CPIJ012336,CPIJ013392,CPIJ015893,CPIJ017364,CPIJ017812,	12.4	1.8	1.93	0.0090217	0.0608965	1
GO:0006783	heme biosynthetic process	7	3	CPIJ010693,CPIJ016252,CPIJ017747,	42.9	6.21	10.15	0.00927403	0.0618963	1
GO:0006890	retrograde vesicle-mediated transport, Golgi to endoplasmic reticulum	7	3	CPIJ001136,CPIJ003005,CPIJ014350,	42.9	6.21	10.15	0.00927403	0.0618963	1
GO:0042180	cellular ketone metabolic process	13	4	CPIJ008201,CPIJ008309,CPIJ011660,CPIJ019501,	30.8	4.46	6.02	0.00971876	0.0645022	1
GO:0044092	negative regulation of molecular function	36	7	CPIJ001828,CPIJ004215,CPIJ006214,CPIJ007914,CPIJ010123,CPIJ010990,CPIJ019874,	19.4	2.82	3.28	0.0103888	0.0685659	1
GO:0009605	response to external stimulus	54	9	CPIJ009246,CPIJ010699,CPIJ010700,CPIJ010701,CPIJ011571,CPIJ011573,CPIJ013056,CPIJ016283,CPIJ016598,	16.7	2.42	2.72	0.0108884	0.0714665	1
GO:0044085	cellular component biogenesis	258	28	CPIJ001679,CPIJ002177,CPIJ003522,CPIJ003797,CPIJ003850,CPIJ005010,CPIJ005564,CPIJ005818,CPIJ005998,CPIJ006416,CPIJ006473,CPIJ006733,CPIJ008588,CPIJ009364,CPIJ009501,CPIJ010020,CPIJ010363,CPIJ010440,CPIJ011269,CPIJ012970,CPIJ015133,CPIJ015259,CPIJ016149,CPIJ016781,CPIJ016906,CPIJ019181,CPIJ019322,CPIJ019628,	10.9	1.57	1.66	0.0114092	0.0744729	1
GO:0022904	respiratory electron transport chain	21	5	CPIJ006030,CPIJ007541,CPIJ008356,CPIJ019847,CPIJ020122,	23.8	3.45	4.24	0.0124131	0.0776896	1
GO:0072657	protein localization to membrane	21	5	CPIJ002834,CPIJ011727,CPIJ012130,CPIJ017108,CPIJ017902,	23.8	3.45	4.24	0.0124131	0.0776896	1
GO:0090150	establishment of protein localization to membrane	21	5	CPIJ002834,CPIJ011727,CPIJ012130,CPIJ017108,CPIJ017902,	23.8	3.45	4.24	0.0124131	0.0776896	1
GO:0005996	monosaccharide metabolic process	29	6	CPIJ001579,CPIJ002514,CPIJ005597,CPIJ007970,CPIJ010518,CPIJ012855,	20.7	3	3.54	0.0127777	0.0776896	1
GO:0055082	cellular chemical homeostasis	29	6	CPIJ004069,CPIJ004070,CPIJ004839,CPIJ008049,CPIJ008182,CPIJ017812,	20.7	3	3.54	0.0127777	0.0776896	1
GO:0009416	response to light stimulus	14	4	CPIJ009246,CPIJ011571,CPIJ011573,CPIJ013056,	28.6	4.14	5.42	0.0128753	0.0776896	1
GO:0007601	visual perception	14	4	CPIJ009246,CPIJ011571,CPIJ011573,CPIJ013056,	28.6	4.14	5.42	0.0128753	0.0776896	1
GO:0001522	pseudouridine synthesis	14	4	CPIJ000795,CPIJ006473,CPIJ016781,CPIJ019666,	28.6	4.14	5.42	0.0128753	0.0776896	1
GO:0006812	cation transport	249	27	CPIJ000470,CPIJ001563,CPIJ002271,CPIJ002493,CPIJ003274,CPIJ004069,CPIJ004070,CPIJ004794,CPIJ004839,CPIJ005741,CPIJ006067,CPIJ006209,CPIJ007113,CPIJ008101,CPIJ008182,CPIJ009357,CPIJ009947,CPIJ010013,CPIJ010121,CPIJ011691,CPIJ012335,CPIJ013093,CPIJ014384,CPIJ015566,CPIJ016432,CPIJ019321,CPIJ019347,	10.8	1.57	1.66	0.0129508	0.0776896	1
GO:0006413	translational initiation	75	11	CPIJ001289,CPIJ002177,CPIJ011194,CPIJ011259,CPIJ012970,CPIJ013497,CPIJ013860,CPIJ015133,CPIJ016188,CPIJ018256,CPIJ019653,	14.7	2.13	2.34	0.0133613	0.0776896	1
GO:0009250	glucan biosynthetic process	3	2	CPIJ005086,CPIJ006166,	66.7	9.67	27.05	0.0136022	0.0776896	1
GO:0006525	arginine metabolic process	3	2	CPIJ004883,CPIJ015718,	66.7	9.67	27.05	0.0136022	0.0776896	1
GO:0052646	alditol phosphate metabolic process	3	2	CPIJ000232,CPIJ003608,	66.7	9.67	27.05	0.0136022	0.0776896	1
GO:0046039	GTP metabolic process	3	2	CPIJ003406,CPIJ004571,	66.7	9.67	27.05	0.0136022	0.0776896	1
GO:0070932	histone H3 deacetylation	3	2	CPIJ006836,CPIJ013384,	66.7	9.67	27.05	0.0136022	0.0776896	1
GO:0006433	prolyl-tRNA aminoacylation	3	2	CPIJ013145,CPIJ016709,	66.7	9.67	27.05	0.0136022	0.0776896	1
GO:0006850	mitochondrial pyruvate transmembrane transport	3	2	CPIJ005268,CPIJ013355,	66.7	9.67	27.05	0.0136022	0.0776896	1
GO:0006072	glycerol-3-phosphate metabolic process	3	2	CPIJ000232,CPIJ003608,	66.7	9.67	27.05	0.0136022	0.0776896	1
GO:0070940	dephosphorylation of RNA polymerase II C-terminal domain	3	2	CPIJ014706,CPIJ019414,	66.7	9.67	27.05	0.0136022	0.0776896	1
GO:1901475	pyruvate transmembrane transport	3	2	CPIJ005268,CPIJ013355,	66.7	9.67	27.05	0.0136022	0.0776896	1
GO:0000271	polysaccharide biosynthetic process	3	2	CPIJ005086,CPIJ006166,	66.7	9.67	27.05	0.0136022	0.0776896	1
GO:0006848	pyruvate transport	3	2	CPIJ005268,CPIJ013355,	66.7	9.67	27.05	0.0136022	0.0776896	1
GO:0042593	glucose homeostasis	3	2	CPIJ008049,CPIJ017812,	66.7	9.67	27.05	0.0136022	0.0776896	1
GO:0005978	glycogen biosynthetic process	3	2	CPIJ005086,CPIJ006166,	66.7	9.67	27.05	0.0136022	0.0776896	1
GO:0033692	cellular polysaccharide biosynthetic process	3	2	CPIJ005086,CPIJ006166,	66.7	9.67	27.05	0.0136022	0.0776896	1
GO:0033500	carbohydrate homeostasis	3	2	CPIJ008049,CPIJ017812,	66.7	9.67	27.05	0.0136022	0.0776896	1
GO:0044262	cellular carbohydrate metabolic process	38	7	CPIJ001316,CPIJ005086,CPIJ006166,CPIJ006472,CPIJ008049,CPIJ012855,CPIJ017812,	18.4	2.67	3.06	0.0139389	0.0785549	1
GO:0042168	heme metabolic process	8	3	CPIJ010693,CPIJ016252,CPIJ017747,	37.5	5.44	8.12	0.0140843	0.0785549	1
GO:0032367	intracellular cholesterol transport	8	3	CPIJ004652,CPIJ005968,CPIJ013182,	37.5	5.44	8.12	0.0140843	0.0785549	1
GO:0046653	tetrahydrofolate metabolic process	8	3	CPIJ000297,CPIJ012332,CPIJ014857,	37.5	5.44	8.12	0.0140843	0.0785549	1
GO:0030301	cholesterol transport	8	3	CPIJ004652,CPIJ005968,CPIJ013182,	37.5	5.44	8.12	0.0140843	0.0785549	1
GO:0048878	chemical homeostasis	39	7	CPIJ004069,CPIJ004070,CPIJ004839,CPIJ008049,CPIJ008182,CPIJ009357,CPIJ017812,	17.9	2.6	2.97	0.0160059	0.0884939	1
GO:0043933	protein-containing complex subunit organization	162	19	CPIJ002177,CPIJ003150,CPIJ003850,CPIJ005564,CPIJ005998,CPIJ006194,CPIJ006416,CPIJ006473,CPIJ006733,CPIJ008588,CPIJ010363,CPIJ010440,CPIJ011269,CPIJ012970,CPIJ015133,CPIJ015259,CPIJ016781,CPIJ019181,CPIJ019322,	11.7	1.7	1.81	0.0160153	0.0884939	1
GO:0050953	sensory perception of light stimulus	15	4	CPIJ009246,CPIJ011571,CPIJ011573,CPIJ013056,	26.7	3.87	4.93	0.0166165	0.0913908	1
GO:0051172	negative regulation of nitrogen compound metabolic process	49	8	CPIJ001828,CPIJ004215,CPIJ006214,CPIJ007914,CPIJ010123,CPIJ010990,CPIJ013392,CPIJ019874,	16.3	2.37	2.65	0.0179458	0.098247	1
GO:0006810	transport	1147	97	CPIJ000184,CPIJ000259,CPIJ000470,CPIJ000759,CPIJ001136,CPIJ001393,CPIJ001538,CPIJ001563,CPIJ002172,CPIJ002271,CPIJ002352,CPIJ002493,CPIJ002834,CPIJ003005,CPIJ003008,CPIJ003150,CPIJ003274,CPIJ003611,CPIJ004069,CPIJ004070,CPIJ004098,CPIJ004177,CPIJ004245,CPIJ004246,CPIJ004491,CPIJ004652,CPIJ004794,CPIJ004839,CPIJ005137,CPIJ005268,CPIJ005333,CPIJ005741,CPIJ005882,CPIJ005941,CPIJ005942,CPIJ005968,CPI…	8.5	1.23	1.28	0.0190359	0.103737	1
GO:0016053	organic acid biosynthetic process	69	10	CPIJ000123,CPIJ002114,CPIJ004883,CPIJ005524,CPIJ006168,CPIJ007345,CPIJ008287,CPIJ010456,CPIJ012332,CPIJ013748,	14.5	2.1	2.3	0.0193166	0.104786	1
GO:0032366	intracellular sterol transport	9	3	CPIJ004652,CPIJ005968,CPIJ013182,	33.3	4.83	6.77	0.0200569	0.105432	1
GO:0015918	sterol transport	9	3	CPIJ004652,CPIJ005968,CPIJ013182,	33.3	4.83	6.77	0.0200569	0.105432	1
GO:0033866	nucleoside bisphosphate biosynthetic process	9	3	CPIJ001456,CPIJ006141,CPIJ016430,	33.3	4.83	6.77	0.0200569	0.105432	1
GO:0034030	ribonucleoside bisphosphate biosynthetic process	9	3	CPIJ001456,CPIJ006141,CPIJ016430,	33.3	4.83	6.77	0.0200569	0.105432	1
GO:0006760	folic acid-containing compound metabolic process	9	3	CPIJ000297,CPIJ012332,CPIJ014857,	33.3	4.83	6.77	0.0200569	0.105432	1
GO:0034637	cellular carbohydrate biosynthetic process	9	3	CPIJ005086,CPIJ006166,CPIJ006472,	33.3	4.83	6.77	0.0200569	0.105432	1
GO:0034033	purine nucleoside bisphosphate biosynthetic process	9	3	CPIJ001456,CPIJ006141,CPIJ016430,	33.3	4.83	6.77	0.0200569	0.105432	1
GO:0030162	regulation of proteolysis	32	6	CPIJ001828,CPIJ004215,CPIJ006214,CPIJ010123,CPIJ010990,CPIJ019874,	18.8	2.72	3.13	0.0204572	0.107041	1
GO:0098655	cation transmembrane transport	212	23	CPIJ000470,CPIJ001563,CPIJ002271,CPIJ002493,CPIJ003274,CPIJ004794,CPIJ004839,CPIJ005741,CPIJ006067,CPIJ006209,CPIJ008101,CPIJ009357,CPIJ009947,CPIJ010013,CPIJ010121,CPIJ011691,CPIJ012335,CPIJ013093,CPIJ014384,CPIJ015566,CPIJ016432,CPIJ019321,CPIJ019347,	10.8	1.57	1.66	0.0205432	0.107041	1
GO:0009314	response to radiation	16	4	CPIJ009246,CPIJ011571,CPIJ011573,CPIJ013056,	25	3.62	4.51	0.0209715	0.108796	1
GO:0034654	nucleobase-containing compound biosynthetic process	236	25	CPIJ001456,CPIJ001563,CPIJ002271,CPIJ003406,CPIJ004528,CPIJ004571,CPIJ005616,CPIJ005882,CPIJ006067,CPIJ006141,CPIJ006209,CPIJ006768,CPIJ007255,CPIJ008101,CPIJ008984,CPIJ009417,CPIJ009933,CPIJ010013,CPIJ011691,CPIJ012335,CPIJ016430,CPIJ016664,CPIJ018444,CPIJ018569,CPIJ019321,	10.6	1.54	1.62	0.0212341	0.109246	1
GO:1901360	organic cyclic compound metabolic process	1007	86	CPIJ000083,CPIJ000123,CPIJ000160,CPIJ000297,CPIJ000795,CPIJ000948,CPIJ001456,CPIJ001563,CPIJ001679,CPIJ001706,CPIJ002045,CPIJ002088,CPIJ002148,CPIJ002271,CPIJ002728,CPIJ003406,CPIJ003850,CPIJ004010,CPIJ004047,CPIJ004172,CPIJ004417,CPIJ004528,CPIJ004537,CPIJ004571,CPIJ004815,CPIJ005010,CPIJ005597,CPIJ005616,CPIJ005882,CPIJ005916,CPIJ006067,CPIJ006068,CPIJ006141,CPIJ006209,CPIJ006210,CPIJ006473,CPI…	8.5	1.24	1.29	0.0212423	0.109246	1
GO:0006575	cellular modified amino acid metabolic process	24	5	CPIJ000297,CPIJ003186,CPIJ007538,CPIJ012332,CPIJ014857,	20.8	3.02	3.57	0.0218539	0.111907	1
GO:0051234	establishment of localization	1155	97	CPIJ000184,CPIJ000259,CPIJ000470,CPIJ000759,CPIJ001136,CPIJ001393,CPIJ001538,CPIJ001563,CPIJ002172,CPIJ002271,CPIJ002352,CPIJ002493,CPIJ002834,CPIJ003005,CPIJ003008,CPIJ003150,CPIJ003274,CPIJ003611,CPIJ004069,CPIJ004070,CPIJ004098,CPIJ004177,CPIJ004245,CPIJ004246,CPIJ004491,CPIJ004652,CPIJ004794,CPIJ004839,CPIJ005137,CPIJ005268,CPIJ005333,CPIJ005741,CPIJ005882,CPIJ005941,CPIJ005942,CPIJ005968,CPI…	8.4	1.22	1.27	0.0225093	0.114768	1
GO:0034622	cellular protein-containing complex assembly	135	16	CPIJ002177,CPIJ003850,CPIJ005564,CPIJ005998,CPIJ006473,CPIJ006733,CPIJ008588,CPIJ010363,CPIJ010440,CPIJ011269,CPIJ012970,CPIJ015133,CPIJ015259,CPIJ016781,CPIJ019181,CPIJ019322,	11.9	1.72	1.83	0.0234837	0.119225	1
GO:1901607	alpha-amino acid biosynthetic process	25	5	CPIJ000123,CPIJ004883,CPIJ007345,CPIJ008287,CPIJ012332,	20	2.9	3.39	0.0258108	0.127986	1
GO:0006086	acetyl-CoA biosynthetic process from pyruvate	4	2	CPIJ001456,CPIJ016430,	50	7.25	13.53	0.0259635	0.127986	1
GO:1903825	organic acid transmembrane transport	4	2	CPIJ005268,CPIJ013355,	50	7.25	13.53	0.0259635	0.127986	1
GO:0016575	histone deacetylation	4	2	CPIJ006836,CPIJ013384,	50	7.25	13.53	0.0259635	0.127986	1
GO:0006376	mRNA splice site selection	4	2	CPIJ003850,CPIJ019181,	50	7.25	13.53	0.0259635	0.127986	1
GO:0006476	protein deacetylation	4	2	CPIJ006836,CPIJ013384,	50	7.25	13.53	0.0259635	0.127986	1
GO:1905039	carboxylic acid transmembrane transport	4	2	CPIJ005268,CPIJ013355,	50	7.25	13.53	0.0259635	0.127986	1
GO:0006725	cellular aromatic compound metabolic process	991	84	CPIJ000083,CPIJ000160,CPIJ000297,CPIJ000795,CPIJ000948,CPIJ001456,CPIJ001563,CPIJ001679,CPIJ001706,CPIJ002045,CPIJ002088,CPIJ002148,CPIJ002271,CPIJ002728,CPIJ003406,CPIJ003850,CPIJ004010,CPIJ004047,CPIJ004172,CPIJ004417,CPIJ004528,CPIJ004537,CPIJ004571,CPIJ005010,CPIJ005597,CPIJ005616,CPIJ005882,CPIJ005916,CPIJ006067,CPIJ006068,CPIJ006141,CPIJ006209,CPIJ006210,CPIJ006473,CPIJ006768,CPIJ007046,CPI…	8.5	1.23	1.28	0.0266447	0.130801	1
GO:0006779	porphyrin-containing compound biosynthetic process	10	3	CPIJ010693,CPIJ016252,CPIJ017747,	30	4.35	5.8	0.0272077	0.130861	1
GO:0006006	glucose metabolic process	10	3	CPIJ002514,CPIJ005597,CPIJ010518,	30	4.35	5.8	0.0272077	0.130861	1
GO:0032365	intracellular lipid transport	10	3	CPIJ004652,CPIJ005968,CPIJ013182,	30	4.35	5.8	0.0272077	0.130861	1
GO:0015850	organic hydroxy compound transport	10	3	CPIJ004652,CPIJ005968,CPIJ013182,	30	4.35	5.8	0.0272077	0.130861	1
GO:0009084	glutamine family amino acid biosynthetic process	10	3	CPIJ000123,CPIJ004883,CPIJ007345,	30	4.35	5.8	0.0272077	0.130861	1
GO:0051668	localization within membrane	26	5	CPIJ002834,CPIJ011727,CPIJ012130,CPIJ017108,CPIJ017902,	19.2	2.79	3.23	0.0301977	0.144076	1
GO:0008652	cellular amino acid biosynthetic process	26	5	CPIJ000123,CPIJ004883,CPIJ007345,CPIJ008287,CPIJ012332,	19.2	2.79	3.23	0.0301977	0.144076	1
GO:0051179	localization	1171	97	CPIJ000184,CPIJ000259,CPIJ000470,CPIJ000759,CPIJ001136,CPIJ001393,CPIJ001538,CPIJ001563,CPIJ002172,CPIJ002271,CPIJ002352,CPIJ002493,CPIJ002834,CPIJ003005,CPIJ003008,CPIJ003150,CPIJ003274,CPIJ003611,CPIJ004069,CPIJ004070,CPIJ004098,CPIJ004177,CPIJ004245,CPIJ004246,CPIJ004491,CPIJ004652,CPIJ004794,CPIJ004839,CPIJ005137,CPIJ005268,CPIJ005333,CPIJ005741,CPIJ005882,CPIJ005941,CPIJ005942,CPIJ005968,CPI…	8.3	1.2	1.25	0.0310061	0.147167	1
GO:0065003	protein-containing complex assembly	151	17	CPIJ002177,CPIJ003850,CPIJ005564,CPIJ005998,CPIJ006416,CPIJ006473,CPIJ006733,CPIJ008588,CPIJ010363,CPIJ010440,CPIJ011269,CPIJ012970,CPIJ015133,CPIJ015259,CPIJ016781,CPIJ019181,CPIJ019322,	11.3	1.63	1.73	0.0310934	0.147167	1
GO:0002181	cytoplasmic translation	18	4	CPIJ002177,CPIJ009519,CPIJ012970,CPIJ015133,	22.2	3.22	3.87	0.0316074	0.149006	1
GO:0019318	hexose metabolic process	27	5	CPIJ001579,CPIJ002514,CPIJ005597,CPIJ007970,CPIJ010518,	18.5	2.68	3.08	0.0350258	0.162977	1
GO:0046483	heterocycle metabolic process	991	83	CPIJ000083,CPIJ000123,CPIJ000160,CPIJ000297,CPIJ000795,CPIJ000948,CPIJ001456,CPIJ001563,CPIJ001679,CPIJ001706,CPIJ002045,CPIJ002088,CPIJ002271,CPIJ002728,CPIJ003406,CPIJ003850,CPIJ004010,CPIJ004047,CPIJ004172,CPIJ004528,CPIJ004537,CPIJ004571,CPIJ004815,CPIJ005010,CPIJ005597,CPIJ005616,CPIJ005882,CPIJ005916,CPIJ006067,CPIJ006068,CPIJ006141,CPIJ006209,CPIJ006210,CPIJ006473,CPIJ006768,CPIJ007046,CPI…	8.4	1.21	1.26	0.035204	0.162977	1
GO:0046835	carbohydrate phosphorylation	11	3	CPIJ008049,CPIJ012855,CPIJ017812,	27.3	3.95	5.08	0.0355312	0.162977	1
GO:0018298	protein-chromophore linkage	11	3	CPIJ011571,CPIJ011573,CPIJ013056,	27.3	3.95	5.08	0.0355312	0.162977	1
GO:0006739	NADP metabolic process	11	3	CPIJ001316,CPIJ008984,CPIJ010683,	27.3	3.95	5.08	0.0355312	0.162977	1
GO:0006778	porphyrin-containing compound metabolic process	11	3	CPIJ010693,CPIJ016252,CPIJ017747,	27.3	3.95	5.08	0.0355312	0.162977	1
GO:0033014	tetrapyrrole biosynthetic process	11	3	CPIJ010693,CPIJ016252,CPIJ017747,	27.3	3.95	5.08	0.0355312	0.162977	1
GO:0044260	cellular macromolecule metabolic process	1706	136	CPIJ000160,CPIJ000205,CPIJ000402,CPIJ000732,CPIJ000897,CPIJ001043,CPIJ001132,CPIJ001180,CPIJ001218,CPIJ001220,CPIJ001270,CPIJ001289,CPIJ001596,CPIJ001610,CPIJ001760,CPIJ002083,CPIJ002088,CPIJ002177,CPIJ002358,CPIJ002413,CPIJ002461,CPIJ002463,CPIJ002857,CPIJ002872,CPIJ002907,CPIJ003013,CPIJ003099,CPIJ003157,CPIJ003502,CPIJ003512,CPIJ003890,CPIJ003987,CPIJ004010,CPIJ004047,CPIJ004073,CPIJ004079,CPI…	8	1.16	1.2	0.0358126	0.163636	1
GO:0072594	establishment of protein localization to organelle	46	7	CPIJ002834,CPIJ006132,CPIJ011727,CPIJ012130,CPIJ015131,CPIJ017108,CPIJ017902,	15.2	2.21	2.43	0.0368032	0.167518	1
GO:0010951	negative regulation of endopeptidase activity	19	4	CPIJ001828,CPIJ004215,CPIJ010123,CPIJ010990,	21.1	3.05	3.61	0.0379149	0.170617	1
GO:0052548	regulation of endopeptidase activity	19	4	CPIJ001828,CPIJ004215,CPIJ010123,CPIJ010990,	21.1	3.05	3.61	0.0379149	0.170617	1
GO:0042773	ATP synthesis coupled electron transport	19	4	CPIJ006030,CPIJ008356,CPIJ019847,CPIJ020122,	21.1	3.05	3.61	0.0379149	0.170617	1
GO:0046394	carboxylic acid biosynthetic process	67	9	CPIJ000123,CPIJ002114,CPIJ004883,CPIJ005524,CPIJ006168,CPIJ007345,CPIJ008287,CPIJ012332,CPIJ013748,	13.4	1.95	2.11	0.0397034	0.177173	1
GO:0009056	catabolic process	312	30	CPIJ000232,CPIJ000897,CPIJ000948,CPIJ001043,CPIJ002148,CPIJ002897,CPIJ002907,CPIJ003186,CPIJ003987,CPIJ004203,CPIJ005597,CPIJ005616,CPIJ006561,CPIJ007044,CPIJ008049,CPIJ008289,CPIJ009571,CPIJ009721,CPIJ010574,CPIJ011373,CPIJ011934,CPIJ012855,CPIJ014577,CPIJ014662,CPIJ015209,CPIJ016441,CPIJ016898,CPIJ017812,CPIJ019501,CPIJ020263,	9.6	1.39	1.45	0.040409	0.177173	1
GO:0034599	cellular response to oxidative stress	5	2	CPIJ000146,CPIJ016031,	40	5.8	9.02	0.0413107	0.177173	1
GO:0034614	cellular response to reactive oxygen species	5	2	CPIJ000146,CPIJ016031,	40	5.8	9.02	0.0413107	0.177173	1
GO:0000303	response to superoxide	5	2	CPIJ000146,CPIJ016031,	40	5.8	9.02	0.0413107	0.177173	1
GO:0006563	L-serine metabolic process	5	2	CPIJ008287,CPIJ012332,	40	5.8	9.02	0.0413107	0.177173	1
GO:0071450	cellular response to oxygen radical	5	2	CPIJ000146,CPIJ016031,	40	5.8	9.02	0.0413107	0.177173	1
GO:0071451	cellular response to superoxide	5	2	CPIJ000146,CPIJ016031,	40	5.8	9.02	0.0413107	0.177173	1
GO:0000305	response to oxygen radical	5	2	CPIJ000146,CPIJ016031,	40	5.8	9.02	0.0413107	0.177173	1
GO:0006265	DNA topological change	5	2	CPIJ004010,CPIJ009756,	40	5.8	9.02	0.0413107	0.177173	1
GO:0000302	response to reactive oxygen species	5	2	CPIJ000146,CPIJ016031,	40	5.8	9.02	0.0413107	0.177173	1
GO:0046940	nucleoside monophosphate phosphorylation	5	2	CPIJ007255,CPIJ009933,	40	5.8	9.02	0.0413107	0.177173	1
GO:0019430	removal of superoxide radicals	5	2	CPIJ000146,CPIJ016031,	40	5.8	9.02	0.0413107	0.177173	1
GO:1901575	organic substance catabolic process	290	28	CPIJ000232,CPIJ000897,CPIJ000948,CPIJ001043,CPIJ002148,CPIJ002907,CPIJ003186,CPIJ003987,CPIJ004203,CPIJ005597,CPIJ005616,CPIJ006561,CPIJ008049,CPIJ008289,CPIJ009571,CPIJ009721,CPIJ010574,CPIJ011373,CPIJ011934,CPIJ012855,CPIJ014577,CPIJ014662,CPIJ015209,CPIJ016441,CPIJ016898,CPIJ017812,CPIJ019501,CPIJ020263,	9.7	1.4	1.46	0.0444731	0.186969	1
GO:0072593	reactive oxygen species metabolic process	12	3	CPIJ000146,CPIJ007044,CPIJ016031,	25	3.62	4.51	0.0450044	0.186969	1
GO:0071806	protein transmembrane transport	12	3	CPIJ002834,CPIJ005137,CPIJ015131,	25	3.62	4.51	0.0450044	0.186969	1
GO:0007034	vacuolar transport	12	3	CPIJ003008,CPIJ004098,CPIJ006154,	25	3.62	4.51	0.0450044	0.186969	1
GO:0042558	pteridine-containing compound metabolic process	12	3	CPIJ000297,CPIJ012332,CPIJ014857,	25	3.62	4.51	0.0450044	0.186969	1
GO:0033013	tetrapyrrole metabolic process	12	3	CPIJ010693,CPIJ016252,CPIJ017747,	25	3.62	4.51	0.0450044	0.186969	1
GO:0006826	iron ion transport	12	3	CPIJ004069,CPIJ004070,CPIJ008182,	25	3.62	4.51	0.0450044	0.186969	1
GO:0032269	negative regulation of cellular protein metabolic process	48	7	CPIJ001828,CPIJ004215,CPIJ006214,CPIJ007914,CPIJ010123,CPIJ010990,CPIJ019874,	14.6	2.11	2.31	0.0450112	0.186969	1
GO:0051248	negative regulation of protein metabolic process	48	7	CPIJ001828,CPIJ004215,CPIJ006214,CPIJ007914,CPIJ010123,CPIJ010990,CPIJ019874,	14.6	2.11	2.31	0.0450112	0.186969	1
GO:0006790	sulfur compound metabolic process	49	7	CPIJ000297,CPIJ001456,CPIJ003186,CPIJ003522,CPIJ009364,CPIJ010456,CPIJ016430,	14.3	2.07	2.26	0.0495221	0.20499	1

## Sheet: GO_CC_2orMoreAlgorithms
ID	Name	Background count	Result count	Result gene list	Pct of background	Fold enrichment	Odds ratio	P-value	Benjamini	Bonferroni
GO:0005737	cytoplasm	998	134	CPIJ000019,CPIJ000232,CPIJ000751,CPIJ000897,CPIJ000948,CPIJ000981,CPIJ001216,CPIJ001287,CPIJ001393,CPIJ001433,CPIJ001538,CPIJ002043,CPIJ002088,CPIJ002177,CPIJ002841,CPIJ002859,CPIJ002897,CPIJ002907,CPIJ003005,CPIJ003274,CPIJ003441,CPIJ003502,CPIJ003512,CPIJ003587,CPIJ003608,CPIJ003654,CPIJ004047,CPIJ004049,CPIJ004079,CPIJ004172,CPIJ004203,CPIJ004394,CPIJ004778,CPIJ004782,CPIJ004839,CPIJ004864,CPI…	13.4	1.95	2.28	1.47801e-14	4.75919e-12	4.75919e-12
GO:0044424	obsolete intracellular part	337	54	CPIJ000897,CPIJ002088,CPIJ002177,CPIJ002841,CPIJ002897,CPIJ002907,CPIJ003005,CPIJ003587,CPIJ004172,CPIJ004203,CPIJ004864,CPIJ005333,CPIJ005785,CPIJ005786,CPIJ005864,CPIJ005916,CPIJ006040,CPIJ006132,CPIJ006733,CPIJ006746,CPIJ006768,CPIJ007255,CPIJ007914,CPIJ007980,CPIJ008588,CPIJ009364,CPIJ009519,CPIJ009804,CPIJ009808,CPIJ009911,CPIJ010486,CPIJ010683,CPIJ011323,CPIJ011898,CPIJ012090,CPIJ012236,CPI…	16	2.32	2.67	4.38373e-09	7.0578e-07	1.41156e-06
GO:0005840	ribosome	343	53	CPIJ000205,CPIJ001180,CPIJ001218,CPIJ001220,CPIJ001270,CPIJ002413,CPIJ002872,CPIJ003013,CPIJ003099,CPIJ003797,CPIJ003890,CPIJ004073,CPIJ004532,CPIJ004577,CPIJ005504,CPIJ005878,CPIJ006480,CPIJ007070,CPIJ007698,CPIJ008103,CPIJ008265,CPIJ008340,CPIJ008389,CPIJ008982,CPIJ009083,CPIJ009237,CPIJ009501,CPIJ009519,CPIJ010020,CPIJ010421,CPIJ010528,CPIJ010682,CPIJ010918,CPIJ011325,CPIJ011589,CPIJ012301,CPI…	15.5	2.24	2.56	2.18367e-08	2.34381e-06	7.03143e-06
GO:0045259	proton-transporting ATP synthase complex	14	9	CPIJ001563,CPIJ002271,CPIJ004394,CPIJ006067,CPIJ006209,CPIJ008101,CPIJ010013,CPIJ011691,CPIJ012335,	64.3	9.32	24.53	4.96436e-08	3.99631e-06	1.59853e-05
GO:0098796	membrane protein complex	201	36	CPIJ000394,CPIJ000751,CPIJ001393,CPIJ001563,CPIJ002271,CPIJ003005,CPIJ003274,CPIJ003502,CPIJ003512,CPIJ004394,CPIJ004794,CPIJ005333,CPIJ005783,CPIJ006030,CPIJ006067,CPIJ006209,CPIJ006914,CPIJ007113,CPIJ007555,CPIJ007967,CPIJ008101,CPIJ009025,CPIJ009947,CPIJ010013,CPIJ010147,CPIJ011179,CPIJ011323,CPIJ011691,CPIJ012335,CPIJ014786,CPIJ014882,CPIJ016432,CPIJ018003,CPIJ018379,CPIJ019824,CPIJ019847,	17.9	2.6	3.02	1.02928e-07	6.62856e-06	3.31428e-05
GO:0005743	mitochondrial inner membrane	83	21	CPIJ000981,CPIJ004394,CPIJ005268,CPIJ005941,CPIJ006030,CPIJ006067,CPIJ006167,CPIJ006281,CPIJ008309,CPIJ008356,CPIJ008512,CPIJ010013,CPIJ011660,CPIJ011691,CPIJ012918,CPIJ013355,CPIJ014384,CPIJ015566,CPIJ017217,CPIJ017732,CPIJ019847,	25.3	3.67	4.66	1.31927e-07	7.08011e-06	4.24806e-05
GO:0005622	intracellular anatomical structure	2974	269	CPIJ000019,CPIJ000125,CPIJ000160,CPIJ000205,CPIJ000232,CPIJ000402,CPIJ000595,CPIJ000636,CPIJ000677,CPIJ000751,CPIJ000761,CPIJ000848,CPIJ000897,CPIJ000948,CPIJ000981,CPIJ001180,CPIJ001216,CPIJ001218,CPIJ001220,CPIJ001270,CPIJ001287,CPIJ001393,CPIJ001433,CPIJ001456,CPIJ001538,CPIJ001563,CPIJ001679,CPIJ001706,CPIJ001760,CPIJ002043,CPIJ002045,CPIJ002083,CPIJ002088,CPIJ002177,CPIJ002271,CPIJ002413,CPI…	9	1.31	1.48	2.12287e-07	8.38304e-06	6.83565e-05
GO:0019866	organelle inner membrane	86	21	CPIJ000981,CPIJ004394,CPIJ005268,CPIJ005941,CPIJ006030,CPIJ006067,CPIJ006167,CPIJ006281,CPIJ008309,CPIJ008356,CPIJ008512,CPIJ010013,CPIJ011660,CPIJ011691,CPIJ012918,CPIJ013355,CPIJ014384,CPIJ015566,CPIJ017217,CPIJ017732,CPIJ019847,	24.4	3.54	4.44	2.53453e-07	8.38304e-06	8.16118e-05
GO:1990904	ribonucleoprotein complex	140	28	CPIJ001180,CPIJ001218,CPIJ001270,CPIJ001679,CPIJ001706,CPIJ002177,CPIJ002728,CPIJ003797,CPIJ003850,CPIJ004073,CPIJ005504,CPIJ005818,CPIJ006473,CPIJ008389,CPIJ009519,CPIJ010020,CPIJ012130,CPIJ012970,CPIJ013941,CPIJ014540,CPIJ015042,CPIJ015133,CPIJ015624,CPIJ016781,CPIJ017108,CPIJ017218,CPIJ017902,CPIJ019181,	20	2.9	3.45	2.60268e-07	8.38304e-06	8.38064e-05
GO:0016469	proton-transporting two-sector ATPase complex	35	13	CPIJ001563,CPIJ002271,CPIJ003274,CPIJ004394,CPIJ004794,CPIJ006067,CPIJ006209,CPIJ008101,CPIJ009947,CPIJ010013,CPIJ011691,CPIJ012335,CPIJ016432,	37.1	5.39	8.08	2.60343e-07	8.38304e-06	8.38304e-05
GO:0031090	organelle membrane	335	48	CPIJ000751,CPIJ000981,CPIJ001393,CPIJ003005,CPIJ003274,CPIJ003502,CPIJ003512,CPIJ004394,CPIJ004778,CPIJ004782,CPIJ004839,CPIJ005168,CPIJ005268,CPIJ005333,CPIJ005682,CPIJ005783,CPIJ005941,CPIJ006024,CPIJ006030,CPIJ006067,CPIJ006167,CPIJ006281,CPIJ006914,CPIJ007967,CPIJ008309,CPIJ008356,CPIJ008512,CPIJ009025,CPIJ010013,CPIJ010147,CPIJ011323,CPIJ011660,CPIJ011691,CPIJ012528,CPIJ012918,CPIJ013355,CPI…	14.3	2.08	2.33	1.0004e-06	2.92844e-05	0.000322129
GO:0005739	mitochondrion	259	39	CPIJ000019,CPIJ000981,CPIJ001287,CPIJ002859,CPIJ003441,CPIJ003654,CPIJ004047,CPIJ004394,CPIJ005268,CPIJ005941,CPIJ006030,CPIJ006067,CPIJ006167,CPIJ006281,CPIJ007514,CPIJ007967,CPIJ008309,CPIJ008356,CPIJ008512,CPIJ008536,CPIJ008984,CPIJ009364,CPIJ010013,CPIJ011660,CPIJ011691,CPIJ011934,CPIJ012301,CPIJ012918,CPIJ013355,CPIJ014384,CPIJ014896,CPIJ015566,CPIJ017217,CPIJ017732,CPIJ018687,CPIJ019024,CPI…	15.1	2.18	2.45	3.06845e-06	8.23367e-05	0.00098804
GO:0031966	mitochondrial membrane	110	22	CPIJ000981,CPIJ004394,CPIJ005268,CPIJ005941,CPIJ006030,CPIJ006067,CPIJ006167,CPIJ006281,CPIJ007967,CPIJ008309,CPIJ008356,CPIJ008512,CPIJ010013,CPIJ011660,CPIJ011691,CPIJ012918,CPIJ013355,CPIJ014384,CPIJ015566,CPIJ017217,CPIJ017732,CPIJ019847,	20	2.9	3.43	4.91353e-06	0.000121704	0.00158216
GO:0044444	obsolete cytoplasmic part	390	51	CPIJ000019,CPIJ000981,CPIJ001216,CPIJ001287,CPIJ002043,CPIJ002088,CPIJ002859,CPIJ003005,CPIJ003512,CPIJ004047,CPIJ004778,CPIJ004782,CPIJ004839,CPIJ005168,CPIJ005268,CPIJ005333,CPIJ005682,CPIJ006030,CPIJ006281,CPIJ007376,CPIJ007514,CPIJ007967,CPIJ008002,CPIJ008309,CPIJ008356,CPIJ008536,CPIJ008984,CPIJ009025,CPIJ009364,CPIJ009519,CPIJ011323,CPIJ011660,CPIJ011691,CPIJ011934,CPIJ012301,CPIJ012460,CPI…	13.1	1.9	2.09	7.00145e-06	0.000140114	0.00225447
GO:0043228	non-membrane-bounded organelle	813	89	CPIJ000205,CPIJ000402,CPIJ000677,CPIJ000761,CPIJ000848,CPIJ001180,CPIJ001218,CPIJ001220,CPIJ001270,CPIJ001679,CPIJ001760,CPIJ002083,CPIJ002413,CPIJ002872,CPIJ003009,CPIJ003013,CPIJ003099,CPIJ003259,CPIJ003260,CPIJ003797,CPIJ003890,CPIJ004010,CPIJ004073,CPIJ004237,CPIJ004361,CPIJ004532,CPIJ004577,CPIJ005504,CPIJ005785,CPIJ005786,CPIJ005818,CPIJ005875,CPIJ005878,CPIJ005998,CPIJ006194,CPIJ006480,CPI…	10.9	1.59	1.73	7.27801e-06	0.000140114	0.00234352
GO:0043232	intracellular non-membrane-bounded organelle	813	89	CPIJ000205,CPIJ000402,CPIJ000677,CPIJ000761,CPIJ000848,CPIJ001180,CPIJ001218,CPIJ001220,CPIJ001270,CPIJ001679,CPIJ001760,CPIJ002083,CPIJ002413,CPIJ002872,CPIJ003009,CPIJ003013,CPIJ003099,CPIJ003259,CPIJ003260,CPIJ003797,CPIJ003890,CPIJ004010,CPIJ004073,CPIJ004237,CPIJ004361,CPIJ004532,CPIJ004577,CPIJ005504,CPIJ005785,CPIJ005786,CPIJ005818,CPIJ005875,CPIJ005878,CPIJ005998,CPIJ006194,CPIJ006480,CPI…	10.9	1.59	1.73	7.27801e-06	0.000140114	0.00234352
GO:0044391	ribosomal subunit	39	12	CPIJ001180,CPIJ001218,CPIJ001270,CPIJ004073,CPIJ005504,CPIJ008389,CPIJ009519,CPIJ010020,CPIJ013941,CPIJ014540,CPIJ015042,CPIJ015624,	30.8	4.46	6.07	7.39731e-06	0.000140114	0.00238193
GO:0005740	mitochondrial envelope	124	23	CPIJ000981,CPIJ004394,CPIJ005268,CPIJ005941,CPIJ006030,CPIJ006067,CPIJ006167,CPIJ006281,CPIJ007967,CPIJ008309,CPIJ008356,CPIJ008512,CPIJ009364,CPIJ010013,CPIJ011660,CPIJ011691,CPIJ012918,CPIJ013355,CPIJ014384,CPIJ015566,CPIJ017217,CPIJ017732,CPIJ019847,	18.5	2.69	3.13	1.12738e-05	0.000201675	0.00363015
GO:0032991	protein-containing complex	1161	116	CPIJ000160,CPIJ000232,CPIJ000276,CPIJ000394,CPIJ000402,CPIJ000677,CPIJ000751,CPIJ000848,CPIJ000897,CPIJ000948,CPIJ001180,CPIJ001218,CPIJ001270,CPIJ001393,CPIJ001563,CPIJ001679,CPIJ001706,CPIJ002177,CPIJ002271,CPIJ002512,CPIJ002728,CPIJ002907,CPIJ003005,CPIJ003274,CPIJ003502,CPIJ003512,CPIJ003608,CPIJ003797,CPIJ003850,CPIJ003987,CPIJ004047,CPIJ004049,CPIJ004073,CPIJ004079,CPIJ004203,CPIJ004237,CPI…	10	1.45	1.57	2.21449e-05	0.000375297	0.00713065
GO:0070469	respirasome	31	10	CPIJ006030,CPIJ006281,CPIJ008356,CPIJ011179,CPIJ014384,CPIJ015566,CPIJ017217,CPIJ017732,CPIJ019024,CPIJ019847,	32.3	4.68	6.49	2.70661e-05	0.000435764	0.00871528
GO:0033177	proton-transporting two-sector ATPase complex, proton-transporting domain	15	7	CPIJ003274,CPIJ004794,CPIJ006067,CPIJ008101,CPIJ009947,CPIJ010013,CPIJ011691,	46.7	6.77	11.89	2.85755e-05	0.000438158	0.00920132
GO:0140534	endoplasmic reticulum protein-containing complex	22	8	CPIJ000751,CPIJ003502,CPIJ003512,CPIJ005783,CPIJ006914,CPIJ009025,CPIJ010147,CPIJ019824,	36.4	5.27	7.77	6.64242e-05	0.000972208	0.0213886
GO:0031975	envelope	151	24	CPIJ000981,CPIJ004394,CPIJ005268,CPIJ005882,CPIJ005941,CPIJ006030,CPIJ006067,CPIJ006167,CPIJ006281,CPIJ007967,CPIJ008309,CPIJ008356,CPIJ008512,CPIJ009364,CPIJ010013,CPIJ011660,CPIJ011691,CPIJ012918,CPIJ013355,CPIJ014384,CPIJ015566,CPIJ017217,CPIJ017732,CPIJ019847,	15.9	2.3	2.59	0.000100674	0.0013507	0.0324169
GO:0031967	organelle envelope	151	24	CPIJ000981,CPIJ004394,CPIJ005268,CPIJ005882,CPIJ005941,CPIJ006030,CPIJ006067,CPIJ006167,CPIJ006281,CPIJ007967,CPIJ008309,CPIJ008356,CPIJ008512,CPIJ009364,CPIJ010013,CPIJ011660,CPIJ011691,CPIJ012918,CPIJ013355,CPIJ014384,CPIJ015566,CPIJ017217,CPIJ017732,CPIJ019847,	15.9	2.3	2.59	0.000100674	0.0013507	0.0324169
GO:0045261	proton-transporting ATP synthase complex, catalytic core F(1)	5	4	CPIJ001563,CPIJ002271,CPIJ006209,CPIJ012335,	80	11.6	54.23	0.000106276	0.00136884	0.0342209
GO:0005623	obsolete cell	74	15	CPIJ004069,CPIJ004070,CPIJ007303,CPIJ007943,CPIJ008049,CPIJ008182,CPIJ008450,CPIJ009030,CPIJ009679,CPIJ011296,CPIJ012011,CPIJ012336,CPIJ015893,CPIJ017364,CPIJ017812,	20.3	2.94	3.47	0.000132049	0.00163538	0.0425198
GO:1990204	oxidoreductase complex	15	6	CPIJ000232,CPIJ003608,CPIJ004049,CPIJ006030,CPIJ011179,CPIJ019847,	40	5.8	9.05	0.000308549	0.00367973	0.0993528
GO:1905368	peptidase complex	74	14	CPIJ000276,CPIJ000897,CPIJ002907,CPIJ003987,CPIJ004203,CPIJ005564,CPIJ005783,CPIJ005882,CPIJ010147,CPIJ010440,CPIJ016827,CPIJ016828,CPIJ018130,CPIJ019824,	18.9	2.74	3.18	0.000463922	0.00516321	0.149383
GO:0015934	large ribosomal subunit	16	6	CPIJ001270,CPIJ004073,CPIJ010020,CPIJ014540,CPIJ015042,CPIJ015624,	37.5	5.44	8.15	0.00046501	0.00516321	0.149733
GO:0043229	intracellular organelle	2651	222	CPIJ000019,CPIJ000125,CPIJ000160,CPIJ000205,CPIJ000402,CPIJ000595,CPIJ000636,CPIJ000677,CPIJ000751,CPIJ000761,CPIJ000848,CPIJ000897,CPIJ000981,CPIJ001180,CPIJ001216,CPIJ001218,CPIJ001220,CPIJ001270,CPIJ001287,CPIJ001393,CPIJ001433,CPIJ001456,CPIJ001679,CPIJ001706,CPIJ001760,CPIJ002043,CPIJ002045,CPIJ002083,CPIJ002413,CPIJ002581,CPIJ002728,CPIJ002859,CPIJ002872,CPIJ002907,CPIJ002952,CPIJ003005,CPI…	8.4	1.21	1.31	0.000588715	0.00631887	0.189566
GO:0043226	organelle	2663	222	CPIJ000019,CPIJ000125,CPIJ000160,CPIJ000205,CPIJ000402,CPIJ000595,CPIJ000636,CPIJ000677,CPIJ000751,CPIJ000761,CPIJ000848,CPIJ000897,CPIJ000981,CPIJ001180,CPIJ001216,CPIJ001218,CPIJ001220,CPIJ001270,CPIJ001287,CPIJ001393,CPIJ001433,CPIJ001456,CPIJ001679,CPIJ001706,CPIJ001760,CPIJ002043,CPIJ002045,CPIJ002083,CPIJ002413,CPIJ002581,CPIJ002728,CPIJ002859,CPIJ002872,CPIJ002907,CPIJ002952,CPIJ003005,CPI…	8.3	1.21	1.3	0.000758457	0.00787817	0.244223
GO:0005783	endoplasmic reticulum	135	20	CPIJ000751,CPIJ001216,CPIJ002043,CPIJ003502,CPIJ003512,CPIJ004778,CPIJ004839,CPIJ005168,CPIJ005333,CPIJ005682,CPIJ005783,CPIJ006024,CPIJ006914,CPIJ007376,CPIJ009025,CPIJ009519,CPIJ010147,CPIJ012528,CPIJ014664,CPIJ019824,	14.8	2.15	2.38	0.0009331	0.00938932	0.300458
GO:0008250	oligosaccharyltransferase complex	4	3	CPIJ003502,CPIJ003512,CPIJ006914,	75	10.87	40.63	0.0012409	0.0112419	0.399569
GO:0005787	signal peptidase complex	4	3	CPIJ005783,CPIJ010147,CPIJ019824,	75	10.87	40.63	0.0012409	0.0112419	0.399569
GO:0045263	proton-transporting ATP synthase complex, coupling factor F(o)	8	4	CPIJ006067,CPIJ008101,CPIJ010013,CPIJ011691,	50	7.25	13.55	0.00125686	0.0112419	0.404707
GO:0005753	mitochondrial proton-transporting ATP synthase complex	8	4	CPIJ004394,CPIJ006067,CPIJ010013,CPIJ011691,	50	7.25	13.55	0.00125686	0.0112419	0.404707
GO:0098827	endoplasmic reticulum subcompartment	101	16	CPIJ000751,CPIJ003502,CPIJ003512,CPIJ004778,CPIJ004839,CPIJ005168,CPIJ005333,CPIJ005682,CPIJ005783,CPIJ006024,CPIJ006914,CPIJ009025,CPIJ010147,CPIJ012528,CPIJ014664,CPIJ019824,	15.8	2.3	2.57	0.00143522	0.0121616	0.462141
GO:0005789	endoplasmic reticulum membrane	101	16	CPIJ000751,CPIJ003502,CPIJ003512,CPIJ004778,CPIJ004839,CPIJ005168,CPIJ005333,CPIJ005682,CPIJ005783,CPIJ006024,CPIJ006914,CPIJ009025,CPIJ010147,CPIJ012528,CPIJ014664,CPIJ019824,	15.8	2.3	2.57	0.00143522	0.0121616	0.462141
GO:0042175	nuclear outer membrane-endoplasmic reticulum membrane network	102	16	CPIJ000751,CPIJ003502,CPIJ003512,CPIJ004778,CPIJ004839,CPIJ005168,CPIJ005333,CPIJ005682,CPIJ005783,CPIJ006024,CPIJ006914,CPIJ009025,CPIJ010147,CPIJ012528,CPIJ014664,CPIJ019824,	15.7	2.27	2.54	0.00159592	0.0131766	0.513887
GO:0022626	cytosolic ribosome	5	3	CPIJ009519,CPIJ010020,CPIJ014540,	60	8.7	20.31	0.00294283	0.023112	0.947592
GO:0005791	rough endoplasmic reticulum	5	3	CPIJ006024,CPIJ009025,CPIJ009519,	60	8.7	20.31	0.00294283	0.023112	0.947592
GO:0015935	small ribosomal subunit	23	6	CPIJ001180,CPIJ001218,CPIJ005504,CPIJ008389,CPIJ009519,CPIJ013941,	26.1	3.78	4.79	0.00386571	0.0295913	1
GO:0000502	proteasome complex	55	10	CPIJ000276,CPIJ000897,CPIJ002907,CPIJ003987,CPIJ004203,CPIJ005564,CPIJ010440,CPIJ016827,CPIJ016828,CPIJ018130,	18.2	2.64	3.02	0.00395163	0.0295913	1
GO:0033178	proton-transporting two-sector ATPase complex, catalytic domain	17	5	CPIJ001563,CPIJ002271,CPIJ006209,CPIJ012335,CPIJ016432,	29.4	4.26	5.65	0.0047491	0.0332649	1
GO:0022625	cytosolic large ribosomal subunit	2	2	CPIJ010020,CPIJ014540,	100	14.5	inf	0.00475213	0.0332649	1
GO:0009331	glycerol-3-phosphate dehydrogenase complex	2	2	CPIJ000232,CPIJ003608,	100	14.5	inf	0.00475213	0.0332649	1
GO:0000276	mitochondrial proton-transporting ATP synthase complex, coupling factor F(o)	6	3	CPIJ006067,CPIJ010013,CPIJ011691,	50	7.25	13.54	0.00558431	0.0374614	1
GO:0048500	signal recognition particle	6	3	CPIJ012130,CPIJ017108,CPIJ017902,	50	7.25	13.54	0.00558431	0.0374614	1
GO:0031984	organelle subcompartment	121	16	CPIJ000751,CPIJ003502,CPIJ003512,CPIJ004778,CPIJ004839,CPIJ005168,CPIJ005333,CPIJ005682,CPIJ005783,CPIJ006024,CPIJ006914,CPIJ009025,CPIJ010147,CPIJ012528,CPIJ014664,CPIJ019824,	13.2	1.92	2.08	0.0088859	0.058393	1
GO:0033179	proton-transporting V-type ATPase, V0 domain	7	3	CPIJ003274,CPIJ004794,CPIJ009947,	42.9	6.21	10.15	0.00927403	0.0593914	1
GO:1905369	endopeptidase complex	62	10	CPIJ000276,CPIJ000897,CPIJ002907,CPIJ003987,CPIJ004203,CPIJ005564,CPIJ010440,CPIJ016827,CPIJ016828,CPIJ018130,	16.1	2.34	2.61	0.00940671	0.0593914	1
GO:0005746	mitochondrial respirasome	13	4	CPIJ006030,CPIJ014384,CPIJ015566,CPIJ019847,	30.8	4.46	6.02	0.00971876	0.0601816	1
GO:1902494	catalytic complex	304	32	CPIJ000232,CPIJ000276,CPIJ000394,CPIJ000677,CPIJ000897,CPIJ000948,CPIJ002907,CPIJ003502,CPIJ003512,CPIJ003608,CPIJ003987,CPIJ004049,CPIJ004203,CPIJ004361,CPIJ005564,CPIJ005783,CPIJ005882,CPIJ006030,CPIJ006914,CPIJ010147,CPIJ010440,CPIJ010574,CPIJ011179,CPIJ011284,CPIJ015054,CPIJ016827,CPIJ016828,CPIJ018130,CPIJ018444,CPIJ018569,CPIJ019824,CPIJ019847,	10.5	1.53	1.61	0.0110444	0.0671001	1
GO:0098800	inner mitochondrial membrane protein complex	29	6	CPIJ004394,CPIJ006030,CPIJ006067,CPIJ010013,CPIJ011691,CPIJ019847,	20.7	3	3.54	0.0127777	0.0740329	1
GO:0005798	Golgi-associated vesicle	14	4	CPIJ003005,CPIJ011323,CPIJ014882,CPIJ018379,	28.6	4.14	5.42	0.0128753	0.0740329	1
GO:0030660	Golgi-associated vesicle membrane	14	4	CPIJ003005,CPIJ011323,CPIJ014882,CPIJ018379,	28.6	4.14	5.42	0.0128753	0.0740329	1
GO:0098798	mitochondrial protein-containing complex	48	8	CPIJ004394,CPIJ006030,CPIJ006067,CPIJ007967,CPIJ010013,CPIJ011691,CPIJ019847,CPIJ020263,	16.7	2.42	2.71	0.0159495	0.0901005	1
GO:0030659	cytoplasmic vesicle membrane	49	8	CPIJ000751,CPIJ001393,CPIJ003005,CPIJ005333,CPIJ011323,CPIJ014786,CPIJ014882,CPIJ018379,	16.3	2.37	2.65	0.0179458	0.0979414	1
GO:0012506	vesicle membrane	49	8	CPIJ000751,CPIJ001393,CPIJ003005,CPIJ005333,CPIJ011323,CPIJ014786,CPIJ014882,CPIJ018379,	16.3	2.37	2.65	0.0179458	0.0979414	1
GO:0005911	cell-cell junction	9	3	CPIJ000259,CPIJ007555,CPIJ012259,	33.3	4.83	6.77	0.0200569	0.107639	1
GO:0030867	rough endoplasmic reticulum membrane	4	2	CPIJ006024,CPIJ009025,	50	7.25	13.53	0.0259635	0.126671	1
GO:0005750	mitochondrial respiratory chain complex III	4	2	CPIJ006030,CPIJ019847,	50	7.25	13.53	0.0259635	0.126671	1
GO:0030140	trans-Golgi network transport vesicle	4	2	CPIJ014882,CPIJ018379,	50	7.25	13.53	0.0259635	0.126671	1
GO:0012510	trans-Golgi network transport vesicle membrane	4	2	CPIJ014882,CPIJ018379,	50	7.25	13.53	0.0259635	0.126671	1
GO:0030130	clathrin coat of trans-Golgi network vesicle	4	2	CPIJ014882,CPIJ018379,	50	7.25	13.53	0.0259635	0.126671	1
GO:0005912	adherens junction	4	2	CPIJ007555,CPIJ012259,	50	7.25	13.53	0.0259635	0.126671	1
GO:0012505	endomembrane system	304	30	CPIJ000751,CPIJ001216,CPIJ001393,CPIJ002043,CPIJ003005,CPIJ003502,CPIJ003512,CPIJ004778,CPIJ004782,CPIJ004839,CPIJ005168,CPIJ005333,CPIJ005682,CPIJ005783,CPIJ005882,CPIJ006024,CPIJ006914,CPIJ007376,CPIJ009025,CPIJ009519,CPIJ010147,CPIJ011323,CPIJ012528,CPIJ014329,CPIJ014664,CPIJ014786,CPIJ014882,CPIJ015130,CPIJ018379,CPIJ019824,	9.9	1.43	1.49	0.0300333	0.144339	1
GO:0005856	cytoskeleton	201	21	CPIJ000677,CPIJ000761,CPIJ000848,CPIJ001760,CPIJ002083,CPIJ003259,CPIJ003260,CPIJ005785,CPIJ005786,CPIJ005875,CPIJ006194,CPIJ006733,CPIJ009808,CPIJ012090,CPIJ012259,CPIJ014296,CPIJ015771,CPIJ015899,CPIJ016462,CPIJ017383,CPIJ019611,	10.4	1.51	1.59	0.0371917	0.174409	1
GO:0005839	proteasome core complex	19	4	CPIJ000897,CPIJ002907,CPIJ003987,CPIJ004203,	21.1	3.05	3.61	0.0379149	0.174409	1
GO:0005773	vacuole	19	4	CPIJ001433,CPIJ003274,CPIJ014133,CPIJ014786,	21.1	3.05	3.61	0.0379149	0.174409	1
GO:0005665	RNA polymerase II, core complex	5	2	CPIJ018444,CPIJ018569,	40	5.8	9.02	0.0413107	0.18222	1
GO:0045275	respiratory chain complex III	5	2	CPIJ006030,CPIJ019847,	40	5.8	9.02	0.0413107	0.18222	1
GO:0005685	U1 snRNP	5	2	CPIJ003850,CPIJ019181,	40	5.8	9.02	0.0413107	0.18222	1
GO:0098588	bounding membrane of organelle	134	15	CPIJ000751,CPIJ001393,CPIJ003005,CPIJ003274,CPIJ004782,CPIJ005333,CPIJ006024,CPIJ007967,CPIJ009025,CPIJ011323,CPIJ014329,CPIJ014786,CPIJ014882,CPIJ015130,CPIJ018379,	11.2	1.62	1.71	0.0428706	0.183436	1
GO:0030117	membrane coat	38	6	CPIJ003005,CPIJ005333,CPIJ011323,CPIJ014882,CPIJ018003,CPIJ018379,	15.8	2.29	2.54	0.0440193	0.183436	1
GO:0048475	coated membrane	38	6	CPIJ003005,CPIJ005333,CPIJ011323,CPIJ014882,CPIJ018003,CPIJ018379,	15.8	2.29	2.54	0.0440193	0.183436	1
GO:0033176	proton-transporting V-type ATPase complex	20	4	CPIJ003274,CPIJ004794,CPIJ009947,CPIJ016432,	20	2.9	3.39	0.04489	0.183436	1
GO:0030118	clathrin coat	12	3	CPIJ014882,CPIJ018003,CPIJ018379,	25	3.62	4.51	0.0450044	0.183436	1
GO:0070161	anchoring junction	12	3	CPIJ000259,CPIJ007555,CPIJ012259,	25	3.62	4.51	0.0450044	0.183436	1
GO:0030120	vesicle coat	29	5	CPIJ003005,CPIJ005333,CPIJ011323,CPIJ014882,CPIJ018379,	17.2	2.5	2.82	0.0460387	0.185306	1

## Sheet: GO_MF_2orMoreAlgorithms
ID	Name	Background count	Result count	Result gene list	Pct of background	Fold enrichment	Odds ratio	P-value	Benjamini	Bonferroni
GO:0005198	structural molecule activity	495	85	CPIJ000205,CPIJ001180,CPIJ001218,CPIJ001220,CPIJ001270,CPIJ001830,CPIJ001832,CPIJ001833,CPIJ001834,CPIJ001835,CPIJ001836,CPIJ001838,CPIJ002413,CPIJ002861,CPIJ002872,CPIJ003013,CPIJ003019,CPIJ003099,CPIJ003259,CPIJ003260,CPIJ003890,CPIJ004073,CPIJ004287,CPIJ004288,CPIJ004293,CPIJ004532,CPIJ004577,CPIJ005410,CPIJ005504,CPIJ005878,CPIJ006480,CPIJ006797,CPIJ007070,CPIJ007698,CPIJ008103,CPIJ008231,CPI…	17.2	2.49	2.98	2.10913e-15	1.28235e-12	1.28235e-12
GO:0003735	structural constituent of ribosome	250	48	CPIJ000205,CPIJ001180,CPIJ001218,CPIJ001220,CPIJ001270,CPIJ002413,CPIJ002872,CPIJ003013,CPIJ003099,CPIJ003890,CPIJ004073,CPIJ004532,CPIJ004577,CPIJ005504,CPIJ005878,CPIJ006480,CPIJ007070,CPIJ007698,CPIJ008103,CPIJ008265,CPIJ008340,CPIJ008389,CPIJ008982,CPIJ009083,CPIJ009237,CPIJ009519,CPIJ010020,CPIJ010528,CPIJ010682,CPIJ010918,CPIJ011325,CPIJ011589,CPIJ012301,CPIJ012689,CPIJ012738,CPIJ012775,CPI…	19.2	2.78	3.33	6.45225e-11	1.96148e-08	3.92297e-08
GO:0015078	proton transmembrane transporter activity	59	20	CPIJ000470,CPIJ001563,CPIJ002271,CPIJ003274,CPIJ004794,CPIJ006067,CPIJ006209,CPIJ008101,CPIJ008356,CPIJ009357,CPIJ009947,CPIJ010013,CPIJ011691,CPIJ012335,CPIJ013093,CPIJ014384,CPIJ015566,CPIJ016432,CPIJ017217,CPIJ019321,	33.9	4.91	7.05	1.02522e-09	2.07779e-07	6.23336e-07
GO:0016491	oxidoreductase activity	773	91	CPIJ000123,CPIJ000146,CPIJ000232,CPIJ000297,CPIJ000337,CPIJ000372,CPIJ000470,CPIJ001316,CPIJ001456,CPIJ001764,CPIJ002148,CPIJ002286,CPIJ002642,CPIJ002837,CPIJ002859,CPIJ003441,CPIJ003608,CPIJ003654,CPIJ004019,CPIJ004069,CPIJ004070,CPIJ004417,CPIJ004539,CPIJ004710,CPIJ004840,CPIJ005597,CPIJ006048,CPIJ006167,CPIJ006281,CPIJ007044,CPIJ007338,CPIJ007345,CPIJ007520,CPIJ007621,CPIJ007711,CPIJ007943,CPI…	11.8	1.71	1.89	2.49894e-07	3.55205e-05	0.000151936
GO:0016209	antioxidant activity	30	12	CPIJ000146,CPIJ001764,CPIJ006048,CPIJ007044,CPIJ007711,CPIJ007943,CPIJ008014,CPIJ008450,CPIJ009679,CPIJ011296,CPIJ016031,CPIJ018105,	40	5.8	9.11	2.92109e-07	3.55205e-05	0.000177602
GO:0009055	electron transfer activity	69	18	CPIJ000470,CPIJ003441,CPIJ003654,CPIJ004539,CPIJ006281,CPIJ008356,CPIJ009030,CPIJ009364,CPIJ011179,CPIJ013093,CPIJ014384,CPIJ014410,CPIJ014505,CPIJ015566,CPIJ017217,CPIJ017732,CPIJ019024,CPIJ020122,	26.1	3.78	4.84	6.3302e-07	6.4146e-05	0.000384876
GO:0016684	oxidoreductase activity, acting on peroxide as acceptor	23	10	CPIJ001764,CPIJ006048,CPIJ007044,CPIJ007711,CPIJ007943,CPIJ008014,CPIJ008450,CPIJ009679,CPIJ011296,CPIJ018105,	43.5	6.3	10.49	1.16033e-06	0.000100783	0.000705478
GO:0042302	structural constituent of cuticle	187	32	CPIJ001830,CPIJ001832,CPIJ001833,CPIJ001834,CPIJ001835,CPIJ001836,CPIJ001838,CPIJ002861,CPIJ003019,CPIJ004287,CPIJ004288,CPIJ004293,CPIJ005410,CPIJ006797,CPIJ008231,CPIJ008831,CPIJ009316,CPIJ009321,CPIJ009327,CPIJ009334,CPIJ012466,CPIJ012641,CPIJ013765,CPIJ013782,CPIJ013783,CPIJ013793,CPIJ016316,CPIJ016326,CPIJ016655,CPIJ016715,CPIJ018582,CPIJ018910,	17.1	2.48	2.85	1.48581e-06	0.000112921	0.00090337
GO:0051287	NAD binding	26	9	CPIJ000232,CPIJ000337,CPIJ002859,CPIJ005597,CPIJ006281,CPIJ009262,CPIJ009607,CPIJ012341,CPIJ015209,	34.6	5.02	7.21	3.63599e-05	0.00245632	0.0221068
GO:0004601	peroxidase activity	18	7	CPIJ001764,CPIJ006048,CPIJ007044,CPIJ007711,CPIJ007943,CPIJ008014,CPIJ018105,	38.9	5.64	8.65	0.000117608	0.00715054	0.0715054
GO:0016853	isomerase activity	83	16	CPIJ000795,CPIJ001579,CPIJ001900,CPIJ004010,CPIJ004991,CPIJ005681,CPIJ006210,CPIJ006472,CPIJ006768,CPIJ007970,CPIJ009756,CPIJ011777,CPIJ012336,CPIJ014577,CPIJ015893,CPIJ019666,	19.3	2.79	3.26	0.000148768	0.00822283	0.0904512
GO:0016776	phosphotransferase activity, phosphate group as acceptor	10	5	CPIJ003406,CPIJ004571,CPIJ007255,CPIJ009933,CPIJ012460,	50	7.25	13.57	0.00029033	0.0130872	0.17652
GO:0015453	oxidoreduction-driven active transmembrane transporter activity	40	10	CPIJ000470,CPIJ006281,CPIJ008356,CPIJ013093,CPIJ014384,CPIJ014505,CPIJ015566,CPIJ017217,CPIJ017732,CPIJ020122,	25	3.62	4.54	0.000292994	0.0130872	0.178141
GO:0051920	peroxiredoxin activity	6	4	CPIJ007943,CPIJ008450,CPIJ009679,CPIJ011296,	66.7	9.67	27.11	0.000301349	0.0130872	0.18322
GO:0016616	oxidoreductase activity, acting on the CH-OH group of donors, NAD or NADP as acceptor	48	11	CPIJ000232,CPIJ000337,CPIJ001316,CPIJ002859,CPIJ008366,CPIJ009262,CPIJ009607,CPIJ012341,CPIJ015209,CPIJ019115,CPIJ020263,	22.9	3.32	4.05	0.000336001	0.0136192	0.204288
GO:0003824	catalytic activity	4481	355	CPIJ000010,CPIJ000077,CPIJ000083,CPIJ000095,CPIJ000123,CPIJ000146,CPIJ000160,CPIJ000202,CPIJ000225,CPIJ000232,CPIJ000297,CPIJ000337,CPIJ000343,CPIJ000372,CPIJ000394,CPIJ000470,CPIJ000509,CPIJ000593,CPIJ000615,CPIJ000732,CPIJ000735,CPIJ000760,CPIJ000775,CPIJ000795,CPIJ000837,CPIJ000897,CPIJ000944,CPIJ000948,CPIJ001043,CPIJ001048,CPIJ001054,CPIJ001060,CPIJ001132,CPIJ001140,CPIJ001239,CPIJ001245,CPI…	7.9	1.15	1.26	0.000558508	0.0212233	0.339573
GO:0004867	serine-type endopeptidase inhibitor activity	7	4	CPIJ001828,CPIJ004215,CPIJ010123,CPIJ010990,	57.1	8.29	18.07	0.000664692	0.0237725	0.404133
GO:0015252	proton channel activity	12	5	CPIJ001563,CPIJ002271,CPIJ006209,CPIJ012335,CPIJ019321,	41.7	6.04	9.69	0.000812021	0.0259847	0.493709
GO:0046933	proton-transporting ATP synthase activity, rotational mechanism	12	5	CPIJ001563,CPIJ002271,CPIJ006209,CPIJ012335,CPIJ019321,	41.7	6.04	9.69	0.000812021	0.0259847	0.493709
GO:0016614	oxidoreductase activity, acting on CH-OH group of donors	80	14	CPIJ000232,CPIJ000337,CPIJ001316,CPIJ002859,CPIJ003608,CPIJ007621,CPIJ008366,CPIJ009262,CPIJ009607,CPIJ012296,CPIJ012341,CPIJ015209,CPIJ019115,CPIJ020263,	17.5	2.54	2.89	0.00104382	0.0308988	0.634646
GO:0003723	RNA binding	546	57	CPIJ000130,CPIJ000795,CPIJ001096,CPIJ001132,CPIJ001180,CPIJ001245,CPIJ001270,CPIJ001289,CPIJ001852,CPIJ002045,CPIJ002177,CPIJ002709,CPIJ002728,CPIJ003013,CPIJ003850,CPIJ003999,CPIJ004079,CPIJ004581,CPIJ005010,CPIJ005504,CPIJ005778,CPIJ005818,CPIJ005916,CPIJ006473,CPIJ007229,CPIJ007834,CPIJ007980,CPIJ009028,CPIJ009303,CPIJ011194,CPIJ011259,CPIJ011537,CPIJ011705,CPIJ012130,CPIJ012850,CPIJ012970,CPI…	10.4	1.51	1.61	0.00106723	0.0308988	0.648875
GO:0008483	transaminase activity	20	6	CPIJ004400,CPIJ006769,CPIJ006770,CPIJ008201,CPIJ008287,CPIJ017506,	30	4.35	5.82	0.00177326	0.0468757	1
GO:0016769	transferase activity, transferring nitrogenous groups	20	6	CPIJ004400,CPIJ006769,CPIJ006770,CPIJ008201,CPIJ008287,CPIJ017506,	30	4.35	5.82	0.00177326	0.0468757	1
GO:0000287	magnesium ion binding	52	10	CPIJ000337,CPIJ000948,CPIJ002859,CPIJ004528,CPIJ005616,CPIJ005681,CPIJ008289,CPIJ011898,CPIJ013115,CPIJ040886,	19.2	2.79	3.24	0.00257689	0.0652811	1
GO:0016615	malate dehydrogenase activity	5	3	CPIJ008366,CPIJ009607,CPIJ012341,	60	8.7	20.31	0.00294283	0.0715697	1
GO:0015399	primary active transmembrane transporter activity	101	15	CPIJ000470,CPIJ005137,CPIJ006281,CPIJ008356,CPIJ010121,CPIJ013093,CPIJ014384,CPIJ014505,CPIJ015086,CPIJ015566,CPIJ016432,CPIJ017217,CPIJ017732,CPIJ019347,CPIJ020122,	14.9	2.15	2.38	0.00378597	0.0777352	1
GO:0004857	enzyme inhibitor activity	31	7	CPIJ001828,CPIJ004215,CPIJ006214,CPIJ007914,CPIJ010123,CPIJ010990,CPIJ019874,	22.6	3.27	3.96	0.00441677	0.0777352	1
GO:0016866	intramolecular transferase activity	17	5	CPIJ000795,CPIJ005681,CPIJ006768,CPIJ014577,CPIJ019666,	29.4	4.26	5.65	0.0047491	0.0777352	1
GO:0003978	UDP-glucose 4-epimerase activity	2	2	CPIJ001579,CPIJ007970,	100	14.5	inf	0.00475213	0.0777352	1
GO:0008446	GDP-mannose 4,6-dehydratase activity	2	2	CPIJ012919,CPIJ018191,	100	14.5	inf	0.00475213	0.0777352	1
GO:0070548	L-glutamine aminotransferase activity	2	2	CPIJ006769,CPIJ006770,	100	14.5	inf	0.00475213	0.0777352	1
GO:0005536	glucose binding	2	2	CPIJ008049,CPIJ017812,	100	14.5	inf	0.00475213	0.0777352	1
GO:0016885	ligase activity, forming carbon-carbon bonds	2	2	CPIJ002514,CPIJ005524,	100	14.5	inf	0.00475213	0.0777352	1
GO:0004396	hexokinase activity	2	2	CPIJ008049,CPIJ017812,	100	14.5	inf	0.00475213	0.0777352	1
GO:0000104	succinate dehydrogenase activity	2	2	CPIJ006167,CPIJ011179,	100	14.5	inf	0.00475213	0.0777352	1
GO:0004360	glutamine-fructose-6-phosphate transaminase (isomerizing) activity	2	2	CPIJ006769,CPIJ006770,	100	14.5	inf	0.00475213	0.0777352	1
GO:0004550	nucleoside diphosphate kinase activity	2	2	CPIJ003406,CPIJ004571,	100	14.5	inf	0.00475213	0.0777352	1
GO:0030414	peptidase inhibitor activity	24	6	CPIJ001828,CPIJ004215,CPIJ006214,CPIJ010123,CPIJ010990,CPIJ019874,	25	3.62	4.52	0.00485845	0.0777352	1
GO:0008312	7S RNA binding	6	3	CPIJ012130,CPIJ017108,CPIJ017902,	50	7.25	13.54	0.00558431	0.087058	1
GO:0061134	peptidase regulator activity	25	6	CPIJ001828,CPIJ004215,CPIJ006214,CPIJ010123,CPIJ010990,CPIJ019874,	24	3.48	4.28	0.00602636	0.0916007	1
GO:0051082	unfolded protein binding	69	11	CPIJ002384,CPIJ003204,CPIJ005864,CPIJ006040,CPIJ007376,CPIJ008359,CPIJ010416,CPIJ015075,CPIJ018235,CPIJ018377,CPIJ018848,	15.9	2.31	2.58	0.00723114	0.107232	1
GO:0036094	small molecule binding	1391	118	CPIJ000095,CPIJ000160,CPIJ000232,CPIJ000337,CPIJ000735,CPIJ000753,CPIJ000848,CPIJ001132,CPIJ001316,CPIJ001400,CPIJ001547,CPIJ001596,CPIJ001610,CPIJ001760,CPIJ002045,CPIJ002271,CPIJ002358,CPIJ002384,CPIJ002514,CPIJ002642,CPIJ002859,CPIJ003150,CPIJ003157,CPIJ003204,CPIJ003259,CPIJ003260,CPIJ003405,CPIJ003406,CPIJ003441,CPIJ003522,CPIJ003636,CPIJ003743,CPIJ004047,CPIJ004172,CPIJ004237,CPIJ004239,CPI…	8.5	1.23	1.29	0.00924481	0.12815	1
GO:0016868	intramolecular transferase activity, phosphotransferases	7	3	CPIJ005681,CPIJ006768,CPIJ014577,	42.9	6.21	10.15	0.00927403	0.12815	1
GO:0016624	oxidoreductase activity, acting on the aldehyde or oxo group of donors, disulfide as acceptor	7	3	CPIJ001456,CPIJ007338,CPIJ016430,	42.9	6.21	10.15	0.00927403	0.12815	1
GO:0050661	NADP binding	20	5	CPIJ001316,CPIJ005597,CPIJ013725,CPIJ014664,CPIJ015209,	25	3.62	4.52	0.0100146	0.135309	1
GO:0016627	oxidoreductase activity, acting on the CH-CH group of donors	36	7	CPIJ006167,CPIJ009148,CPIJ010410,CPIJ011179,CPIJ011633,CPIJ016252,CPIJ017747,	19.4	2.82	3.28	0.0103888	0.137313	1
GO:0016903	oxidoreductase activity, acting on the aldehyde or oxo group of donors	45	8	CPIJ001456,CPIJ002286,CPIJ005597,CPIJ007338,CPIJ009984,CPIJ014581,CPIJ016430,CPIJ017746,	17.8	2.58	2.94	0.0109229	0.140172	1
GO:0003743	translation initiation factor activity	74	11	CPIJ001289,CPIJ002177,CPIJ011194,CPIJ011259,CPIJ012970,CPIJ013497,CPIJ013860,CPIJ015133,CPIJ016188,CPIJ018256,CPIJ019653,	14.9	2.16	2.37	0.0121334	0.140172	1
GO:0017136	NAD-dependent histone deacetylase activity	3	2	CPIJ006836,CPIJ013384,	66.7	9.67	27.05	0.0136022	0.140172	1
GO:0016639	oxidoreductase activity, acting on the CH-NH2 group of donors, NAD or NADP as acceptor	3	2	CPIJ007345,CPIJ014605,	66.7	9.67	27.05	0.0136022	0.140172	1
GO:0004471	malate dehydrogenase (decarboxylating) (NAD+) activity	3	2	CPIJ009607,CPIJ012341,	66.7	9.67	27.05	0.0136022	0.140172	1
GO:0031078	histone deacetylase activity (H3-K14 specific)	3	2	CPIJ006836,CPIJ013384,	66.7	9.67	27.05	0.0136022	0.140172	1
GO:0043175	RNA polymerase core enzyme binding	3	2	CPIJ014706,CPIJ019414,	66.7	9.67	27.05	0.0136022	0.140172	1
GO:0003917	DNA topoisomerase type I (single strand cut, ATP-independent) activity	3	2	CPIJ004010,CPIJ009756,	66.7	9.67	27.05	0.0136022	0.140172	1
GO:0004470	malic enzyme activity	3	2	CPIJ009607,CPIJ012341,	66.7	9.67	27.05	0.0136022	0.140172	1
GO:0004827	proline-tRNA ligase activity	3	2	CPIJ013145,CPIJ016709,	66.7	9.67	27.05	0.0136022	0.140172	1
GO:0032041	NAD-dependent histone deacetylase activity (H3-K14 specific)	3	2	CPIJ006836,CPIJ013384,	66.7	9.67	27.05	0.0136022	0.140172	1
GO:0070063	RNA polymerase binding	3	2	CPIJ014706,CPIJ019414,	66.7	9.67	27.05	0.0136022	0.140172	1
GO:0034979	NAD-dependent protein deacetylase activity	3	2	CPIJ006836,CPIJ013384,	66.7	9.67	27.05	0.0136022	0.140172	1
GO:1901265	nucleoside phosphate binding	1308	110	CPIJ000095,CPIJ000160,CPIJ000232,CPIJ000337,CPIJ000735,CPIJ000753,CPIJ000848,CPIJ001132,CPIJ001316,CPIJ001400,CPIJ001547,CPIJ001596,CPIJ001610,CPIJ001760,CPIJ002045,CPIJ002271,CPIJ002358,CPIJ002384,CPIJ002514,CPIJ002642,CPIJ002859,CPIJ003150,CPIJ003157,CPIJ003204,CPIJ003259,CPIJ003260,CPIJ003405,CPIJ003406,CPIJ003441,CPIJ003636,CPIJ003743,CPIJ004047,CPIJ004172,CPIJ004237,CPIJ004239,CPIJ004529,CPI…	8.4	1.22	1.27	0.0150359	0.149866	1
GO:0000166	nucleotide binding	1308	110	CPIJ000095,CPIJ000160,CPIJ000232,CPIJ000337,CPIJ000735,CPIJ000753,CPIJ000848,CPIJ001132,CPIJ001316,CPIJ001400,CPIJ001547,CPIJ001596,CPIJ001610,CPIJ001760,CPIJ002045,CPIJ002271,CPIJ002358,CPIJ002384,CPIJ002514,CPIJ002642,CPIJ002859,CPIJ003150,CPIJ003157,CPIJ003204,CPIJ003259,CPIJ003260,CPIJ003405,CPIJ003406,CPIJ003441,CPIJ003636,CPIJ003743,CPIJ004047,CPIJ004172,CPIJ004237,CPIJ004239,CPIJ004529,CPI…	8.4	1.22	1.27	0.0150359	0.149866	1
GO:0016675	oxidoreductase activity, acting on a heme group of donors	15	4	CPIJ000470,CPIJ013093,CPIJ014384,CPIJ015566,	26.7	3.87	4.93	0.0166165	0.160362	1
GO:0004129	cytochrome-c oxidase activity	15	4	CPIJ000470,CPIJ013093,CPIJ014384,CPIJ015566,	26.7	3.87	4.93	0.0166165	0.160362	1
GO:0016651	oxidoreductase activity, acting on NAD(P)H	32	6	CPIJ006281,CPIJ014505,CPIJ014664,CPIJ017732,CPIJ018590,CPIJ020122,	18.8	2.72	3.13	0.0204572	0.194343	1
GO:0019842	vitamin binding	60	9	CPIJ002514,CPIJ003522,CPIJ004400,CPIJ007338,CPIJ008201,CPIJ011582,CPIJ012332,CPIJ017124,CPIJ017506,	15	2.17	2.4	0.0209834	0.196275	1
GO:0070003	threonine-type peptidase activity	24	5	CPIJ000897,CPIJ002907,CPIJ003186,CPIJ003987,CPIJ004203,	20.8	3.02	3.57	0.0218539	0.200642	1
GO:0005347	ATP transmembrane transporter activity	17	4	CPIJ000759,CPIJ005941,CPIJ012803,CPIJ012918,	23.5	3.41	4.17	0.0259631	0.200642	1
GO:0004448	isocitrate dehydrogenase activity	4	2	CPIJ000337,CPIJ002859,	50	7.25	13.53	0.0259635	0.200642	1
GO:0008420	RNA polymerase II CTD heptapeptide repeat phosphatase activity	4	2	CPIJ014706,CPIJ019414,	50	7.25	13.53	0.0259635	0.200642	1
GO:0004407	histone deacetylase activity	4	2	CPIJ006836,CPIJ013384,	50	7.25	13.53	0.0259635	0.200642	1
GO:0033558	protein deacetylase activity	4	2	CPIJ006836,CPIJ013384,	50	7.25	13.53	0.0259635	0.200642	1
GO:0004738	pyruvate dehydrogenase activity	4	2	CPIJ001456,CPIJ016430,	50	7.25	13.53	0.0259635	0.200642	1
GO:0070569	uridylyltransferase activity	4	2	CPIJ003170,CPIJ006068,	50	7.25	13.53	0.0259635	0.200642	1
GO:0004739	pyruvate dehydrogenase (acetyl-transferring) activity	4	2	CPIJ001456,CPIJ016430,	50	7.25	13.53	0.0259635	0.200642	1
GO:0010181	FMN binding	10	3	CPIJ006281,CPIJ007345,CPIJ014664,	30	4.35	5.8	0.0272077	0.200642	1
GO:0061135	endopeptidase regulator activity	18	4	CPIJ001828,CPIJ004215,CPIJ010123,CPIJ010990,	22.2	3.22	3.87	0.0316074	0.200642	1
GO:0004866	endopeptidase inhibitor activity	18	4	CPIJ001828,CPIJ004215,CPIJ010123,CPIJ010990,	22.2	3.22	3.87	0.0316074	0.200642	1
GO:0019205	nucleobase-containing compound kinase activity	18	4	CPIJ003406,CPIJ004571,CPIJ007255,CPIJ009933,	22.2	3.22	3.87	0.0316074	0.200642	1
GO:0043168	anion binding	1285	105	CPIJ000095,CPIJ000160,CPIJ000735,CPIJ000753,CPIJ000848,CPIJ001132,CPIJ001400,CPIJ001547,CPIJ001596,CPIJ001610,CPIJ001760,CPIJ002045,CPIJ002271,CPIJ002358,CPIJ002384,CPIJ002514,CPIJ002642,CPIJ003150,CPIJ003157,CPIJ003204,CPIJ003259,CPIJ003260,CPIJ003405,CPIJ003406,CPIJ003441,CPIJ003522,CPIJ003636,CPIJ003743,CPIJ004047,CPIJ004172,CPIJ004239,CPIJ004400,CPIJ004529,CPIJ004571,CPIJ005171,CPIJ005524,CPI…	8.2	1.18	1.23	0.035213	0.200642	1
GO:0009881	photoreceptor activity	11	3	CPIJ011571,CPIJ011573,CPIJ013056,	27.3	3.95	5.08	0.0355312	0.200642	1
GO:0004298	threonine-type endopeptidase activity	19	4	CPIJ000897,CPIJ002907,CPIJ003987,CPIJ004203,	21.1	3.05	3.61	0.0379149	0.200642	1
GO:0016810	hydrolase activity, acting on carbon-nitrogen (but not peptide) bonds	67	9	CPIJ004047,CPIJ006561,CPIJ006836,CPIJ007042,CPIJ007153,CPIJ009804,CPIJ013384,CPIJ014857,CPIJ015718,	13.4	1.95	2.11	0.0397034	0.200642	1
GO:0004784	superoxide dismutase activity	5	2	CPIJ000146,CPIJ016031,	40	5.8	9.02	0.0413107	0.200642	1
GO:0003916	DNA topoisomerase activity	5	2	CPIJ004010,CPIJ009756,	40	5.8	9.02	0.0413107	0.200642	1
GO:0016721	oxidoreductase activity, acting on superoxide radicals as acceptor	5	2	CPIJ000146,CPIJ016031,	40	5.8	9.02	0.0413107	0.200642	1
GO:0016857	racemase and epimerase activity, acting on carbohydrates and derivatives	5	2	CPIJ001579,CPIJ007970,	40	5.8	9.02	0.0413107	0.200642	1
GO:0003796	lysozyme activity	5	2	CPIJ010730,CPIJ019370,	40	5.8	9.02	0.0413107	0.200642	1
GO:0008121	ubiquinol-cytochrome-c reductase activity	5	2	CPIJ008356,CPIJ017217,	40	5.8	9.02	0.0413107	0.200642	1
GO:0140142	nucleocytoplasmic carrier activity	5	2	CPIJ006132,CPIJ009366,	40	5.8	9.02	0.0413107	0.200642	1
GO:0016679	oxidoreductase activity, acting on diphenols and related substances as donors	5	2	CPIJ008356,CPIJ017217,	40	5.8	9.02	0.0413107	0.200642	1
GO:0031369	translation initiation factor binding	5	2	CPIJ002177,CPIJ012970,	40	5.8	9.02	0.0413107	0.200642	1
GO:0016655	oxidoreductase activity, acting on NAD(P)H, quinone or similar compound as acceptor	20	4	CPIJ006281,CPIJ014505,CPIJ017732,CPIJ020122,	20	2.9	3.39	0.04489	0.200642	1
GO:0003955	NAD(P)H dehydrogenase (quinone) activity	20	4	CPIJ006281,CPIJ014505,CPIJ017732,CPIJ020122,	20	2.9	3.39	0.04489	0.200642	1
GO:0008137	NADH dehydrogenase (ubiquinone) activity	20	4	CPIJ006281,CPIJ014505,CPIJ017732,CPIJ020122,	20	2.9	3.39	0.04489	0.200642	1
GO:0050136	NADH dehydrogenase (quinone) activity	20	4	CPIJ006281,CPIJ014505,CPIJ017732,CPIJ020122,	20	2.9	3.39	0.04489	0.200642	1
GO:0016646	oxidoreductase activity, acting on the CH-NH group of donors, NAD or NADP as acceptor	12	3	CPIJ000123,CPIJ000297,CPIJ004710,	25	3.62	4.51	0.0450044	0.200642	1
GO:0015035	protein-disulfide reductase activity	12	3	CPIJ009030,CPIJ012011,CPIJ015131,	25	3.62	4.51	0.0450044	0.200642	1
GO:0015036	disulfide oxidoreductase activity	12	3	CPIJ009030,CPIJ012011,CPIJ015131,	25	3.62	4.51	0.0450044	0.200642	1
GO:0019200	carbohydrate kinase activity	12	3	CPIJ008049,CPIJ012855,CPIJ017812,	25	3.62	4.51	0.0450044	0.200642	1

## Sheet: GO_BP_3or4Algorithms
ID	Name	Background count	Result count	Result gene list	Pct of background	Fold enrichment	Odds ratio	P-value	Benjamini	Bonferroni
GO:0044281	small molecule metabolic process	481	37	CPIJ000123,CPIJ000297,CPIJ001316,CPIJ002148,CPIJ003406,CPIJ004528,CPIJ005616,CPIJ005916,CPIJ006068,CPIJ006209,CPIJ007229,CPIJ007255,CPIJ007970,CPIJ008049,CPIJ008101,CPIJ008201,CPIJ008287,CPIJ008984,CPIJ009417,CPIJ009571,CPIJ009933,CPIJ010456,CPIJ010486,CPIJ012011,CPIJ012855,CPIJ012919,CPIJ014605,CPIJ015209,CPIJ015476,CPIJ015718,CPIJ015947,CPIJ016430,CPIJ016664,CPIJ017812,CPIJ018191,CPIJ019115,CPI…	7.7	2.27	2.49	2.9614e-06	0.002532	0.002532
GO:0055086	nucleobase-containing small molecule metabolic process	171	18	CPIJ003406,CPIJ004528,CPIJ005616,CPIJ006068,CPIJ006209,CPIJ007255,CPIJ008049,CPIJ008101,CPIJ008984,CPIJ009417,CPIJ009571,CPIJ009933,CPIJ012919,CPIJ015947,CPIJ016430,CPIJ016664,CPIJ017812,CPIJ018191,	10.5	3.1	3.44	2.07019e-05	0.00885008	0.0177002
GO:1901566	organonitrogen compound biosynthetic process	733	45	CPIJ000123,CPIJ001270,CPIJ001289,CPIJ002177,CPIJ002256,CPIJ003406,CPIJ003512,CPIJ005616,CPIJ005916,CPIJ006209,CPIJ007229,CPIJ007255,CPIJ007538,CPIJ007698,CPIJ008101,CPIJ008287,CPIJ008340,CPIJ008982,CPIJ008984,CPIJ009083,CPIJ009303,CPIJ009567,CPIJ010456,CPIJ010486,CPIJ010528,CPIJ010693,CPIJ010918,CPIJ011589,CPIJ012689,CPIJ012775,CPIJ014540,CPIJ014663,CPIJ014857,CPIJ015130,CPIJ015133,CPIJ015476,CPI…	6.1	1.81	1.96	8.33594e-05	0.0136091	0.0712723
GO:0006091	generation of precursor metabolites and energy	126	14	CPIJ000470,CPIJ001316,CPIJ002859,CPIJ003441,CPIJ003654,CPIJ004539,CPIJ005086,CPIJ008049,CPIJ009571,CPIJ010683,CPIJ014505,CPIJ015566,CPIJ017732,CPIJ017812,	11.1	3.27	3.64	9.47147e-05	0.0136091	0.0809811
GO:0009987	cellular process	5131	213	CPIJ000083,CPIJ000123,CPIJ000184,CPIJ000232,CPIJ000297,CPIJ000402,CPIJ000470,CPIJ000509,CPIJ000759,CPIJ000795,CPIJ001043,CPIJ001270,CPIJ001289,CPIJ001316,CPIJ001538,CPIJ001596,CPIJ001610,CPIJ001706,CPIJ001760,CPIJ001764,CPIJ002045,CPIJ002083,CPIJ002088,CPIJ002148,CPIJ002172,CPIJ002177,CPIJ002256,CPIJ002352,CPIJ002461,CPIJ002463,CPIJ002605,CPIJ002609,CPIJ002728,CPIJ002834,CPIJ002857,CPIJ002859,CPI…	4.2	1.22	1.44	9.77369e-05	0.0136091	0.0835651
GO:0045087	innate immune response	9	4	CPIJ010699,CPIJ010700,CPIJ010701,CPIJ016598,	44.4	13.09	22.95	0.000144367	0.0136091	0.123434
GO:0019730	antimicrobial humoral response	4	3	CPIJ010699,CPIJ010700,CPIJ010701,	75	22.09	85.9	0.000151712	0.0136091	0.129714
GO:0019731	antibacterial humoral response	4	3	CPIJ010699,CPIJ010700,CPIJ010701,	75	22.09	85.9	0.000151712	0.0136091	0.129714
GO:0006959	humoral immune response	4	3	CPIJ010699,CPIJ010700,CPIJ010701,	75	22.09	85.9	0.000151712	0.0136091	0.129714
GO:1901135	carbohydrate derivative metabolic process	390	28	CPIJ000010,CPIJ000232,CPIJ000248,CPIJ000680,CPIJ000682,CPIJ001316,CPIJ003406,CPIJ003512,CPIJ003608,CPIJ004528,CPIJ004730,CPIJ005616,CPIJ006068,CPIJ006209,CPIJ006561,CPIJ006770,CPIJ008049,CPIJ008101,CPIJ009417,CPIJ009571,CPIJ010683,CPIJ012919,CPIJ015130,CPIJ015947,CPIJ016430,CPIJ016664,CPIJ017812,CPIJ018191,	7.2	2.11	2.28	0.000159171	0.0136091	0.136091
GO:0009225	nucleotide-sugar metabolic process	10	4	CPIJ006068,CPIJ009417,CPIJ012919,CPIJ018191,	40	11.78	19.12	0.000234167	0.0137431	0.200213
GO:0006221	pyrimidine nucleotide biosynthetic process	10	4	CPIJ003406,CPIJ005616,CPIJ007255,CPIJ016664,	40	11.78	19.12	0.000234167	0.0137431	0.200213
GO:0006955	immune response	10	4	CPIJ010699,CPIJ010700,CPIJ010701,CPIJ016598,	40	11.78	19.12	0.000234167	0.0137431	0.200213
GO:0044419	biological process involved in interspecies interaction between organisms	11	4	CPIJ010699,CPIJ010700,CPIJ010701,CPIJ016598,	36.4	10.71	16.39	0.000358131	0.0137431	0.306202
GO:0051707	response to other organism	11	4	CPIJ010699,CPIJ010700,CPIJ010701,CPIJ016598,	36.4	10.71	16.39	0.000358131	0.0137431	0.306202
GO:0006220	pyrimidine nucleotide metabolic process	11	4	CPIJ003406,CPIJ005616,CPIJ007255,CPIJ016664,	36.4	10.71	16.39	0.000358131	0.0137431	0.306202
GO:0043207	response to external biotic stimulus	11	4	CPIJ010699,CPIJ010700,CPIJ010701,CPIJ016598,	36.4	10.71	16.39	0.000358131	0.0137431	0.306202
GO:0006614	SRP-dependent cotranslational protein targeting to membrane	11	4	CPIJ002834,CPIJ012130,CPIJ017108,CPIJ017902,	36.4	10.71	16.39	0.000358131	0.0137431	0.306202
GO:0006613	cotranslational protein targeting to membrane	11	4	CPIJ002834,CPIJ012130,CPIJ017108,CPIJ017902,	36.4	10.71	16.39	0.000358131	0.0137431	0.306202
GO:0098542	defense response to other organism	11	4	CPIJ010699,CPIJ010700,CPIJ010701,CPIJ016598,	36.4	10.71	16.39	0.000358131	0.0137431	0.306202
GO:0009607	response to biotic stimulus	11	4	CPIJ010699,CPIJ010700,CPIJ010701,CPIJ016598,	36.4	10.71	16.39	0.000358131	0.0137431	0.306202
GO:0035601	protein deacylation	5	3	CPIJ001043,CPIJ006836,CPIJ013384,	60	17.67	42.95	0.000369697	0.0137431	0.316091
GO:0009147	pyrimidine nucleoside triphosphate metabolic process	5	3	CPIJ003406,CPIJ005616,CPIJ016664,	60	17.67	42.95	0.000369697	0.0137431	0.316091
GO:0006082	organic acid metabolic process	273	21	CPIJ000123,CPIJ000297,CPIJ001316,CPIJ002148,CPIJ005916,CPIJ007229,CPIJ008049,CPIJ008201,CPIJ008287,CPIJ009571,CPIJ010456,CPIJ010486,CPIJ014605,CPIJ015209,CPIJ015476,CPIJ015718,CPIJ016430,CPIJ016664,CPIJ017812,CPIJ019115,CPIJ020263,	7.7	2.27	2.44	0.000421735	0.0149636	0.360583
GO:0044237	cellular metabolic process	2812	125	CPIJ000083,CPIJ000123,CPIJ000232,CPIJ000297,CPIJ000402,CPIJ000470,CPIJ000509,CPIJ000795,CPIJ001043,CPIJ001270,CPIJ001289,CPIJ001316,CPIJ001596,CPIJ001610,CPIJ001706,CPIJ001760,CPIJ002045,CPIJ002083,CPIJ002088,CPIJ002148,CPIJ002177,CPIJ002256,CPIJ002461,CPIJ002463,CPIJ002605,CPIJ002609,CPIJ002728,CPIJ002857,CPIJ002859,CPIJ003157,CPIJ003186,CPIJ003406,CPIJ003441,CPIJ003512,CPIJ003522,CPIJ003608,CPI…	4.4	1.31	1.45	0.00047635	0.0149636	0.40728
GO:0042592	homeostatic process	83	10	CPIJ004070,CPIJ004839,CPIJ007303,CPIJ007943,CPIJ008049,CPIJ009357,CPIJ011296,CPIJ012011,CPIJ015893,CPIJ017812,	12	3.55	3.96	0.000488504	0.0149636	0.417671
GO:0002376	immune system process	12	4	CPIJ010699,CPIJ010700,CPIJ010701,CPIJ016598,	33.3	9.82	14.34	0.00052284	0.0149636	0.447028
GO:1901605	alpha-amino acid metabolic process	57	8	CPIJ000123,CPIJ000297,CPIJ002148,CPIJ008201,CPIJ008287,CPIJ015209,CPIJ015718,CPIJ016664,	14	4.13	4.71	0.000637023	0.0149636	0.544655
GO:0055114	obsolete oxidation-reduction process	781	44	CPIJ000123,CPIJ000232,CPIJ000297,CPIJ000470,CPIJ001316,CPIJ001764,CPIJ002148,CPIJ002642,CPIJ002837,CPIJ002859,CPIJ003441,CPIJ003608,CPIJ003654,CPIJ004070,CPIJ004539,CPIJ004710,CPIJ006048,CPIJ007621,CPIJ007943,CPIJ008014,CPIJ009148,CPIJ009262,CPIJ009607,CPIJ009984,CPIJ010456,CPIJ011296,CPIJ011582,CPIJ012011,CPIJ012909,CPIJ013379,CPIJ013381,CPIJ014505,CPIJ014581,CPIJ014605,CPIJ015209,CPIJ015566,CPI…	5.6	1.66	1.77	0.000648656	0.0149636	0.554601
GO:0019637	organophosphate metabolic process	263	20	CPIJ000232,CPIJ001316,CPIJ003406,CPIJ003608,CPIJ004141,CPIJ004528,CPIJ005616,CPIJ006209,CPIJ007255,CPIJ007538,CPIJ008049,CPIJ008101,CPIJ008347,CPIJ008984,CPIJ009571,CPIJ009933,CPIJ010683,CPIJ016430,CPIJ016664,CPIJ017812,	7.6	2.24	2.4	0.000663796	0.0149636	0.567546
GO:0009117	nucleotide metabolic process	135	13	CPIJ003406,CPIJ004528,CPIJ005616,CPIJ006209,CPIJ007255,CPIJ008049,CPIJ008101,CPIJ008984,CPIJ009571,CPIJ009933,CPIJ016430,CPIJ016664,CPIJ017812,	9.6	2.84	3.09	0.000680861	0.0149636	0.582136
GO:0006753	nucleoside phosphate metabolic process	135	13	CPIJ003406,CPIJ004528,CPIJ005616,CPIJ006209,CPIJ007255,CPIJ008049,CPIJ008101,CPIJ008984,CPIJ009571,CPIJ009933,CPIJ016430,CPIJ016664,CPIJ017812,	9.6	2.84	3.09	0.000680861	0.0149636	0.582136
GO:0044271	cellular nitrogen compound biosynthetic process	737	42	CPIJ001270,CPIJ001289,CPIJ002177,CPIJ002256,CPIJ003406,CPIJ004528,CPIJ005616,CPIJ005916,CPIJ006209,CPIJ007229,CPIJ007255,CPIJ007698,CPIJ008101,CPIJ008340,CPIJ008982,CPIJ008984,CPIJ009083,CPIJ009303,CPIJ009417,CPIJ009567,CPIJ009933,CPIJ010486,CPIJ010528,CPIJ010693,CPIJ010918,CPIJ011589,CPIJ012689,CPIJ012775,CPIJ014540,CPIJ014663,CPIJ014857,CPIJ015133,CPIJ015476,CPIJ015554,CPIJ015718,CPIJ016188,CPI…	5.7	1.68	1.79	0.000685458	0.0149636	0.586067
GO:0019725	cellular homeostasis	72	9	CPIJ004070,CPIJ004839,CPIJ007303,CPIJ007943,CPIJ008049,CPIJ011296,CPIJ012011,CPIJ015893,CPIJ017812,	12.5	3.68	4.13	0.000707308	0.0149636	0.604748
GO:1902600	proton transmembrane transport	58	8	CPIJ000470,CPIJ003274,CPIJ004794,CPIJ006209,CPIJ008101,CPIJ009357,CPIJ009947,CPIJ015566,	13.8	4.06	4.62	0.000717417	0.0149636	0.613391
GO:0009141	nucleoside triphosphate metabolic process	22	5	CPIJ003406,CPIJ005616,CPIJ006209,CPIJ008101,CPIJ016664,	22.7	6.69	8.45	0.00072059	0.0149636	0.616104
GO:0042742	defense response to bacterium	6	3	CPIJ010699,CPIJ010700,CPIJ010701,	50	14.72	28.63	0.000720746	0.0149636	0.616238
GO:0009617	response to bacterium	6	3	CPIJ010699,CPIJ010700,CPIJ010701,	50	14.72	28.63	0.000720746	0.0149636	0.616238
GO:0098732	macromolecule deacylation	6	3	CPIJ001043,CPIJ006836,CPIJ013384,	50	14.72	28.63	0.000720746	0.0149636	0.616238
GO:0045047	protein targeting to ER	13	4	CPIJ002834,CPIJ012130,CPIJ017108,CPIJ017902,	30.8	9.06	12.75	0.000735053	0.0149636	0.62847
GO:0072599	establishment of protein localization to endoplasmic reticulum	13	4	CPIJ002834,CPIJ012130,CPIJ017108,CPIJ017902,	30.8	9.06	12.75	0.000735053	0.0149636	0.62847
GO:0006612	protein targeting to membrane	13	4	CPIJ002834,CPIJ012130,CPIJ017108,CPIJ017902,	30.8	9.06	12.75	0.000735053	0.0149636	0.62847
GO:0019752	carboxylic acid metabolic process	269	20	CPIJ000123,CPIJ000297,CPIJ001316,CPIJ002148,CPIJ005916,CPIJ007229,CPIJ008049,CPIJ008201,CPIJ008287,CPIJ009571,CPIJ010486,CPIJ014605,CPIJ015209,CPIJ015476,CPIJ015718,CPIJ016430,CPIJ016664,CPIJ017812,CPIJ019115,CPIJ020263,	7.4	2.19	2.34	0.000879348	0.0174847	0.751842
GO:0043436	oxoacid metabolic process	270	20	CPIJ000123,CPIJ000297,CPIJ001316,CPIJ002148,CPIJ005916,CPIJ007229,CPIJ008049,CPIJ008201,CPIJ008287,CPIJ009571,CPIJ010486,CPIJ014605,CPIJ015209,CPIJ015476,CPIJ015718,CPIJ016430,CPIJ016664,CPIJ017812,CPIJ019115,CPIJ020263,	7.4	2.18	2.33	0.00092058	0.0178885	0.787096
GO:0046160	heme a metabolic process	2	2	CPIJ016252,CPIJ017747,	100	29.45	inf	0.00115078	0.0209344	0.983915
GO:0006784	heme A biosynthetic process	2	2	CPIJ016252,CPIJ017747,	100	29.45	inf	0.00115078	0.0209344	0.983915
GO:0001678	cellular glucose homeostasis	2	2	CPIJ008049,CPIJ017812,	100	29.45	inf	0.00115078	0.0209344	0.983915
GO:0009165	nucleotide biosynthetic process	93	10	CPIJ003406,CPIJ004528,CPIJ005616,CPIJ006209,CPIJ007255,CPIJ008101,CPIJ008984,CPIJ009933,CPIJ016430,CPIJ016664,	10.8	3.17	3.48	0.00120103	0.0209567	1
GO:1901293	nucleoside phosphate biosynthetic process	93	10	CPIJ003406,CPIJ004528,CPIJ005616,CPIJ006209,CPIJ007255,CPIJ008101,CPIJ008984,CPIJ009933,CPIJ016430,CPIJ016664,	10.8	3.17	3.48	0.00120103	0.0209567	1
GO:0006783	heme biosynthetic process	7	3	CPIJ010693,CPIJ016252,CPIJ017747,	42.9	12.62	21.47	0.00122955	0.0210253	1
GO:0006952	defense response	15	4	CPIJ010699,CPIJ010700,CPIJ010701,CPIJ016598,	26.7	7.85	10.43	0.00132949	0.0215648	1
GO:0010466	negative regulation of peptidase activity	25	5	CPIJ001828,CPIJ006214,CPIJ010123,CPIJ010990,CPIJ019874,	20	5.89	7.18	0.00133677	0.0215648	1
GO:0045861	negative regulation of proteolysis	25	5	CPIJ001828,CPIJ006214,CPIJ010123,CPIJ010990,CPIJ019874,	20	5.89	7.18	0.00133677	0.0215648	1
GO:0008150	biological process	7084	272	CPIJ000010,CPIJ000083,CPIJ000123,CPIJ000125,CPIJ000184,CPIJ000232,CPIJ000248,CPIJ000297,CPIJ000402,CPIJ000470,CPIJ000509,CPIJ000680,CPIJ000682,CPIJ000759,CPIJ000775,CPIJ000795,CPIJ001043,CPIJ001054,CPIJ001245,CPIJ001270,CPIJ001289,CPIJ001316,CPIJ001433,CPIJ001538,CPIJ001596,CPIJ001610,CPIJ001706,CPIJ001742,CPIJ001760,CPIJ001764,CPIJ001828,CPIJ001900,CPIJ002045,CPIJ002083,CPIJ002088,CPIJ002148,CPI…	3.8	1.13	1.34	0.00144928	0.022947	1
GO:0052547	regulation of peptidase activity	26	5	CPIJ001828,CPIJ006214,CPIJ010123,CPIJ010990,CPIJ019874,	19.2	5.66	6.84	0.00160946	0.0250197	1
GO:0008152	metabolic process	4541	184	CPIJ000010,CPIJ000083,CPIJ000123,CPIJ000232,CPIJ000248,CPIJ000297,CPIJ000402,CPIJ000470,CPIJ000509,CPIJ000680,CPIJ000682,CPIJ000775,CPIJ000795,CPIJ001043,CPIJ001054,CPIJ001270,CPIJ001289,CPIJ001316,CPIJ001433,CPIJ001596,CPIJ001610,CPIJ001706,CPIJ001742,CPIJ001760,CPIJ001764,CPIJ001828,CPIJ001900,CPIJ002045,CPIJ002083,CPIJ002088,CPIJ002148,CPIJ002177,CPIJ002224,CPIJ002256,CPIJ002461,CPIJ002463,CPI…	4.1	1.19	1.34	0.00173286	0.0264571	1
GO:0030301	cholesterol transport	8	3	CPIJ004652,CPIJ005968,CPIJ013182,	37.5	11.04	17.18	0.00191783	0.0277923	1
GO:0042168	heme metabolic process	8	3	CPIJ010693,CPIJ016252,CPIJ017747,	37.5	11.04	17.18	0.00191783	0.0277923	1
GO:0032367	intracellular cholesterol transport	8	3	CPIJ004652,CPIJ005968,CPIJ013182,	37.5	11.04	17.18	0.00191783	0.0277923	1
GO:1901576	organic substance biosynthetic process	1118	56	CPIJ000123,CPIJ000402,CPIJ000775,CPIJ001270,CPIJ001289,CPIJ002177,CPIJ002256,CPIJ003406,CPIJ003512,CPIJ004141,CPIJ004528,CPIJ004782,CPIJ005086,CPIJ005616,CPIJ005916,CPIJ006209,CPIJ006770,CPIJ007229,CPIJ007255,CPIJ007538,CPIJ007698,CPIJ008101,CPIJ008287,CPIJ008340,CPIJ008347,CPIJ008982,CPIJ008984,CPIJ009083,CPIJ009303,CPIJ009417,CPIJ009567,CPIJ009933,CPIJ010456,CPIJ010486,CPIJ010528,CPIJ010693,CPI…	5	1.47	1.57	0.00202635	0.0288755	1
GO:0070972	protein localization to endoplasmic reticulum	17	4	CPIJ002834,CPIJ012130,CPIJ017108,CPIJ017902,	23.5	6.93	8.82	0.00219647	0.0305483	1
GO:0009605	response to external stimulus	54	7	CPIJ009246,CPIJ010699,CPIJ010700,CPIJ010701,CPIJ011573,CPIJ016283,CPIJ016598,	13	3.82	4.29	0.00221519	0.0305483	1
GO:0051346	negative regulation of hydrolase activity	28	5	CPIJ001828,CPIJ006214,CPIJ010123,CPIJ010990,CPIJ019874,	17.9	5.26	6.24	0.00227417	0.0306214	1
GO:0009058	biosynthetic process	1149	57	CPIJ000123,CPIJ000402,CPIJ000775,CPIJ001270,CPIJ001289,CPIJ002177,CPIJ002256,CPIJ003406,CPIJ003512,CPIJ004141,CPIJ004528,CPIJ004782,CPIJ005086,CPIJ005616,CPIJ005916,CPIJ006209,CPIJ006770,CPIJ007229,CPIJ007255,CPIJ007538,CPIJ007698,CPIJ008101,CPIJ008201,CPIJ008287,CPIJ008340,CPIJ008347,CPIJ008982,CPIJ008984,CPIJ009083,CPIJ009303,CPIJ009417,CPIJ009567,CPIJ009933,CPIJ010456,CPIJ010486,CPIJ010528,CPI…	5	1.46	1.55	0.00229213	0.0306214	1
GO:0006886	intracellular protein transport	138	12	CPIJ001538,CPIJ002834,CPIJ006132,CPIJ006746,CPIJ007634,CPIJ007967,CPIJ012130,CPIJ017108,CPIJ017902,CPIJ018003,CPIJ018005,CPIJ018379,	8.7	2.56	2.76	0.0025921	0.0335937	1
GO:1901564	organonitrogen compound metabolic process	2451	107	CPIJ000010,CPIJ000123,CPIJ000248,CPIJ000297,CPIJ000680,CPIJ000682,CPIJ001043,CPIJ001054,CPIJ001270,CPIJ001289,CPIJ001596,CPIJ001610,CPIJ001742,CPIJ001760,CPIJ001828,CPIJ002083,CPIJ002088,CPIJ002148,CPIJ002177,CPIJ002224,CPIJ002256,CPIJ002461,CPIJ002463,CPIJ002512,CPIJ002841,CPIJ002857,CPIJ003157,CPIJ003186,CPIJ003406,CPIJ003512,CPIJ004497,CPIJ004528,CPIJ004640,CPIJ004730,CPIJ004991,CPIJ005039,CPI…	4.4	1.29	1.39	0.0025932	0.0335937	1
GO:0009201	ribonucleoside triphosphate biosynthetic process	18	4	CPIJ003406,CPIJ006209,CPIJ008101,CPIJ016664,	22.2	6.54	8.19	0.00274909	0.0342557	1
GO:0009142	nucleoside triphosphate biosynthetic process	18	4	CPIJ003406,CPIJ006209,CPIJ008101,CPIJ016664,	22.2	6.54	8.19	0.00274909	0.0342557	1
GO:0032366	intracellular sterol transport	9	3	CPIJ004652,CPIJ005968,CPIJ013182,	33.3	9.82	14.31	0.00280456	0.0342557	1
GO:0015918	sterol transport	9	3	CPIJ004652,CPIJ005968,CPIJ013182,	33.3	9.82	14.31	0.00280456	0.0342557	1
GO:0098869	cellular oxidant detoxification	30	5	CPIJ001764,CPIJ006048,CPIJ007943,CPIJ008014,CPIJ011296,	16.7	4.91	5.74	0.00311893	0.037559	1
GO:0006072	glycerol-3-phosphate metabolic process	3	2	CPIJ000232,CPIJ003608,	66.7	19.63	57.14	0.00337451	0.0376409	1
GO:0070932	histone H3 deacetylation	3	2	CPIJ006836,CPIJ013384,	66.7	19.63	57.14	0.00337451	0.0376409	1
GO:0052646	alditol phosphate metabolic process	3	2	CPIJ000232,CPIJ003608,	66.7	19.63	57.14	0.00337451	0.0376409	1
GO:0042593	glucose homeostasis	3	2	CPIJ008049,CPIJ017812,	66.7	19.63	57.14	0.00337451	0.0376409	1
GO:0033500	carbohydrate homeostasis	3	2	CPIJ008049,CPIJ017812,	66.7	19.63	57.14	0.00337451	0.0376409	1
GO:0009199	ribonucleoside triphosphate metabolic process	19	4	CPIJ003406,CPIJ006209,CPIJ008101,CPIJ016664,	21.1	6.2	7.64	0.00338988	0.0376409	1
GO:0009636	response to toxic substance	31	5	CPIJ001764,CPIJ006048,CPIJ007943,CPIJ008014,CPIJ011296,	16.1	4.75	5.52	0.00361675	0.0381768	1
GO:0097237	cellular response to toxic substance	31	5	CPIJ001764,CPIJ006048,CPIJ007943,CPIJ008014,CPIJ011296,	16.1	4.75	5.52	0.00361675	0.0381768	1
GO:0098754	detoxification	31	5	CPIJ001764,CPIJ006048,CPIJ007943,CPIJ008014,CPIJ011296,	16.1	4.75	5.52	0.00361675	0.0381768	1
GO:1990748	cellular detoxification	31	5	CPIJ001764,CPIJ006048,CPIJ007943,CPIJ008014,CPIJ011296,	16.1	4.75	5.52	0.00361675	0.0381768	1
GO:0032365	intracellular lipid transport	10	3	CPIJ004652,CPIJ005968,CPIJ013182,	30	8.83	12.27	0.00390616	0.0397591	1
GO:0015850	organic hydroxy compound transport	10	3	CPIJ004652,CPIJ005968,CPIJ013182,	30	8.83	12.27	0.00390616	0.0397591	1
GO:0006779	porphyrin-containing compound biosynthetic process	10	3	CPIJ010693,CPIJ016252,CPIJ017747,	30	8.83	12.27	0.00390616	0.0397591	1
GO:0072528	pyrimidine-containing compound biosynthetic process	20	4	CPIJ003406,CPIJ005616,CPIJ007255,CPIJ016664,	20	5.89	7.17	0.00412517	0.0414484	1
GO:0030162	regulation of proteolysis	32	5	CPIJ001828,CPIJ006214,CPIJ010123,CPIJ010990,CPIJ019874,	15.6	4.6	5.32	0.00416908	0.0414484	1
GO:0006605	protein targeting	46	6	CPIJ002834,CPIJ007967,CPIJ012130,CPIJ017108,CPIJ017902,CPIJ018005,	13	3.84	4.31	0.00439425	0.0431848	1
GO:0034641	cellular nitrogen compound metabolic process	1390	65	CPIJ000083,CPIJ000795,CPIJ001270,CPIJ001289,CPIJ001706,CPIJ002045,CPIJ002088,CPIJ002177,CPIJ002256,CPIJ002728,CPIJ003186,CPIJ003406,CPIJ003850,CPIJ004528,CPIJ004537,CPIJ005616,CPIJ005916,CPIJ006068,CPIJ006209,CPIJ006210,CPIJ007229,CPIJ007255,CPIJ007698,CPIJ008049,CPIJ008101,CPIJ008340,CPIJ008982,CPIJ008984,CPIJ009083,CPIJ009303,CPIJ009417,CPIJ009567,CPIJ009571,CPIJ009911,CPIJ009933,CPIJ010147,CPI…	4.7	1.38	1.46	0.00462824	0.0449675	1
GO:0043086	negative regulation of catalytic activity	33	5	CPIJ001828,CPIJ006214,CPIJ010123,CPIJ010990,CPIJ019874,	15.2	4.46	5.13	0.00477906	0.0456097	1
GO:0046939	nucleotide phosphorylation	21	4	CPIJ003406,CPIJ008049,CPIJ009571,CPIJ017812,	19	5.61	6.74	0.00496106	0.0456097	1
GO:0006165	nucleoside diphosphate phosphorylation	21	4	CPIJ003406,CPIJ008049,CPIJ009571,CPIJ017812,	19	5.61	6.74	0.00496106	0.0456097	1
GO:0090150	establishment of protein localization to membrane	21	4	CPIJ002834,CPIJ012130,CPIJ017108,CPIJ017902,	19	5.61	6.74	0.00496106	0.0456097	1
GO:0072657	protein localization to membrane	21	4	CPIJ002834,CPIJ012130,CPIJ017108,CPIJ017902,	19	5.61	6.74	0.00496106	0.0456097	1
GO:0034613	cellular protein localization	150	12	CPIJ001538,CPIJ002834,CPIJ006132,CPIJ006746,CPIJ007634,CPIJ007967,CPIJ012130,CPIJ017108,CPIJ017902,CPIJ018003,CPIJ018005,CPIJ018379,	8	2.36	2.51	0.00510556	0.0456872	1
GO:0033014	tetrapyrrole biosynthetic process	11	3	CPIJ010693,CPIJ016252,CPIJ017747,	27.3	8.03	10.73	0.00523667	0.0456872	1
GO:0046835	carbohydrate phosphorylation	11	3	CPIJ008049,CPIJ012855,CPIJ017812,	27.3	8.03	10.73	0.00523667	0.0456872	1
GO:0006778	porphyrin-containing compound metabolic process	11	3	CPIJ010693,CPIJ016252,CPIJ017747,	27.3	8.03	10.73	0.00523667	0.0456872	1
GO:0006739	NADP metabolic process	11	3	CPIJ001316,CPIJ008984,CPIJ010683,	27.3	8.03	10.73	0.00523667	0.0456872	1
GO:0006520	cellular amino acid metabolic process	170	13	CPIJ000123,CPIJ000297,CPIJ002148,CPIJ005916,CPIJ007229,CPIJ008201,CPIJ008287,CPIJ010486,CPIJ014605,CPIJ015209,CPIJ015476,CPIJ015718,CPIJ016664,	7.6	2.25	2.4	0.00532055	0.0459502	1
GO:0070727	cellular macromolecule localization	151	12	CPIJ001538,CPIJ002834,CPIJ006132,CPIJ006746,CPIJ007634,CPIJ007967,CPIJ012130,CPIJ017108,CPIJ017902,CPIJ018003,CPIJ018005,CPIJ018379,	7.9	2.34	2.5	0.00538129	0.04601	1
GO:0009148	pyrimidine nucleoside triphosphate biosynthetic process	4	2	CPIJ003406,CPIJ016664,	50	14.72	28.57	0.0065973	0.0522287	1
GO:0016575	histone deacetylation	4	2	CPIJ006836,CPIJ013384,	50	14.72	28.57	0.0065973	0.0522287	1
GO:0006241	CTP biosynthetic process	4	2	CPIJ003406,CPIJ016664,	50	14.72	28.57	0.0065973	0.0522287	1
GO:0009208	pyrimidine ribonucleoside triphosphate metabolic process	4	2	CPIJ003406,CPIJ016664,	50	14.72	28.57	0.0065973	0.0522287	1
GO:0006476	protein deacetylation	4	2	CPIJ006836,CPIJ013384,	50	14.72	28.57	0.0065973	0.0522287	1
GO:0019673	GDP-mannose metabolic process	4	2	CPIJ012919,CPIJ018191,	50	14.72	28.57	0.0065973	0.0522287	1
GO:0009209	pyrimidine ribonucleoside triphosphate biosynthetic process	4	2	CPIJ003406,CPIJ016664,	50	14.72	28.57	0.0065973	0.0522287	1
GO:0046036	CTP metabolic process	4	2	CPIJ003406,CPIJ016664,	50	14.72	28.57	0.0065973	0.0522287	1
GO:0044249	cellular biosynthetic process	1082	52	CPIJ000123,CPIJ000402,CPIJ001270,CPIJ001289,CPIJ002177,CPIJ002256,CPIJ003406,CPIJ003512,CPIJ004141,CPIJ004528,CPIJ005086,CPIJ005616,CPIJ005916,CPIJ006209,CPIJ007229,CPIJ007255,CPIJ007698,CPIJ008101,CPIJ008287,CPIJ008340,CPIJ008347,CPIJ008982,CPIJ008984,CPIJ009083,CPIJ009303,CPIJ009417,CPIJ009567,CPIJ009933,CPIJ010456,CPIJ010486,CPIJ010528,CPIJ010693,CPIJ010918,CPIJ011589,CPIJ012689,CPIJ012775,CPI…	4.8	1.42	1.49	0.00666757	0.0523007	1
GO:0033013	tetrapyrrole metabolic process	12	3	CPIJ010693,CPIJ016252,CPIJ017747,	25	7.36	9.54	0.00680794	0.0529163	1
GO:0072527	pyrimidine-containing compound metabolic process	23	4	CPIJ003406,CPIJ005616,CPIJ007255,CPIJ016664,	17.4	5.12	6.03	0.00695771	0.0533294	1
GO:0044092	negative regulation of molecular function	36	5	CPIJ001828,CPIJ006214,CPIJ010123,CPIJ010990,CPIJ019874,	13.9	4.09	4.63	0.00698584	0.0533294	1
GO:0009259	ribonucleotide metabolic process	84	8	CPIJ003406,CPIJ006209,CPIJ008049,CPIJ008101,CPIJ009571,CPIJ016430,CPIJ016664,CPIJ017812,	9.5	2.8	3.03	0.00760042	0.0570032	1
GO:0019693	ribose phosphate metabolic process	84	8	CPIJ003406,CPIJ006209,CPIJ008049,CPIJ008101,CPIJ009571,CPIJ016430,CPIJ016664,CPIJ017812,	9.5	2.8	3.03	0.00760042	0.0570032	1
GO:0071702	organic substance transport	347	21	CPIJ001538,CPIJ002172,CPIJ002834,CPIJ003611,CPIJ004652,CPIJ005268,CPIJ005968,CPIJ006132,CPIJ006746,CPIJ007204,CPIJ007634,CPIJ007967,CPIJ012130,CPIJ012675,CPIJ013182,CPIJ017108,CPIJ017902,CPIJ018003,CPIJ018005,CPIJ018379,CPIJ018687,	6.1	1.78	1.87	0.00770851	0.0573111	1
GO:0090407	organophosphate biosynthetic process	179	13	CPIJ003406,CPIJ004141,CPIJ004528,CPIJ005616,CPIJ006209,CPIJ007255,CPIJ007538,CPIJ008101,CPIJ008347,CPIJ008984,CPIJ009933,CPIJ016430,CPIJ016664,	7.3	2.14	2.26	0.00811388	0.058903	1
GO:0009123	nucleoside monophosphate metabolic process	24	4	CPIJ004528,CPIJ005616,CPIJ007255,CPIJ009933,	16.7	4.91	5.73	0.00812931	0.058903	1
GO:0006575	cellular modified amino acid metabolic process	24	4	CPIJ000297,CPIJ003186,CPIJ007538,CPIJ014857,	16.7	4.91	5.73	0.00812931	0.058903	1
GO:0005975	carbohydrate metabolic process	242	16	CPIJ000010,CPIJ000232,CPIJ000775,CPIJ001316,CPIJ001433,CPIJ001900,CPIJ004782,CPIJ005086,CPIJ005681,CPIJ007970,CPIJ008049,CPIJ009308,CPIJ009571,CPIJ010683,CPIJ012855,CPIJ017812,	6.6	1.95	2.05	0.00856509	0.0614874	1
GO:0046148	pigment biosynthetic process	13	3	CPIJ010693,CPIJ016252,CPIJ017747,	23.1	6.8	8.58	0.00862981	0.0614874	1
GO:0044262	cellular carbohydrate metabolic process	38	5	CPIJ001316,CPIJ005086,CPIJ008049,CPIJ012855,CPIJ017812,	13.2	3.87	4.35	0.00880108	0.0621894	1
GO:0043603	cellular amide metabolic process	512	28	CPIJ001270,CPIJ001289,CPIJ002177,CPIJ003186,CPIJ005916,CPIJ007229,CPIJ007698,CPIJ008340,CPIJ008982,CPIJ009083,CPIJ009303,CPIJ010147,CPIJ010486,CPIJ010528,CPIJ010918,CPIJ011589,CPIJ012689,CPIJ012775,CPIJ014540,CPIJ014663,CPIJ015133,CPIJ015476,CPIJ015554,CPIJ015718,CPIJ016188,CPIJ016430,CPIJ018256,CPIJ019653,	5.5	1.61	1.69	0.00900143	0.0630838	1
GO:0009132	nucleoside diphosphate metabolic process	25	4	CPIJ003406,CPIJ008049,CPIJ009571,CPIJ017812,	16	4.71	5.46	0.00942312	0.0644542	1
GO:0016052	carbohydrate catabolic process	25	4	CPIJ008049,CPIJ009571,CPIJ012855,CPIJ017812,	16	4.71	5.46	0.00942312	0.0644542	1
GO:0006090	pyruvate metabolic process	25	4	CPIJ008049,CPIJ009571,CPIJ016430,CPIJ017812,	16	4.71	5.46	0.00942312	0.0644542	1
GO:0048878	chemical homeostasis	39	5	CPIJ004070,CPIJ004839,CPIJ008049,CPIJ009357,CPIJ017812,	12.8	3.78	4.22	0.00982057	0.0666396	1
GO:0071704	organic substance metabolic process	3666	147	CPIJ000010,CPIJ000083,CPIJ000123,CPIJ000232,CPIJ000248,CPIJ000297,CPIJ000402,CPIJ000680,CPIJ000682,CPIJ000775,CPIJ000795,CPIJ001043,CPIJ001054,CPIJ001270,CPIJ001289,CPIJ001316,CPIJ001433,CPIJ001596,CPIJ001610,CPIJ001706,CPIJ001742,CPIJ001760,CPIJ001828,CPIJ001900,CPIJ002045,CPIJ002083,CPIJ002088,CPIJ002148,CPIJ002177,CPIJ002224,CPIJ002256,CPIJ002461,CPIJ002463,CPIJ002512,CPIJ002728,CPIJ002841,CPI…	4	1.18	1.28	0.00999617	0.0672971	1
GO:0042440	pigment metabolic process	14	3	CPIJ010693,CPIJ016252,CPIJ017747,	21.4	6.31	7.8	0.0107102	0.0712437	1
GO:0046940	nucleoside monophosphate phosphorylation	5	2	CPIJ007255,CPIJ009933,	40	11.78	19.04	0.010749	0.0712437	1
GO:0051668	localization within membrane	26	4	CPIJ002834,CPIJ012130,CPIJ017108,CPIJ017902,	15.4	4.53	5.21	0.0108438	0.0713188	1
GO:0022900	electron transport chain	72	7	CPIJ000470,CPIJ003441,CPIJ003654,CPIJ004539,CPIJ014505,CPIJ015566,CPIJ017732,	9.7	2.86	3.1	0.0109556	0.0715041	1
GO:0043604	amide biosynthetic process	481	26	CPIJ001270,CPIJ001289,CPIJ002177,CPIJ005916,CPIJ007229,CPIJ007698,CPIJ008340,CPIJ008982,CPIJ009083,CPIJ009303,CPIJ010486,CPIJ010528,CPIJ010918,CPIJ011589,CPIJ012689,CPIJ012775,CPIJ014540,CPIJ014663,CPIJ015133,CPIJ015476,CPIJ015554,CPIJ015718,CPIJ016188,CPIJ016430,CPIJ018256,CPIJ019653,	5.4	1.59	1.66	0.0133019	0.0861603	1
GO:0046907	intracellular transport	256	16	CPIJ001538,CPIJ002834,CPIJ004652,CPIJ005968,CPIJ006132,CPIJ006746,CPIJ007634,CPIJ007967,CPIJ008002,CPIJ012130,CPIJ013182,CPIJ017108,CPIJ017902,CPIJ018003,CPIJ018005,CPIJ018379,	6.3	1.84	1.93	0.0141219	0.0907837	1
GO:0045454	cell redox homeostasis	43	5	CPIJ007303,CPIJ007943,CPIJ011296,CPIJ012011,CPIJ015893,	11.6	3.42	3.77	0.0147069	0.0938389	1
GO:0006518	peptide metabolic process	487	26	CPIJ001270,CPIJ001289,CPIJ002177,CPIJ003186,CPIJ005916,CPIJ007229,CPIJ007698,CPIJ008340,CPIJ008982,CPIJ009083,CPIJ009303,CPIJ010147,CPIJ010486,CPIJ010528,CPIJ010918,CPIJ011589,CPIJ012689,CPIJ012775,CPIJ014540,CPIJ014663,CPIJ015133,CPIJ015476,CPIJ015554,CPIJ016188,CPIJ018256,CPIJ019653,	5.3	1.57	1.64	0.0153631	0.0962681	1
GO:0009206	purine ribonucleoside triphosphate biosynthetic process	16	3	CPIJ003406,CPIJ006209,CPIJ008101,	18.8	5.52	6.6	0.01567	0.0962681	1
GO:0009145	purine nucleoside triphosphate biosynthetic process	16	3	CPIJ003406,CPIJ006209,CPIJ008101,	18.8	5.52	6.6	0.01567	0.0962681	1
GO:0019722	calcium-mediated signaling	6	2	CPIJ007602,CPIJ018366,	33.3	9.82	14.28	0.0157632	0.0962681	1
GO:0009218	pyrimidine ribonucleotide metabolic process	6	2	CPIJ003406,CPIJ016664,	33.3	9.82	14.28	0.0157632	0.0962681	1
GO:0009220	pyrimidine ribonucleotide biosynthetic process	6	2	CPIJ003406,CPIJ016664,	33.3	9.82	14.28	0.0157632	0.0962681	1
GO:0055082	cellular chemical homeostasis	29	4	CPIJ004070,CPIJ004839,CPIJ008049,CPIJ017812,	13.8	4.06	4.58	0.0159081	0.0964641	1
GO:0033036	macromolecule localization	285	17	CPIJ001538,CPIJ002834,CPIJ004652,CPIJ005968,CPIJ006132,CPIJ006746,CPIJ007204,CPIJ007634,CPIJ007967,CPIJ012130,CPIJ013182,CPIJ017108,CPIJ017902,CPIJ018003,CPIJ018005,CPIJ018379,CPIJ018687,	6	1.76	1.84	0.0176993	0.10657	1
GO:0009144	purine nucleoside triphosphate metabolic process	17	3	CPIJ003406,CPIJ006209,CPIJ008101,	17.6	5.2	6.13	0.0185572	0.110954	1
GO:0072594	establishment of protein localization to organelle	46	5	CPIJ002834,CPIJ006132,CPIJ012130,CPIJ017108,CPIJ017902,	10.9	3.2	3.5	0.0192884	0.114525	1
GO:0006807	nitrogen compound metabolic process	3150	126	CPIJ000010,CPIJ000083,CPIJ000123,CPIJ000248,CPIJ000297,CPIJ000680,CPIJ000682,CPIJ000795,CPIJ001043,CPIJ001054,CPIJ001270,CPIJ001289,CPIJ001596,CPIJ001610,CPIJ001706,CPIJ001742,CPIJ001760,CPIJ001828,CPIJ002045,CPIJ002083,CPIJ002088,CPIJ002148,CPIJ002177,CPIJ002224,CPIJ002256,CPIJ002461,CPIJ002463,CPIJ002512,CPIJ002728,CPIJ002841,CPIJ002857,CPIJ003157,CPIJ003186,CPIJ003406,CPIJ003512,CPIJ003850,CPI…	4	1.18	1.26	0.0197961	0.116729	1
GO:0006163	purine nucleotide metabolic process	81	7	CPIJ003406,CPIJ006209,CPIJ008049,CPIJ008101,CPIJ009571,CPIJ016430,CPIJ017812,	8.6	2.54	2.72	0.0199845	0.117033	1
GO:0015031	protein transport	202	13	CPIJ001538,CPIJ002834,CPIJ006132,CPIJ006746,CPIJ007634,CPIJ007967,CPIJ012130,CPIJ017108,CPIJ017902,CPIJ018003,CPIJ018005,CPIJ018379,CPIJ018687,	6.4	1.9	1.98	0.0205462	0.119503	1
GO:0009150	purine ribonucleotide metabolic process	82	7	CPIJ003406,CPIJ006209,CPIJ008049,CPIJ008101,CPIJ009571,CPIJ016430,CPIJ017812,	8.5	2.51	2.68	0.0212349	0.122675	1
GO:0019932	second-messenger-mediated signaling	7	2	CPIJ007602,CPIJ018366,	28.6	8.41	11.42	0.0215766	0.123812	1
GO:0051649	establishment of localization in cell	270	16	CPIJ001538,CPIJ002834,CPIJ004652,CPIJ005968,CPIJ006132,CPIJ006746,CPIJ007634,CPIJ007967,CPIJ008002,CPIJ012130,CPIJ013182,CPIJ017108,CPIJ017902,CPIJ018003,CPIJ018005,CPIJ018379,	5.9	1.75	1.82	0.0221564	0.126291	1
GO:0032787	monocarboxylic acid metabolic process	83	7	CPIJ001316,CPIJ008049,CPIJ009571,CPIJ016430,CPIJ017812,CPIJ019115,CPIJ020263,	8.4	2.48	2.65	0.0225386	0.127475	1
GO:0051248	negative regulation of protein metabolic process	48	5	CPIJ001828,CPIJ006214,CPIJ010123,CPIJ010990,CPIJ019874,	10.4	3.07	3.33	0.0228114	0.127475	1
GO:0032269	negative regulation of cellular protein metabolic process	48	5	CPIJ001828,CPIJ006214,CPIJ010123,CPIJ010990,CPIJ019874,	10.4	3.07	3.33	0.0228114	0.127475	1
GO:0045184	establishment of protein localization	207	13	CPIJ001538,CPIJ002834,CPIJ006132,CPIJ006746,CPIJ007634,CPIJ007967,CPIJ012130,CPIJ017108,CPIJ017902,CPIJ018003,CPIJ018005,CPIJ018379,CPIJ018687,	6.3	1.85	1.93	0.0245316	0.132765	1
GO:0006790	sulfur compound metabolic process	49	5	CPIJ000297,CPIJ003186,CPIJ003522,CPIJ010456,CPIJ016430,	10.2	3	3.26	0.024719	0.132765	1
GO:0051172	negative regulation of nitrogen compound metabolic process	49	5	CPIJ001828,CPIJ006214,CPIJ010123,CPIJ010990,CPIJ019874,	10.2	3	3.26	0.024719	0.132765	1
GO:0006096	glycolytic process	19	3	CPIJ008049,CPIJ009571,CPIJ017812,	15.8	4.65	5.36	0.0251555	0.132765	1
GO:0009064	glutamine family amino acid metabolic process	19	3	CPIJ000123,CPIJ015718,CPIJ016664,	15.8	4.65	5.36	0.0251555	0.132765	1
GO:0006757	ATP generation from ADP	19	3	CPIJ008049,CPIJ009571,CPIJ017812,	15.8	4.65	5.36	0.0251555	0.132765	1
GO:0052548	regulation of endopeptidase activity	19	3	CPIJ001828,CPIJ010123,CPIJ010990,	15.8	4.65	5.36	0.0251555	0.132765	1
GO:0009628	response to abiotic stimulus	19	3	CPIJ003204,CPIJ009246,CPIJ011573,	15.8	4.65	5.36	0.0251555	0.132765	1
GO:0010951	negative regulation of endopeptidase activity	19	3	CPIJ001828,CPIJ010123,CPIJ010990,	15.8	4.65	5.36	0.0251555	0.132765	1
GO:0046653	tetrahydrofolate metabolic process	8	2	CPIJ000297,CPIJ014857,	25	7.36	9.52	0.0281296	0.136959	1
GO:0009205	purine ribonucleoside triphosphate metabolic process	20	3	CPIJ003406,CPIJ006209,CPIJ008101,	15	4.42	5.05	0.0288667	0.136959	1
GO:0008104	protein localization	212	13	CPIJ001538,CPIJ002834,CPIJ006132,CPIJ006746,CPIJ007634,CPIJ007967,CPIJ012130,CPIJ017108,CPIJ017902,CPIJ018003,CPIJ018005,CPIJ018379,CPIJ018687,	6.1	1.81	1.88	0.0290619	0.136959	1
GO:0006412	translation	469	24	CPIJ001270,CPIJ001289,CPIJ002177,CPIJ005916,CPIJ007229,CPIJ007698,CPIJ008340,CPIJ008982,CPIJ009083,CPIJ009303,CPIJ010486,CPIJ010528,CPIJ010918,CPIJ011589,CPIJ012689,CPIJ012775,CPIJ014540,CPIJ014663,CPIJ015133,CPIJ015476,CPIJ015554,CPIJ016188,CPIJ018256,CPIJ019653,	5.1	1.51	1.56	0.0301334	0.136959	1
GO:0043043	peptide biosynthetic process	472	24	CPIJ001270,CPIJ001289,CPIJ002177,CPIJ005916,CPIJ007229,CPIJ007698,CPIJ008340,CPIJ008982,CPIJ009083,CPIJ009303,CPIJ010486,CPIJ010528,CPIJ010918,CPIJ011589,CPIJ012689,CPIJ012775,CPIJ014540,CPIJ014663,CPIJ015133,CPIJ015476,CPIJ015554,CPIJ016188,CPIJ018256,CPIJ019653,	5.1	1.5	1.55	0.0321275	0.136959	1
GO:0018130	heterocycle biosynthetic process	283	16	CPIJ000123,CPIJ003406,CPIJ004528,CPIJ005616,CPIJ006209,CPIJ007255,CPIJ008101,CPIJ008984,CPIJ009417,CPIJ009933,CPIJ010693,CPIJ014857,CPIJ016252,CPIJ016430,CPIJ016664,CPIJ017747,	5.7	1.66	1.73	0.0323509	0.136959	1
GO:0046031	ADP metabolic process	21	3	CPIJ008049,CPIJ009571,CPIJ017812,	14.3	4.21	4.77	0.032851	0.136959	1
GO:0002191	cap-dependent translational initiation	1	1	CPIJ015133,	100	29.45	inf	0.0339594	0.136959	1
GO:0019520	aldonic acid metabolic process	1	1	CPIJ001316,	100	29.45	inf	0.0339594	0.136959	1
GO:0006449	regulation of translational termination	1	1	CPIJ001289,	100	29.45	inf	0.0339594	0.136959	1
GO:0043551	regulation of phosphatidylinositol 3-kinase activity	1	1	CPIJ008002,	100	29.45	inf	0.0339594	0.136959	1
GO:0045022	early endosome to late endosome transport	1	1	CPIJ008002,	100	29.45	inf	0.0339594	0.136959	1
GO:0044571	[2Fe-2S] cluster assembly	1	1	CPIJ003522,	100	29.45	inf	0.0339594	0.136959	1
GO:0009223	pyrimidine deoxyribonucleotide catabolic process	1	1	CPIJ005616,	100	29.45	inf	0.0339594	0.136959	1
GO:0019323	pentose catabolic process	1	1	CPIJ012855,	100	29.45	inf	0.0339594	0.136959	1
GO:0032469	endoplasmic reticulum calcium ion homeostasis	1	1	CPIJ004839,	100	29.45	inf	0.0339594	0.136959	1
GO:0042159	lipoprotein catabolic process	1	1	CPIJ001043,	100	29.45	inf	0.0339594	0.136959	1
GO:0043243	positive regulation of protein-containing complex disassembly	1	1	CPIJ001289,	100	29.45	inf	0.0339594	0.136959	1
GO:0019627	urea metabolic process	1	1	CPIJ015718,	100	29.45	inf	0.0339594	0.136959	1
GO:0043550	regulation of lipid kinase activity	1	1	CPIJ008002,	100	29.45	inf	0.0339594	0.136959	1
GO:0019303	D-ribose catabolic process	1	1	CPIJ012855,	100	29.45	inf	0.0339594	0.136959	1
GO:0031119	tRNA pseudouridine synthesis	1	1	CPIJ019666,	100	29.45	inf	0.0339594	0.136959	1
GO:0046081	dUTP catabolic process	1	1	CPIJ005616,	100	29.45	inf	0.0339594	0.136959	1
GO:0009266	response to temperature stimulus	1	1	CPIJ003204,	100	29.45	inf	0.0339594	0.136959	1
GO:0017157	regulation of exocytosis	1	1	CPIJ000184,	100	29.45	inf	0.0339594	0.136959	1
GO:0009213	pyrimidine deoxyribonucleoside triphosphate catabolic process	1	1	CPIJ005616,	100	29.45	inf	0.0339594	0.136959	1
GO:0009211	pyrimidine deoxyribonucleoside triphosphate metabolic process	1	1	CPIJ005616,	100	29.45	inf	0.0339594	0.136959	1
GO:0002084	protein depalmitoylation	1	1	CPIJ001043,	100	29.45	inf	0.0339594	0.136959	1
GO:0034587	piRNA metabolic process	1	1	CPIJ006210,	100	29.45	inf	0.0339594	0.136959	1
GO:0009149	pyrimidine nucleoside triphosphate catabolic process	1	1	CPIJ005616,	100	29.45	inf	0.0339594	0.136959	1
GO:0009408	response to heat	1	1	CPIJ003204,	100	29.45	inf	0.0339594	0.136959	1
GO:0019521	D-gluconate metabolic process	1	1	CPIJ001316,	100	29.45	inf	0.0339594	0.136959	1
GO:0006244	pyrimidine nucleotide catabolic process	1	1	CPIJ005616,	100	29.45	inf	0.0339594	0.136959	1
GO:0046078	dUMP metabolic process	1	1	CPIJ005616,	100	29.45	inf	0.0339594	0.136959	1
GO:0006014	D-ribose metabolic process	1	1	CPIJ012855,	100	29.45	inf	0.0339594	0.136959	1
GO:0044210	'de novo' CTP biosynthetic process	1	1	CPIJ016664,	100	29.45	inf	0.0339594	0.136959	1
GO:0000050	urea cycle	1	1	CPIJ015718,	100	29.45	inf	0.0339594	0.136959	1
GO:0071929	alpha-tubulin acetylation	1	1	CPIJ002083,	100	29.45	inf	0.0339594	0.136959	1
GO:0006616	SRP-dependent cotranslational protein targeting to membrane, translocation	1	1	CPIJ002834,	100	29.45	inf	0.0339594	0.136959	1
GO:0006452	translational frameshifting	1	1	CPIJ001289,	100	29.45	inf	0.0339594	0.136959	1
GO:0098927	vesicle-mediated transport between endosomal compartments	1	1	CPIJ008002,	100	29.45	inf	0.0339594	0.136959	1
GO:0006226	dUMP biosynthetic process	1	1	CPIJ005616,	100	29.45	inf	0.0339594	0.136959	1
GO:0046386	deoxyribose phosphate catabolic process	1	1	CPIJ005616,	100	29.45	inf	0.0339594	0.136959	1
GO:0045901	positive regulation of translational elongation	1	1	CPIJ001289,	100	29.45	inf	0.0339594	0.136959	1
GO:0045905	positive regulation of translational termination	1	1	CPIJ001289,	100	29.45	inf	0.0339594	0.136959	1
GO:0046080	dUTP metabolic process	1	1	CPIJ005616,	100	29.45	inf	0.0339594	0.136959	1
GO:0031532	actin cytoskeleton reorganization	1	1	CPIJ003742,	100	29.45	inf	0.0339594	0.136959	1
GO:0046168	glycerol-3-phosphate catabolic process	1	1	CPIJ000232,	100	29.45	inf	0.0339594	0.136959	1
GO:0097052	L-kynurenine metabolic process	1	1	CPIJ008201,	100	29.45	inf	0.0339594	0.136959	1
GO:0006437	tyrosyl-tRNA aminoacylation	1	1	CPIJ007229,	100	29.45	inf	0.0339594	0.136959	1
GO:0019438	aromatic compound biosynthetic process	263	15	CPIJ003406,CPIJ004528,CPIJ005616,CPIJ006209,CPIJ007255,CPIJ008101,CPIJ008984,CPIJ009417,CPIJ009933,CPIJ010693,CPIJ014857,CPIJ016252,CPIJ016430,CPIJ016664,CPIJ017747,	5.7	1.68	1.75	0.0350859	0.138769	1
GO:0006098	pentose-phosphate shunt	9	2	CPIJ001316,CPIJ010683,	22.2	6.54	8.16	0.0353653	0.138769	1
GO:0006760	folic acid-containing compound metabolic process	9	2	CPIJ000297,CPIJ014857,	22.2	6.54	8.16	0.0353653	0.138769	1
GO:0051156	glucose 6-phosphate metabolic process	9	2	CPIJ001316,CPIJ010683,	22.2	6.54	8.16	0.0353653	0.138769	1
GO:0006740	NADPH regeneration	9	2	CPIJ001316,CPIJ010683,	22.2	6.54	8.16	0.0353653	0.138769	1
GO:0033365	protein localization to organelle	54	5	CPIJ002834,CPIJ006132,CPIJ012130,CPIJ017108,CPIJ017902,	9.3	2.73	2.92	0.0357769	0.138769	1
GO:0022618	ribonucleoprotein complex assembly	37	4	CPIJ002177,CPIJ003850,CPIJ008588,CPIJ015133,	10.8	3.18	3.47	0.0358244	0.138769	1
GO:0071826	ribonucleoprotein complex subunit organization	37	4	CPIJ002177,CPIJ003850,CPIJ008588,CPIJ015133,	10.8	3.18	3.47	0.0358244	0.138769	1
GO:0065008	regulation of biological quality	153	10	CPIJ004070,CPIJ004839,CPIJ007303,CPIJ007943,CPIJ008049,CPIJ009357,CPIJ011296,CPIJ012011,CPIJ015893,CPIJ017812,	6.5	1.92	2.01	0.0358689	0.138769	1
GO:0072521	purine-containing compound metabolic process	92	7	CPIJ003406,CPIJ006209,CPIJ008049,CPIJ008101,CPIJ009571,CPIJ016430,CPIJ017812,	7.6	2.24	2.36	0.0368224	0.141002	1
GO:0009135	purine nucleoside diphosphate metabolic process	22	3	CPIJ008049,CPIJ009571,CPIJ017812,	13.6	4.02	4.51	0.0371058	0.141002	1
GO:0009185	ribonucleoside diphosphate metabolic process	22	3	CPIJ008049,CPIJ009571,CPIJ017812,	13.6	4.02	4.51	0.0371058	0.141002	1
GO:0009179	purine ribonucleoside diphosphate metabolic process	22	3	CPIJ008049,CPIJ009571,CPIJ017812,	13.6	4.02	4.51	0.0371058	0.141002	1
GO:0006810	transport	1147	50	CPIJ000184,CPIJ000470,CPIJ000759,CPIJ001538,CPIJ002172,CPIJ002352,CPIJ002834,CPIJ003274,CPIJ003611,CPIJ004070,CPIJ004177,CPIJ004246,CPIJ004652,CPIJ004794,CPIJ004839,CPIJ005268,CPIJ005741,CPIJ005941,CPIJ005968,CPIJ006132,CPIJ006209,CPIJ006746,CPIJ006966,CPIJ007204,CPIJ007634,CPIJ007967,CPIJ008002,CPIJ008101,CPIJ009348,CPIJ009357,CPIJ009452,CPIJ009611,CPIJ009947,CPIJ010121,CPIJ012130,CPIJ012675,CPI…	4.4	1.28	1.33	0.0395438	0.149602	1
GO:1901362	organic cyclic compound biosynthetic process	292	16	CPIJ000123,CPIJ003406,CPIJ004528,CPIJ005616,CPIJ006209,CPIJ007255,CPIJ008101,CPIJ008984,CPIJ009417,CPIJ009933,CPIJ010693,CPIJ014857,CPIJ016252,CPIJ016430,CPIJ016664,CPIJ017747,	5.5	1.61	1.67	0.0411955	0.155164	1
GO:1901136	carbohydrate derivative catabolic process	23	3	CPIJ000232,CPIJ005616,CPIJ006561,	13	3.84	4.29	0.0416281	0.155424	1
GO:0006979	response to oxidative stress	23	3	CPIJ001764,CPIJ006048,CPIJ008014,	13	3.84	4.29	0.0416281	0.155424	1
GO:0006413	translational initiation	75	6	CPIJ001289,CPIJ002177,CPIJ015133,CPIJ016188,CPIJ018256,CPIJ019653,	8	2.36	2.49	0.0418107	0.155427	1
GO:0006793	phosphorus metabolic process	813	37	CPIJ000232,CPIJ000509,CPIJ001316,CPIJ001596,CPIJ001610,CPIJ001760,CPIJ002605,CPIJ002609,CPIJ003157,CPIJ003406,CPIJ003608,CPIJ004141,CPIJ004528,CPIJ005171,CPIJ005616,CPIJ006068,CPIJ006209,CPIJ007255,CPIJ007538,CPIJ008049,CPIJ008101,CPIJ008347,CPIJ008984,CPIJ009417,CPIJ009571,CPIJ009933,CPIJ010683,CPIJ011898,CPIJ011976,CPIJ012855,CPIJ015076,CPIJ015672,CPIJ016430,CPIJ016664,CPIJ017812,CPIJ018256,CPI…	4.6	1.34	1.39	0.042126	0.155921	1
GO:0046034	ATP metabolic process	57	5	CPIJ006209,CPIJ008049,CPIJ008101,CPIJ009571,CPIJ017812,	8.8	2.58	2.75	0.0436674	0.160857	1
GO:0051234	establishment of localization	1155	50	CPIJ000184,CPIJ000470,CPIJ000759,CPIJ001538,CPIJ002172,CPIJ002352,CPIJ002834,CPIJ003274,CPIJ003611,CPIJ004070,CPIJ004177,CPIJ004246,CPIJ004652,CPIJ004794,CPIJ004839,CPIJ005268,CPIJ005741,CPIJ005941,CPIJ005968,CPIJ006132,CPIJ006209,CPIJ006746,CPIJ006966,CPIJ007204,CPIJ007634,CPIJ007967,CPIJ008002,CPIJ008101,CPIJ009348,CPIJ009357,CPIJ009452,CPIJ009611,CPIJ009947,CPIJ010121,CPIJ012130,CPIJ012675,CPI…	4.3	1.27	1.32	0.043836	0.160857	1
GO:0051641	cellular localization	295	16	CPIJ001538,CPIJ002834,CPIJ004652,CPIJ005968,CPIJ006132,CPIJ006746,CPIJ007634,CPIJ007967,CPIJ008002,CPIJ012130,CPIJ013182,CPIJ017108,CPIJ017902,CPIJ018003,CPIJ018005,CPIJ018379,	5.4	1.6	1.65	0.0444969	0.162585	1
GO:0071705	nitrogen compound transport	249	14	CPIJ001538,CPIJ002172,CPIJ002834,CPIJ006132,CPIJ006746,CPIJ007634,CPIJ007967,CPIJ012130,CPIJ017108,CPIJ017902,CPIJ018003,CPIJ018005,CPIJ018379,CPIJ018687,	5.6	1.66	1.72	0.0450872	0.164041	1
GO:0016051	carbohydrate biosynthetic process	24	3	CPIJ000775,CPIJ004782,CPIJ005086,	12.5	3.68	4.08	0.0464136	0.168018	1
GO:0031324	negative regulation of cellular metabolic process	77	6	CPIJ001828,CPIJ006214,CPIJ010123,CPIJ010990,CPIJ011659,CPIJ019874,	7.8	2.29	2.42	0.0465735	0.168018	1
GO:0044238	primary metabolic process	3395	131	CPIJ000010,CPIJ000083,CPIJ000123,CPIJ000232,CPIJ000297,CPIJ000775,CPIJ000795,CPIJ001043,CPIJ001054,CPIJ001270,CPIJ001289,CPIJ001316,CPIJ001433,CPIJ001596,CPIJ001610,CPIJ001706,CPIJ001742,CPIJ001760,CPIJ001828,CPIJ001900,CPIJ002045,CPIJ002083,CPIJ002088,CPIJ002148,CPIJ002177,CPIJ002224,CPIJ002461,CPIJ002463,CPIJ002512,CPIJ002728,CPIJ002841,CPIJ002857,CPIJ002859,CPIJ003157,CPIJ003186,CPIJ003406,CPI…	3.9	1.14	1.2	0.0488801	0.175062	1
GO:0055085	transmembrane transport	669	31	CPIJ000470,CPIJ000759,CPIJ002172,CPIJ002352,CPIJ002834,CPIJ003274,CPIJ003611,CPIJ004177,CPIJ004246,CPIJ004794,CPIJ004839,CPIJ005268,CPIJ005741,CPIJ005941,CPIJ006209,CPIJ006966,CPIJ008101,CPIJ009348,CPIJ009357,CPIJ009452,CPIJ009611,CPIJ009947,CPIJ010121,CPIJ012675,CPIJ012803,CPIJ012918,CPIJ015086,CPIJ015566,CPIJ017878,CPIJ019347,CPIJ040878,	4.6	1.36	1.41	0.0489355	0.175062	1
GO:1901360	organic cyclic compound metabolic process	1007	44	CPIJ000083,CPIJ000123,CPIJ000297,CPIJ000795,CPIJ001706,CPIJ002045,CPIJ002088,CPIJ002148,CPIJ002728,CPIJ003406,CPIJ003850,CPIJ004528,CPIJ004537,CPIJ005616,CPIJ005916,CPIJ006068,CPIJ006209,CPIJ006210,CPIJ007229,CPIJ007255,CPIJ008049,CPIJ008101,CPIJ008201,CPIJ008984,CPIJ009417,CPIJ009571,CPIJ009911,CPIJ009933,CPIJ010486,CPIJ010693,CPIJ011447,CPIJ012850,CPIJ012919,CPIJ014857,CPIJ015476,CPIJ015488,CPI…	4.4	1.29	1.33	0.0499375	0.177902	1

## Sheet: GO_BP_All4Algorithms
ID	Name	Background count	Result count	Result gene list	Pct of background	Fold enrichment	Odds ratio	P-value	Benjamini	Bonferroni
GO:1901605	alpha-amino acid metabolic process	57	7	CPIJ000123,CPIJ000297,CPIJ002148,CPIJ008201,CPIJ015209,CPIJ015718,CPIJ016664,	12.3	7.97	9.23	2.55503e-05	0.0147425	0.0147425
GO:0006221	pyrimidine nucleotide biosynthetic process	10	3	CPIJ003406,CPIJ007255,CPIJ016664,	30	19.48	27.79	0.000398924	0.0521518	0.230179
GO:0006575	cellular modified amino acid metabolic process	24	4	CPIJ000297,CPIJ003186,CPIJ007538,CPIJ014857,	16.7	10.82	13.02	0.000455973	0.0521518	0.263096
GO:0006220	pyrimidine nucleotide metabolic process	11	3	CPIJ003406,CPIJ007255,CPIJ016664,	27.3	17.71	24.31	0.000542307	0.0521518	0.312911
GO:0006613	cotranslational protein targeting to membrane	11	3	CPIJ002834,CPIJ017108,CPIJ017902,	27.3	17.71	24.31	0.000542307	0.0521518	0.312911
GO:0006614	SRP-dependent cotranslational protein targeting to membrane	11	3	CPIJ002834,CPIJ017108,CPIJ017902,	27.3	17.71	24.31	0.000542307	0.0521518	0.312911
GO:0006612	protein targeting to membrane	13	3	CPIJ002834,CPIJ017108,CPIJ017902,	23.1	14.98	19.45	0.000918845	0.0571988	0.530174
GO:0045047	protein targeting to ER	13	3	CPIJ002834,CPIJ017108,CPIJ017902,	23.1	14.98	19.45	0.000918845	0.0571988	0.530174
GO:0072599	establishment of protein localization to endoplasmic reticulum	13	3	CPIJ002834,CPIJ017108,CPIJ017902,	23.1	14.98	19.45	0.000918845	0.0571988	0.530174
GO:0006241	CTP biosynthetic process	4	2	CPIJ003406,CPIJ016664,	50	32.46	64.55	0.00138784	0.0571988	0.800783
GO:0046036	CTP metabolic process	4	2	CPIJ003406,CPIJ016664,	50	32.46	64.55	0.00138784	0.0571988	0.800783
GO:0009209	pyrimidine ribonucleoside triphosphate biosynthetic process	4	2	CPIJ003406,CPIJ016664,	50	32.46	64.55	0.00138784	0.0571988	0.800783
GO:0009148	pyrimidine nucleoside triphosphate biosynthetic process	4	2	CPIJ003406,CPIJ016664,	50	32.46	64.55	0.00138784	0.0571988	0.800783
GO:0009208	pyrimidine ribonucleoside triphosphate metabolic process	4	2	CPIJ003406,CPIJ016664,	50	32.46	64.55	0.00138784	0.0571988	0.800783
GO:0070972	protein localization to endoplasmic reticulum	17	3	CPIJ002834,CPIJ017108,CPIJ017902,	17.6	11.46	13.89	0.00208766	0.0777117	1
GO:0046940	nucleoside monophosphate phosphorylation	5	2	CPIJ007255,CPIJ009933,	40	25.97	43.03	0.0022896	0.0777117	1
GO:0009147	pyrimidine nucleoside triphosphate metabolic process	5	2	CPIJ003406,CPIJ016664,	40	25.97	43.03	0.0022896	0.0777117	1
GO:0009064	glutamine family amino acid metabolic process	19	3	CPIJ000123,CPIJ015718,CPIJ016664,	15.8	10.25	12.15	0.00290826	0.0891624	1
GO:0072528	pyrimidine-containing compound biosynthetic process	20	3	CPIJ003406,CPIJ007255,CPIJ016664,	15	9.74	11.43	0.00338298	0.0891624	1
GO:0019722	calcium-mediated signaling	6	2	CPIJ007602,CPIJ018366,	33.3	21.64	32.27	0.0033996	0.0891624	1
GO:0009220	pyrimidine ribonucleotide biosynthetic process	6	2	CPIJ003406,CPIJ016664,	33.3	21.64	32.27	0.0033996	0.0891624	1
GO:0009218	pyrimidine ribonucleotide metabolic process	6	2	CPIJ003406,CPIJ016664,	33.3	21.64	32.27	0.0033996	0.0891624	1
GO:0072657	protein localization to membrane	21	3	CPIJ002834,CPIJ017108,CPIJ017902,	14.3	9.28	10.8	0.00390243	0.093821	1
GO:0090150	establishment of protein localization to membrane	21	3	CPIJ002834,CPIJ017108,CPIJ017902,	14.3	9.28	10.8	0.00390243	0.093821	1
GO:1901566	organonitrogen compound biosynthetic process	733	21	CPIJ000123,CPIJ002256,CPIJ003406,CPIJ007255,CPIJ007538,CPIJ008340,CPIJ008982,CPIJ009083,CPIJ009303,CPIJ009567,CPIJ010456,CPIJ010486,CPIJ010528,CPIJ010693,CPIJ012689,CPIJ012775,CPIJ014857,CPIJ015130,CPIJ015718,CPIJ016188,CPIJ016664,	2.9	1.86	1.99	0.00453052	0.103211	1
GO:0019932	second-messenger-mediated signaling	7	2	CPIJ007602,CPIJ018366,	28.6	18.55	25.81	0.00471128	0.103211	1
GO:0006520	cellular amino acid metabolic process	170	8	CPIJ000123,CPIJ000297,CPIJ002148,CPIJ008201,CPIJ010486,CPIJ015209,CPIJ015718,CPIJ016664,	4.7	3.06	3.24	0.00482965	0.103211	1
GO:0072527	pyrimidine-containing compound metabolic process	23	3	CPIJ003406,CPIJ007255,CPIJ016664,	13	8.47	9.72	0.00508032	0.10347	1
GO:0072594	establishment of protein localization to organelle	46	4	CPIJ002834,CPIJ006132,CPIJ017108,CPIJ017902,	8.7	5.65	6.19	0.00537972	0.10347	1
GO:0006605	protein targeting	46	4	CPIJ002834,CPIJ017108,CPIJ017902,CPIJ018005,	8.7	5.65	6.19	0.00537972	0.10347	1
GO:0016051	carbohydrate biosynthetic process	24	3	CPIJ000775,CPIJ004782,CPIJ005086,	12.5	8.12	9.25	0.00574095	0.106856	1
GO:0046653	tetrahydrofolate metabolic process	8	2	CPIJ000297,CPIJ014857,	25	16.23	21.51	0.00621823	0.112122	1
GO:0051668	localization within membrane	26	3	CPIJ002834,CPIJ017108,CPIJ017902,	11.5	7.49	8.45	0.00721037	0.126072	1
GO:0044281	small molecule metabolic process	481	15	CPIJ000123,CPIJ000297,CPIJ001316,CPIJ002148,CPIJ003406,CPIJ007255,CPIJ008201,CPIJ009417,CPIJ009933,CPIJ010456,CPIJ010486,CPIJ015209,CPIJ015718,CPIJ016664,CPIJ018191,	3.1	2.02	2.14	0.00757832	0.126846	1
GO:0006760	folic acid-containing compound metabolic process	9	2	CPIJ000297,CPIJ014857,	22.2	14.43	18.43	0.00791416	0.126846	1
GO:0045087	innate immune response	9	2	CPIJ010699,CPIJ016598,	22.2	14.43	18.43	0.00791416	0.126846	1
GO:0033365	protein localization to organelle	54	4	CPIJ002834,CPIJ006132,CPIJ017108,CPIJ017902,	7.4	4.81	5.2	0.00947981	0.136734	1
GO:0006955	immune response	10	2	CPIJ010699,CPIJ016598,	20	12.99	16.13	0.00979297	0.136734	1
GO:0009225	nucleotide-sugar metabolic process	10	2	CPIJ009417,CPIJ018191,	20	12.99	16.13	0.00979297	0.136734	1
GO:0006082	organic acid metabolic process	273	10	CPIJ000123,CPIJ000297,CPIJ001316,CPIJ002148,CPIJ008201,CPIJ010456,CPIJ010486,CPIJ015209,CPIJ015718,CPIJ016664,	3.7	2.38	2.5	0.0097979	0.136734	1
GO:0009058	biosynthetic process	1149	28	CPIJ000123,CPIJ000775,CPIJ002256,CPIJ003406,CPIJ004141,CPIJ004782,CPIJ005086,CPIJ007255,CPIJ007538,CPIJ008201,CPIJ008340,CPIJ008982,CPIJ009083,CPIJ009303,CPIJ009417,CPIJ009567,CPIJ009933,CPIJ010456,CPIJ010486,CPIJ010528,CPIJ010693,CPIJ012689,CPIJ012775,CPIJ014857,CPIJ015130,CPIJ015718,CPIJ016188,CPIJ016664,	2.4	1.58	1.69	0.0101048	0.136734	1
GO:0098542	defense response to other organism	11	2	CPIJ010699,CPIJ016598,	18.2	11.8	14.34	0.0118487	0.136734	1
GO:0043207	response to external biotic stimulus	11	2	CPIJ010699,CPIJ016598,	18.2	11.8	14.34	0.0118487	0.136734	1
GO:0006596	polyamine biosynthetic process	11	2	CPIJ002256,CPIJ009567,	18.2	11.8	14.34	0.0118487	0.136734	1
GO:0051707	response to other organism	11	2	CPIJ010699,CPIJ016598,	18.2	11.8	14.34	0.0118487	0.136734	1
GO:0006595	polyamine metabolic process	11	2	CPIJ002256,CPIJ009567,	18.2	11.8	14.34	0.0118487	0.136734	1
GO:0009607	response to biotic stimulus	11	2	CPIJ010699,CPIJ016598,	18.2	11.8	14.34	0.0118487	0.136734	1
GO:0044419	biological process involved in interspecies interaction between organisms	11	2	CPIJ010699,CPIJ016598,	18.2	11.8	14.34	0.0118487	0.136734	1
GO:0042401	cellular biogenic amine biosynthetic process	11	2	CPIJ002256,CPIJ009567,	18.2	11.8	14.34	0.0118487	0.136734	1
GO:0009309	amine biosynthetic process	11	2	CPIJ002256,CPIJ009567,	18.2	11.8	14.34	0.0118487	0.136734	1
GO:1901564	organonitrogen compound metabolic process	2451	51	CPIJ000123,CPIJ000297,CPIJ000680,CPIJ001054,CPIJ001596,CPIJ001610,CPIJ001760,CPIJ001828,CPIJ002148,CPIJ002256,CPIJ002463,CPIJ002857,CPIJ003186,CPIJ003406,CPIJ004497,CPIJ004640,CPIJ004730,CPIJ005416,CPIJ006430,CPIJ006561,CPIJ006836,CPIJ007255,CPIJ007538,CPIJ008201,CPIJ008340,CPIJ008716,CPIJ008982,CPIJ009083,CPIJ009303,CPIJ009567,CPIJ010147,CPIJ010456,CPIJ010486,CPIJ010528,CPIJ010693,CPIJ011777,CPI…	2.1	1.35	1.48	0.0123406	0.139618	1
GO:1901576	organic substance biosynthetic process	1118	27	CPIJ000123,CPIJ000775,CPIJ002256,CPIJ003406,CPIJ004141,CPIJ004782,CPIJ005086,CPIJ007255,CPIJ007538,CPIJ008340,CPIJ008982,CPIJ009083,CPIJ009303,CPIJ009417,CPIJ009567,CPIJ009933,CPIJ010456,CPIJ010486,CPIJ010528,CPIJ010693,CPIJ012689,CPIJ012775,CPIJ014857,CPIJ015130,CPIJ015718,CPIJ016188,CPIJ016664,	2.4	1.57	1.67	0.01284	0.141062	1
GO:0042558	pteridine-containing compound metabolic process	12	2	CPIJ000297,CPIJ014857,	16.7	10.82	12.9	0.0140754	0.141062	1
GO:0002376	immune system process	12	2	CPIJ010699,CPIJ016598,	16.7	10.82	12.9	0.0140754	0.141062	1
GO:0097052	L-kynurenine metabolic process	1	1	CPIJ008201,	100	64.93	inf	0.015402	0.141062	1
GO:0046168	glycerol-3-phosphate catabolic process	1	1	CPIJ000232,	100	64.93	inf	0.015402	0.141062	1
GO:0017157	regulation of exocytosis	1	1	CPIJ000184,	100	64.93	inf	0.015402	0.141062	1
GO:0019521	D-gluconate metabolic process	1	1	CPIJ001316,	100	64.93	inf	0.015402	0.141062	1
GO:0006616	SRP-dependent cotranslational protein targeting to membrane, translocation	1	1	CPIJ002834,	100	64.93	inf	0.015402	0.141062	1
GO:0044210	'de novo' CTP biosynthetic process	1	1	CPIJ016664,	100	64.93	inf	0.015402	0.141062	1
GO:0019627	urea metabolic process	1	1	CPIJ015718,	100	64.93	inf	0.015402	0.141062	1
GO:0000050	urea cycle	1	1	CPIJ015718,	100	64.93	inf	0.015402	0.141062	1
GO:0019520	aldonic acid metabolic process	1	1	CPIJ001316,	100	64.93	inf	0.015402	0.141062	1
GO:0042398	cellular modified amino acid biosynthetic process	13	2	CPIJ007538,CPIJ014857,	15.4	9.99	11.73	0.0164675	0.148465	1
GO:0055114	obsolete oxidation-reduction process	781	20	CPIJ000123,CPIJ000232,CPIJ000297,CPIJ001316,CPIJ001764,CPIJ002148,CPIJ002642,CPIJ004539,CPIJ007621,CPIJ009148,CPIJ009262,CPIJ009607,CPIJ010456,CPIJ011296,CPIJ011582,CPIJ012909,CPIJ013379,CPIJ013381,CPIJ015209,CPIJ020229,	2.6	1.66	1.75	0.0176464	0.156645	1
GO:0071702	organic substance transport	347	11	CPIJ001538,CPIJ002834,CPIJ003611,CPIJ005268,CPIJ005968,CPIJ006132,CPIJ007204,CPIJ012675,CPIJ017108,CPIJ017902,CPIJ018005,	3.2	2.06	2.15	0.0187256	0.158799	1
GO:0009308	amine metabolic process	14	2	CPIJ002256,CPIJ009567,	14.3	9.28	10.75	0.0190194	0.158799	1
GO:0006576	cellular biogenic amine metabolic process	14	2	CPIJ002256,CPIJ009567,	14.3	9.28	10.75	0.0190194	0.158799	1
GO:0044106	cellular amine metabolic process	14	2	CPIJ002256,CPIJ009567,	14.3	9.28	10.75	0.0190194	0.158799	1
GO:0044271	cellular nitrogen compound biosynthetic process	737	19	CPIJ002256,CPIJ003406,CPIJ007255,CPIJ008340,CPIJ008982,CPIJ009083,CPIJ009303,CPIJ009417,CPIJ009567,CPIJ009933,CPIJ010486,CPIJ010528,CPIJ010693,CPIJ012689,CPIJ012775,CPIJ014857,CPIJ015718,CPIJ016188,CPIJ016664,	2.6	1.67	1.76	0.0192651	0.158799	1
GO:0006886	intracellular protein transport	138	6	CPIJ001538,CPIJ002834,CPIJ006132,CPIJ017108,CPIJ017902,CPIJ018005,	4.3	2.82	2.96	0.0199487	0.162118	1
GO:0071704	organic substance metabolic process	3666	70	CPIJ000083,CPIJ000123,CPIJ000232,CPIJ000297,CPIJ000680,CPIJ000775,CPIJ000795,CPIJ001054,CPIJ001316,CPIJ001596,CPIJ001610,CPIJ001706,CPIJ001760,CPIJ001828,CPIJ001900,CPIJ002148,CPIJ002256,CPIJ002463,CPIJ002728,CPIJ002857,CPIJ003186,CPIJ003406,CPIJ004141,CPIJ004223,CPIJ004497,CPIJ004537,CPIJ004640,CPIJ004730,CPIJ004782,CPIJ005086,CPIJ005416,CPIJ006430,CPIJ006561,CPIJ006836,CPIJ007255,CPIJ007538,CPI…	1.9	1.24	1.37	0.0215937	0.168367	1
GO:0006952	defense response	15	2	CPIJ010699,CPIJ016598,	13.3	8.66	9.92	0.0217257	0.168367	1
GO:0008152	metabolic process	4541	84	CPIJ000083,CPIJ000123,CPIJ000232,CPIJ000297,CPIJ000680,CPIJ000775,CPIJ000795,CPIJ001054,CPIJ001316,CPIJ001596,CPIJ001610,CPIJ001706,CPIJ001760,CPIJ001764,CPIJ001828,CPIJ001900,CPIJ002148,CPIJ002256,CPIJ002463,CPIJ002609,CPIJ002642,CPIJ002728,CPIJ002857,CPIJ003186,CPIJ003406,CPIJ004141,CPIJ004223,CPIJ004497,CPIJ004537,CPIJ004539,CPIJ004640,CPIJ004730,CPIJ004782,CPIJ005086,CPIJ005416,CPIJ006430,CPI…	1.8	1.2	1.35	0.023125	0.168367	1
GO:0019752	carboxylic acid metabolic process	269	9	CPIJ000123,CPIJ000297,CPIJ001316,CPIJ002148,CPIJ008201,CPIJ010486,CPIJ015209,CPIJ015718,CPIJ016664,	3.3	2.17	2.27	0.0236209	0.168367	1
GO:0043436	oxoacid metabolic process	270	9	CPIJ000123,CPIJ000297,CPIJ001316,CPIJ002148,CPIJ008201,CPIJ010486,CPIJ015209,CPIJ015718,CPIJ016664,	3.3	2.16	2.26	0.0241213	0.168367	1
GO:1901606	alpha-amino acid catabolic process	16	2	CPIJ002148,CPIJ015209,	12.5	8.12	9.21	0.0245809	0.168367	1
GO:0006807	nitrogen compound metabolic process	3150	61	CPIJ000083,CPIJ000123,CPIJ000297,CPIJ000680,CPIJ000795,CPIJ001054,CPIJ001596,CPIJ001610,CPIJ001706,CPIJ001760,CPIJ001828,CPIJ002148,CPIJ002256,CPIJ002463,CPIJ002728,CPIJ002857,CPIJ003186,CPIJ003406,CPIJ004497,CPIJ004537,CPIJ004640,CPIJ004730,CPIJ005416,CPIJ006430,CPIJ006561,CPIJ006836,CPIJ007255,CPIJ007538,CPIJ008201,CPIJ008340,CPIJ008716,CPIJ008982,CPIJ009083,CPIJ009303,CPIJ009417,CPIJ009567,CPI…	1.9	1.26	1.37	0.0256874	0.168367	1
GO:0009987	cellular process	5131	93	CPIJ000083,CPIJ000123,CPIJ000184,CPIJ000232,CPIJ000297,CPIJ000759,CPIJ000795,CPIJ001316,CPIJ001538,CPIJ001596,CPIJ001610,CPIJ001706,CPIJ001760,CPIJ001764,CPIJ002148,CPIJ002256,CPIJ002352,CPIJ002463,CPIJ002609,CPIJ002728,CPIJ002834,CPIJ002857,CPIJ003186,CPIJ003274,CPIJ003406,CPIJ003611,CPIJ003836,CPIJ004141,CPIJ004177,CPIJ004537,CPIJ004539,CPIJ005086,CPIJ005268,CPIJ005416,CPIJ005968,CPIJ006024,CPI…	1.8	1.18	1.33	0.0264408	0.168367	1
GO:0010646	regulation of cell communication	75	4	CPIJ003552,CPIJ015663,CPIJ018142,CPIJ040882,	5.3	3.46	3.65	0.0284393	0.168367	1
GO:0034613	cellular protein localization	150	6	CPIJ001538,CPIJ002834,CPIJ006132,CPIJ017108,CPIJ017902,CPIJ018005,	4	2.6	2.71	0.0285921	0.168367	1
GO:0070727	cellular macromolecule localization	151	6	CPIJ001538,CPIJ002834,CPIJ006132,CPIJ017108,CPIJ017902,CPIJ018005,	4	2.58	2.69	0.029408	0.168367	1
GO:0006228	UTP biosynthetic process	2	1	CPIJ003406,	50	32.46	64.24	0.0305678	0.168367	1
GO:0071941	nitrogen cycle metabolic process	2	1	CPIJ015718,	50	32.46	64.24	0.0305678	0.168367	1
GO:0046051	UTP metabolic process	2	1	CPIJ003406,	50	32.46	64.24	0.0305678	0.168367	1
GO:0006597	spermine biosynthetic process	2	1	CPIJ002256,	50	32.46	64.24	0.0305678	0.168367	1
GO:0006574	valine catabolic process	2	1	CPIJ015209,	50	32.46	64.24	0.0305678	0.168367	1
GO:0006573	valine metabolic process	2	1	CPIJ015209,	50	32.46	64.24	0.0305678	0.168367	1
GO:0051046	regulation of secretion	2	1	CPIJ000184,	50	32.46	64.24	0.0305678	0.168367	1
GO:0060627	regulation of vesicle-mediated transport	2	1	CPIJ000184,	50	32.46	64.24	0.0305678	0.168367	1
GO:0070302	regulation of stress-activated protein kinase signaling cascade	2	1	CPIJ040882,	50	32.46	64.24	0.0305678	0.168367	1
GO:0019530	taurine metabolic process	2	1	CPIJ010456,	50	32.46	64.24	0.0305678	0.168367	1
GO:0046305	alkanesulfonate biosynthetic process	2	1	CPIJ010456,	50	32.46	64.24	0.0305678	0.168367	1
GO:0046328	regulation of JNK cascade	2	1	CPIJ040882,	50	32.46	64.24	0.0305678	0.168367	1
GO:0019694	alkanesulfonate metabolic process	2	1	CPIJ010456,	50	32.46	64.24	0.0305678	0.168367	1
GO:0035999	tetrahydrofolate interconversion	2	1	CPIJ000297,	50	32.46	64.24	0.0305678	0.168367	1
GO:0032872	regulation of stress-activated MAPK cascade	2	1	CPIJ040882,	50	32.46	64.24	0.0305678	0.168367	1
GO:1903530	regulation of secretion by cell	2	1	CPIJ000184,	50	32.46	64.24	0.0305678	0.168367	1
GO:0006426	glycyl-tRNA aminoacylation	2	1	CPIJ010486,	50	32.46	64.24	0.0305678	0.168367	1
GO:0023041	neuronal signal transduction	2	1	CPIJ006024,	50	32.46	64.24	0.0305678	0.168367	1
GO:0008215	spermine metabolic process	2	1	CPIJ002256,	50	32.46	64.24	0.0305678	0.168367	1
GO:0042412	taurine biosynthetic process	2	1	CPIJ010456,	50	32.46	64.24	0.0305678	0.168367	1
GO:0006183	GTP biosynthetic process	2	1	CPIJ003406,	50	32.46	64.24	0.0305678	0.168367	1
GO:0009201	ribonucleoside triphosphate biosynthetic process	18	2	CPIJ003406,CPIJ016664,	11.1	7.21	8.06	0.0307179	0.168367	1
GO:0009142	nucleoside triphosphate biosynthetic process	18	2	CPIJ003406,CPIJ016664,	11.1	7.21	8.06	0.0307179	0.168367	1
GO:0023051	regulation of signaling	77	4	CPIJ003552,CPIJ015663,CPIJ018142,CPIJ040882,	5.2	3.37	3.55	0.0309306	0.168367	1
GO:0009063	cellular amino acid catabolic process	19	2	CPIJ002148,CPIJ015209,	10.5	6.83	7.59	0.0339896	0.181593	1
GO:0009199	ribonucleoside triphosphate metabolic process	19	2	CPIJ003406,CPIJ016664,	10.5	6.83	7.59	0.0339896	0.181593	1
GO:0006790	sulfur compound metabolic process	49	3	CPIJ000297,CPIJ003186,CPIJ010456,	6.1	3.98	4.22	0.0395283	0.191637	1
GO:0008150	biological process	7084	122	CPIJ000083,CPIJ000123,CPIJ000125,CPIJ000184,CPIJ000232,CPIJ000297,CPIJ000680,CPIJ000759,CPIJ000775,CPIJ000795,CPIJ001054,CPIJ001245,CPIJ001316,CPIJ001538,CPIJ001596,CPIJ001610,CPIJ001706,CPIJ001760,CPIJ001764,CPIJ001828,CPIJ001900,CPIJ002148,CPIJ002256,CPIJ002352,CPIJ002463,CPIJ002609,CPIJ002728,CPIJ002834,CPIJ002857,CPIJ003186,CPIJ003274,CPIJ003406,CPIJ003552,CPIJ003611,CPIJ003836,CPIJ004141,CPI…	1.7	1.12	1.3	0.0398282	0.191637	1
GO:0044237	cellular metabolic process	2812	54	CPIJ000083,CPIJ000123,CPIJ000232,CPIJ000297,CPIJ000795,CPIJ001316,CPIJ001596,CPIJ001610,CPIJ001706,CPIJ001760,CPIJ002148,CPIJ002256,CPIJ002463,CPIJ002609,CPIJ002728,CPIJ002857,CPIJ003186,CPIJ003406,CPIJ004141,CPIJ004537,CPIJ004539,CPIJ005086,CPIJ005416,CPIJ006836,CPIJ007255,CPIJ007538,CPIJ008201,CPIJ008340,CPIJ008982,CPIJ009083,CPIJ009303,CPIJ009417,CPIJ009567,CPIJ009933,CPIJ010147,CPIJ010456,CPI…	1.9	1.25	1.34	0.0420409	0.191637	1
GO:0044249	cellular biosynthetic process	1082	24	CPIJ000123,CPIJ002256,CPIJ003406,CPIJ004141,CPIJ005086,CPIJ007255,CPIJ008340,CPIJ008982,CPIJ009083,CPIJ009303,CPIJ009417,CPIJ009567,CPIJ009933,CPIJ010456,CPIJ010486,CPIJ010528,CPIJ010693,CPIJ012689,CPIJ012775,CPIJ014857,CPIJ015130,CPIJ015718,CPIJ016188,CPIJ016664,	2.2	1.44	1.51	0.0445141	0.191637	1
GO:0009141	nucleoside triphosphate metabolic process	22	2	CPIJ003406,CPIJ016664,	9.1	5.9	6.45	0.0445601	0.191637	1
GO:0052646	alditol phosphate metabolic process	3	1	CPIJ000232,	33.3	21.64	32.12	0.0455012	0.191637	1
GO:0070932	histone H3 deacetylation	3	1	CPIJ006836,	33.3	21.64	32.12	0.0455012	0.191637	1
GO:0070189	kynurenine metabolic process	3	1	CPIJ008201,	33.3	21.64	32.12	0.0455012	0.191637	1
GO:0046314	phosphocreatine biosynthetic process	3	1	CPIJ007538,	33.3	21.64	32.12	0.0455012	0.191637	1
GO:0006047	UDP-N-acetylglucosamine metabolic process	3	1	CPIJ009417,	33.3	21.64	32.12	0.0455012	0.191637	1
GO:0033692	cellular polysaccharide biosynthetic process	3	1	CPIJ005086,	33.3	21.64	32.12	0.0455012	0.191637	1
GO:0006048	UDP-N-acetylglucosamine biosynthetic process	3	1	CPIJ009417,	33.3	21.64	32.12	0.0455012	0.191637	1
GO:0043408	regulation of MAPK cascade	3	1	CPIJ040882,	33.3	21.64	32.12	0.0455012	0.191637	1
GO:0006599	phosphagen metabolic process	3	1	CPIJ007538,	33.3	21.64	32.12	0.0455012	0.191637	1
GO:0006782	protoporphyrinogen IX biosynthetic process	3	1	CPIJ010693,	33.3	21.64	32.12	0.0455012	0.191637	1
GO:0006850	mitochondrial pyruvate transmembrane transport	3	1	CPIJ005268,	33.3	21.64	32.12	0.0455012	0.191637	1
GO:0000271	polysaccharide biosynthetic process	3	1	CPIJ005086,	33.3	21.64	32.12	0.0455012	0.191637	1
GO:0006072	glycerol-3-phosphate metabolic process	3	1	CPIJ000232,	33.3	21.64	32.12	0.0455012	0.191637	1
GO:0042396	phosphagen biosynthetic process	3	1	CPIJ007538,	33.3	21.64	32.12	0.0455012	0.191637	1
GO:0005978	glycogen biosynthetic process	3	1	CPIJ005086,	33.3	21.64	32.12	0.0455012	0.191637	1
GO:0006525	arginine metabolic process	3	1	CPIJ015718,	33.3	21.64	32.12	0.0455012	0.191637	1
GO:0006603	phosphocreatine metabolic process	3	1	CPIJ007538,	33.3	21.64	32.12	0.0455012	0.191637	1
GO:0006848	pyruvate transport	3	1	CPIJ005268,	33.3	21.64	32.12	0.0455012	0.191637	1
GO:0009250	glucan biosynthetic process	3	1	CPIJ005086,	33.3	21.64	32.12	0.0455012	0.191637	1
GO:0046039	GTP metabolic process	3	1	CPIJ003406,	33.3	21.64	32.12	0.0455012	0.191637	1
GO:0046349	amino sugar biosynthetic process	3	1	CPIJ009417,	33.3	21.64	32.12	0.0455012	0.191637	1
GO:1901475	pyruvate transmembrane transport	3	1	CPIJ005268,	33.3	21.64	32.12	0.0455012	0.191637	1
GO:0046501	protoporphyrinogen IX metabolic process	3	1	CPIJ010693,	33.3	21.64	32.12	0.0455012	0.191637	1
GO:0009083	branched-chain amino acid catabolic process	3	1	CPIJ015209,	33.3	21.64	32.12	0.0455012	0.191637	1
GO:1901136	carbohydrate derivative catabolic process	23	2	CPIJ000232,CPIJ006561,	8.7	5.65	6.14	0.0483201	0.202034	1
GO:0055086	nucleobase-containing small molecule metabolic process	171	6	CPIJ003406,CPIJ007255,CPIJ009417,CPIJ009933,CPIJ016664,CPIJ018191,	3.5	2.28	2.36	0.049018	0.203478	1
