# Supplementary material for: Small RNA sequencing of field Culex mosquitoes identifies patterns of viral infection and the mosquito immune response
Source: Sci Rep. 2023 Jun 30;13:10598. doi: 10.1038/s41598-023-37571-6 (PMC10313667; doi:10.1038/s41598-023-37571-6)
Supplement: Supplementary file 7 — Supplementary Table S6. [file 41598_2023_37571_MOESM7_ESM.xlsx]

## Sheet: Tab 1
Supplementary Table S6: Differentially Expressed miRNAs between High and Low Wolbachia Samples
Gene ID	Gene Annotation	Log2Fold Change (high Wolbachia group vs. low Wolbachia group)	Adjusted P-Value (for multiple testing)	Log2Fold Change Standard Error	P-value (unadjusted)	Mean of Normalized Counts, All Samples (Base mean)
CPIJ040172	cqu-mir-1889	2.77123	0.00149608	0.605861	4.78e-06	335.853
CPIJ040160	cqu-mir-315	2.7094	0.00939791	0.694609	9.6e-05	58.1027
CPIJ040123	cqu-mir-309	2.64965	0.00622498	0.649801	4.55e-05	892.943
CPIJ039943	mir-67	1.69349	0.0298449	0.507618	0.00084948	11.4021
CPIJ040139	cqu-mir-996	1.53685	0.0393263	0.48602	0.00156626	41.5993
CPIJ040173	cqu-mir-12	1.46791	0.0477282	0.486282	0.00253904	96.6523
CPIJ040147	cqu-mir-190-2	1.43629	0.0398681	0.456938	0.00167065	198.912
CPIJ040156	cqu-let-7	-1.79538	0.00939791	0.459833	9.45e-05	7365.38
