# Supplementary material for: Small RNA sequencing of field Culex mosquitoes identifies patterns of viral infection and the mosquito immune response
Source: Sci Rep. 2023 Jun 30;13:10598. doi: 10.1038/s41598-023-37571-6 (PMC10313667; doi:10.1038/s41598-023-37571-6)
Supplement: Supplementary file 8 — Supplementary Table S7. [file 41598_2023_37571_MOESM8_ESM.xlsx]

## Sheet: Tab 1
Supplementary Table S7: Differentially Expressed miRNAs between High and Low Culex Narnavirus 1 Samples
Gene ID	Gene Annotation	Log2Fold Change (high CxNV1 group vs. low CxNV1 group)	Adjusted P-Value (for multiple testing)	Log2Fold Change Standard Error	P-value (unadjusted)	Mean of Normalized Counts, All Samples (Base mean)
CPIJ040172	cqu-mir-1889	3.51755	0.00925881	0.846889	3.27e-05	335.853
CPIJ040150	cqu-mir-277	-1.90837	0.0290291	0.531354	0.00032876	18893.9
