# Supplementary material for: Small RNA sequencing of field Culex mosquitoes identifies patterns of viral infection and the mosquito immune response
Source: Sci Rep. 2023 Jun 30;13:10598. doi: 10.1038/s41598-023-37571-6 (PMC10313667; doi:10.1038/s41598-023-37571-6)
Supplement: Supplementary file 9 — Supplementary Table S8. [file 41598_2023_37571_MOESM9_ESM.xlsx]

## Sheet: Tab 1
Supplementary Table S8: Parameters Used for Clustering by UMAP
UMAP hyperparameter	What parameter controls	Value used for clustering in this study
n_neighbors	Number of neighbors of each point in lower dimension	2
min_dist	Minimum distance between points in lower dimension	0.1
n_components	Dimensionality of the reduced dimension space	2
metric	Method of distance calculation between two embedded points	‘correlation’
random_state	Seed used by the random number generator	20
